# Supplementary material for: The gene regulatory mechanisms shaping the heterogeneity of venom production in the Cape coral snake
Source: Genome Biol. 2025 May 19;26:130. doi: 10.1186/s13059-025-03602-w (PMC12087220; doi:10.1186/s13059-025-03602-w)
Supplement: Supplementary file 2 — Additional file 2. [file 13059_2025_3602_MOESM2_ESM.xlsx]

## Sheet: Supplementary_file_2_descriptio
Additional file 2
Table_S1	Toxin annotation of A. lubricus genome.
Table_S2	Characterization of gene annotation.
Table_S3	Modules of co-expression detected using all 1,224 venom-gland cells (WGCNA_VG) and the 629 toxin cells (WGCNA_toxin).
Table_S4	Functional enrichment analysis of genes within toxin modules using all venom-gland cells.
Table_S5	Functional enrichment analysis of genes within toxin modules using toxin cells.
Table_S6	Transcription factors (TFs) identified as candidates to regulate the toxin gene expression.
Table_S7	Shared and specific candidate transcription factors (TFs) using the 629 toxin cells.
Table_S8	Shared and specific candidate transcription factors (TFs) using the 1,224 venom-gland cells.
Table_S9	Correlation matrix of pairwise patristic distances of peptide and promoter sequences of 3FTx.
Table_S10	Datasets used in the present study.

## Sheet: Table_S1_toxin_annotation
Table S1. Toxin annotation of A. lubricus genome. The annotations are sorted by genomic position. See the figshare repository for full annotation.
Toxin	Scaffold	Start	End	Strand
CRISP-1	A_lubr_pctg_1	16472129	16486233	plus
CRISP-2	A_lubr_pctg_1	16518520	16529996	plus
CRISP-3	A_lubr_pctg_1	16696842	16710106	plus
NUC-1	A_lubr_pctg_1	60236713	60264959	minus
NUC-2	A_lubr_pctg_1	60318969	60349359	plus
VEGF-A	A_lubr_pctg_1	111435934	111452042	plus
HYAL-1	A_lubr_pctg_2	76474090	76478418	minus
HYAL-2	A_lubr_pctg_2	76510584	76513055	minus
HYAL-3	A_lubr_pctg_2	76534981	76545471	minus
LAAO	A_lubr_pctg_2	120077218	120088344	minus
Vespryn-1	A_lubr_pctg_2	120605100	120608675	minus
AChE-1	A_lubr_pctg_2	122061787	122070583	plus
AChE-2	A_lubr_pctg_2	122113863	122121896	plus
AChE-3	A_lubr_pctg_2	122172675	122180711	plus
AChE-4	A_lubr_pctg_2	122208575	122212531	plus
NGF-1	A_lubr_pctg_5	26877436	26878167	plus
NGF-2	A_lubr_pctg_5	26909056	26909787	plus
3FTx-1	A_lubr_pctg_6	58617	60662	plus
3FTx-2	A_lubr_pctg_6	72544	74582	plus
3FTx-3	A_lubr_pctg_6	88392	91811	plus
3FTx-4	A_lubr_pctg_6	104723	108200	plus
3FTx-5	A_lubr_pctg_6	122252	125721	plus
3FTx-6	A_lubr_pctg_6	142049	145520	plus
3FTx-7	A_lubr_pctg_6	174156	177309	plus
3FTx-8	A_lubr_pctg_6	2443352	2445657	minus
SVSP-1	A_lubr_pctg_7	49234764	49246971	minus
SVSP-2	A_lubr_pctg_7	49259049	49262873	minus
SVSP-3	A_lubr_pctg_7	49301112	49314692	plus
CVF-1	A_lubr_pctg_7	68620374	68706300	plus
CVF-2	A_lubr_pctg_7	68743684	68851933	plus
3FTx-27	A_lubr_pctg_8	70130143	70132858	minus
CNP-1	A_lubr_pctg_8	78381659	78382825	plus
PLB	A_lubr_pctg_11	21971346	21996802	minus
SVSP-4	A_lubr_pctg_13	28573955	28580400	plus
SVSP-5	A_lubr_pctg_18	4251721	4257660	plus
SVMP-1	A_lubr_pctg_22	7554694	7585456	minus
SVMP-2	A_lubr_pctg_22	7482080	7509689	minus
SVMP-3	A_lubr_pctg_22	7384093	7409106	plus
SVMP-4	A_lubr_pctg_22	7290667	7341950	minus
SVMP-5	A_lubr_pctg_22	7189277	7261756	minus
SVMP-6	A_lubr_pctg_22	7117938	7164294	minus
SVMP-7	A_lubr_pctg_22	7030535	7098923	minus
SVMP-8	A_lubr_pctg_22	6942595	6989002	minus
PLA2-1	A_lubr_pctg_26	3156041	3159028	minus
PLA2-2	A_lubr_pctg_26	3164016	3166644	minus
KUN-1	A_lubr_pctg_44	4142088	4150085	minus
CTL-1	A_lubr_pctg_78	1375956	1385054	plus
CTL-2	A_lubr_pctg_78	1409195	1412866	minus
3FTx-9	A_lubr_pctg_75	485684	487740	minus
3FTx-10	A_lubr_pctg_75	497935	499897	plus
3FTx-11	A_lubr_pctg_75	836951	864360	minus
3FTx-25	A_lubr_pctg_75	1029287	1031335	plus
3FTx-26	A_lubr_pctg_75	1071230	1073278	plus
3FTx-12	A_lubr_pctg_75	1131457	1133627	plus
3FTx-13	A_lubr_pctg_75	1161050	1164973	plus
3FTx-14	A_lubr_pctg_75	1191700	1193795	plus
3FTx-15	A_lubr_pctg_75	1214665	1216732	minus
3FTx-16	A_lubr_pctg_75	1249367	1251415	minus
3FTx-17	A_lubr_pctg_75	1269981	1272051	plus
3FTx-18	A_lubr_pctg_75	1302797	1304728	plus
3FTx-19	A_lubr_pctg_75	1334707	1336830	plus
3FTx-20	A_lubr_pctg_75	1359070	1361161	minus
3FTx-21	A_lubr_pctg_75	1381972	1384011	plus
3FTx-22	A_lubr_pctg_75	1425530	1427599	plus
3FTx-23	A_lubr_pctg_75	1456389	1458384	plus
3FTx-24	A_lubr_pctg_85	407878	412250	minus
Waprin-1	A_lubr_pctg_96	982032	992934	minus
KUN-2	A_lubr_pctg_96	1056550	1061586	plus
KUN-3	A_lubr_pctg_96	1069910	1073899	plus
KUN-4	A_lubr_pctg_96	1082639	1083346	plus
KUN-5	A_lubr_pctg_96	1141113	1141932	plus
KUN-6	A_lubr_pctg_96	1180857	1184025	plus
KUN-7	A_lubr_pctg_96	1209992	1210699	plus

## Sheet: Table_S2_gene_annotation
Table_S2. Characterization of gene annotation. See the figshare repository for full functional characterization and annotation (https://figshare.com/projects/Aspidelaps_lubricus_genome/226677).
Gene	GeneName	Type	DeepTFactor
g1	Map2	NonToxin	nonTF
g2	MAP2	NonToxin	nonTF
g9	Uncharacterized_1	NonToxin	nonTF
g10	UNC80	NonToxin	nonTF
g11	Rpe	NonToxin	nonTF
g12	Uncharacterized_2	NonToxin	nonTF
g13	ACADL	NonToxin	nonTF
g14	MYL1	NonToxin	nonTF
g15	LANCL1	NonToxin	nonTF
g17	Uncharacterized_3	NonToxin	nonTF
g18	CPS1	NonToxin	nonTF
g24	Erbb4	NonToxin	nonTF
g25	ERBB4	NonToxin	nonTF
g27	Erbb4.2	NonToxin	nonTF
g28	Uncharacterized_4	NonToxin	nonTF
g29	ERBB2	NonToxin	nonTF
g31	Uncharacterized_5	NonToxin	nonTF
g36	IKZF2	NonToxin	TF
g38	Spag16	NonToxin	nonTF
g39	Smtnl1	NonToxin	nonTF
g40	SPAG16	NonToxin	nonTF
g41	Uncharacterized_6	NonToxin	nonTF
g42	BARD1	NonToxin	nonTF
g43	Uncharacterized_7	NonToxin	nonTF
g44	Uncharacterized_8	NonToxin	nonTF
g45	Abca12	NonToxin	nonTF
g46	CIAO2A	NonToxin	nonTF
g49	ATIC	NonToxin	nonTF
g50	FN1	NonToxin	nonTF
g54	UBE2F	NonToxin	nonTF
g55	Lrrfip1	NonToxin	TF
g58	RAMP1	NonToxin	nonTF
g60	HDAC4	NonToxin	nonTF
g61	PTF1A	NonToxin	nonTF
g62	UGT1A1	NonToxin	nonTF
g63	Traf3ip1	NonToxin	nonTF
g65	SH3BP4	NonToxin	nonTF
g68	ARL4C	NonToxin	nonTF
g69	TRPM8	NonToxin	nonTF
g71	AGAP1	NonToxin	nonTF
g73	GBX2	NonToxin	TF
g75	IQCA1	NonToxin	nonTF
g77	ACKR3	NonToxin	nonTF
g78	COPS8	NonToxin	nonTF
g79	COL6A3	NonToxin	nonTF
g80	MLPH	NonToxin	nonTF
g81	Prlh	NonToxin	nonTF
g82	TF_Pcbp2	NonToxin	TF
g83	Col6a1	NonToxin	nonTF
g84	Uncharacterized_9	NonToxin	nonTF
g85	COL6A1	NonToxin	nonTF
g86	Uncharacterized_10	NonToxin	nonTF
g87	COL6A2	NonToxin	nonTF
g88	FTCD	NonToxin	nonTF
g89	SPATC1L	NonToxin	nonTF
g90	LSS	NonToxin	nonTF
g91	MCM3AP	NonToxin	nonTF
g92	YBEY	NonToxin	nonTF
g93	POFUT2	NonToxin	nonTF
g95	IRS2	NonToxin	nonTF
g96	TNFSF13B	NonToxin	nonTF
g97	ABHD13	NonToxin	nonTF
g100	LIG4	NonToxin	nonTF
g101	Uncharacterized_11	NonToxin	nonTF
g102	HTR2A	NonToxin	nonTF
g103	SUCLA2	NonToxin	nonTF
g104	MED4	NonToxin	nonTF
g105	NUDT15	NonToxin	nonTF
g106	ITM2B	NonToxin	nonTF
g107	RB1	NonToxin	TF
g108	RCBTB2	NonToxin	nonTF
g110	Uncharacterized_12	NonToxin	nonTF
g111	Pcnt	NonToxin	nonTF
g113	KMO	NonToxin	nonTF
g114	ITGB2	NonToxin	nonTF
g117	Fam207a	NonToxin	nonTF
g120	ADARB1	NonToxin	nonTF
g121	COL4A3	NonToxin	nonTF
g122	Uncharacterized_13	NonToxin	nonTF
g124	Col4a6	NonToxin	nonTF
g125	RAB20	NonToxin	nonTF
g126	SETDB2	NonToxin	TF
g128	PHF11	NonToxin	nonTF
g129	RCBTB1	NonToxin	nonTF
g131	KPNA3	NonToxin	nonTF
g132	SPRYD7	NonToxin	nonTF
g134	TRIM13	NonToxin	nonTF
g135	KCNRG	NonToxin	nonTF
g137	ITSN2	NonToxin	nonTF
g139	MRPL19	NonToxin	nonTF
g140	EVA1A	NonToxin	nonTF
g142	PTCHD4	NonToxin	nonTF
g143	OPN5	NonToxin	nonTF
g146	CD2AP	NonToxin	nonTF
g149	TNFRSF21	NonToxin	nonTF
g150	ADGRF5	NonToxin	nonTF
g151	Uncharacterized_14	NonToxin	nonTF
g152	Smtnl1.2	NonToxin	nonTF
g154	Uncharacterized_15	NonToxin	nonTF
g156	Ankrd66	NonToxin	nonTF
g158	Uncharacterized_16	NonToxin	nonTF
g159	PLA2G7	NonToxin	nonTF
g160	TDRD6	NonToxin	nonTF
g161	Uncharacterized_17	NonToxin	nonTF
g162	RCAN2	NonToxin	nonTF
g163	ENPP4	NonToxin	nonTF
g164	CLIC5	NonToxin	nonTF
g165	RUNX2	NonToxin	TF
g167	Uncharacterized_18	NonToxin	nonTF
g168	SUPT3H	NonToxin	nonTF
g169	Uncharacterized_19	NonToxin	nonTF
g170	CDC5L	NonToxin	TF
g171	MMUT	NonToxin	nonTF
g172	CENPQ	NonToxin	nonTF
g173	GLYATL3	NonToxin	nonTF
g174	Cyp2c39	NonToxin	nonTF
g175	CYP2AC2	NonToxin	nonTF
g176	CYP2AC2.2	NonToxin	nonTF
g177	CYP2AC2.3	NonToxin	nonTF
g178	cyp2k1	NonToxin	nonTF
g179	CYP2AC2.4	NonToxin	nonTF
g180	CYP2AC2.5	NonToxin	nonTF
g181	CYP2AC2.6	NonToxin	nonTF
g184	Uncharacterized_20	NonToxin	nonTF
g186	Uncharacterized_21	NonToxin	nonTF
g193	Uncharacterized_22	NonToxin	nonTF
g197	Uncharacterized_23	NonToxin	nonTF
g199	CYP2AC2.7	NonToxin	nonTF
g223	TBC1D2	NonToxin	nonTF
g225	Uncharacterized_24	NonToxin	nonTF
g226	Uncharacterized_25	NonToxin	nonTF
g236	CYP2AC2.8	NonToxin	nonTF
g237	Cyp2c39.2	NonToxin	nonTF
g238	Cyp2c39.3	NonToxin	nonTF
g239	CYP2AC2.9	NonToxin	nonTF
g240	Cyp2c40	NonToxin	nonTF
g241	RHAG	NonToxin	nonTF
g243	TRAM2	NonToxin	nonTF
g244	EFHC1	NonToxin	nonTF
g245	PAQR8	NonToxin	nonTF
g247	MCM3	NonToxin	nonTF
g248	IL17F	NonToxin	nonTF
g249	PKHD1	NonToxin	nonTF
g251	TFAP2B	NonToxin	TF
g252	Uncharacterized_26	NonToxin	nonTF
CRISP-1	CRISP-1	Toxin	nonTF
CRISP-2	CRISP-2	Toxin	nonTF
CRISP-3	CRISP-3	Toxin	nonTF
g257	Uncharacterized_27	NonToxin	nonTF
g258	Uncharacterized_28	NonToxin	nonTF
g259	FAM161A	NonToxin	nonTF
g260	CCT4	NonToxin	nonTF
g261	Cct4	NonToxin	nonTF
g262	COMMD1	NonToxin	nonTF
g265	B3GNT2	NonToxin	nonTF
g267	TMEM17	NonToxin	nonTF
g268	EHBP1	NonToxin	nonTF
g271	Uncharacterized_29	NonToxin	nonTF
g273	OTX1	NonToxin	TF
g276	WDPCP	NonToxin	nonTF
g277	MDH1	NonToxin	nonTF
g279	UGP2	NonToxin	nonTF
g280	VPS54	NonToxin	nonTF
g282	PELI1	NonToxin	nonTF
g283	TF_H3-3a	NonToxin	nonTF
g285	LGALSL	NonToxin	nonTF
g286	MLNR	NonToxin	nonTF
g287	Aftph	NonToxin	nonTF
g288	SERTAD2	NonToxin	nonTF
g292	SLC1A4	NonToxin	nonTF
g293	Cep68	NonToxin	nonTF
g294	RAB1B	NonToxin	nonTF
g295	Actr2	NonToxin	nonTF
g296	SPRED2	NonToxin	nonTF
g297	SPRED2.2	NonToxin	nonTF
g301	MEIS1	NonToxin	TF
g302	C1D	NonToxin	TF
g303	DNAAF10	NonToxin	nonTF
g304	PNO1	NonToxin	nonTF
g305	PPP3R1	NonToxin	nonTF
g308	CNRIP1	NonToxin	nonTF
g310	PLEK	NonToxin	nonTF
g311	FBXO48	NonToxin	nonTF
g312	Aplf	NonToxin	nonTF
g313	Prokr1	NonToxin	nonTF
g314	BFSP1	NonToxin	nonTF
g315	PCSK2	NonToxin	nonTF
g316	SNRPB2	NonToxin	nonTF
g318	KIF3A	NonToxin	nonTF
g320	INO80B	NonToxin	nonTF
g321	FLRT3	NonToxin	nonTF
g322	Macrod2	NonToxin	nonTF
g323	SEL1L2	NonToxin	nonTF
g324	NDUFAF5	NonToxin	nonTF
g325	ESF1	NonToxin	nonTF
g327	TASP1	NonToxin	nonTF
g328	ISM1	NonToxin	nonTF
g331	SPTLC3	NonToxin	nonTF
g333	Uncharacterized_30	NonToxin	nonTF
g334	BTBD3	NonToxin	nonTF
g335	Thap5	NonToxin	TF
g337	DNAJB9	NonToxin	nonTF
g338	Uncharacterized_31	NonToxin	nonTF
g339	JAG1	NonToxin	nonTF
g340	MKKS	NonToxin	nonTF
g341	SNAP25	NonToxin	nonTF
g344	ANKEF1	NonToxin	nonTF
g349	PAK5	NonToxin	nonTF
g350	Uncharacterized_32	NonToxin	nonTF
g351	Pak6	NonToxin	nonTF
g352	Pak6.2	NonToxin	nonTF
g353	LAMP5	NonToxin	nonTF
g355	PLCB4	NonToxin	nonTF
g357	PLCB1	NonToxin	nonTF
g358	TMX4	NonToxin	nonTF
g359	HAO1	NonToxin	nonTF
g360	BMP2	NonToxin	nonTF
g362	Smtnl1.3	NonToxin	nonTF
g363	FERMT1	NonToxin	nonTF
g364	Lrrn4	NonToxin	nonTF
g365	CRLS1	NonToxin	nonTF
g366	MCM8	NonToxin	nonTF
g367	TRMT6	NonToxin	nonTF
g368	CHGB	NonToxin	TF
g371	GPCPD1	NonToxin	nonTF
g372	Napa	NonToxin	nonTF
g373	GZF1	NonToxin	TF
g374	TF_Gzf1	NonToxin	TF
g375	TF_Gzf1.2	NonToxin	TF
g377	GABRP	NonToxin	nonTF
g379	RANBP17	NonToxin	nonTF
g381	TLX3	NonToxin	TF
g384	Npm1	NonToxin	nonTF
g386	FGF18	NonToxin	nonTF
g388	FBXW11	NonToxin	nonTF
g390	ETF1	NonToxin	nonTF
g391	HSPA9	NonToxin	nonTF
g393	CTNNA1	NonToxin	nonTF
g394	SIL1	NonToxin	nonTF
g396	MATR3	NonToxin	nonTF
g397	PAIP2	NonToxin	nonTF
g398	SLC23A1	NonToxin	nonTF
g399	CPB2	NonToxin	nonTF
g400	ZC3H13	NonToxin	nonTF
g401	DNAJC18	NonToxin	nonTF
g402	Spata24	NonToxin	nonTF
g405	ESD	NonToxin	nonTF
g406	Nhlrc3	NonToxin	nonTF
g407	NHLRC3	NonToxin	nonTF
g408	NHLRC3.2	NonToxin	nonTF
g409	LHFPL6	NonToxin	nonTF
g411	COG6	NonToxin	nonTF
g412	PAIP1	NonToxin	nonTF
g413	FOXO1	NonToxin	TF
g414	MRPS31	NonToxin	nonTF
g415	Uncharacterized_33	NonToxin	nonTF
g417	SLC25A15	NonToxin	nonTF
g421	THSD1	NonToxin	nonTF
g423	Vps36	NonToxin	nonTF
g424	CKAP2	NonToxin	nonTF
g426	Nek3	NonToxin	nonTF
g427	Nek5	NonToxin	nonTF
g429	ALG11	NonToxin	nonTF
g430	ATP7B	NonToxin	nonTF
g431	WDFY2	NonToxin	nonTF
g432	SERPINE3	NonToxin	nonTF
g433	Gucy1b2	NonToxin	nonTF
g434	GUCY1B2	NonToxin	nonTF
g435	RNASEH2B	NonToxin	nonTF
g436	SF3B6	NonToxin	nonTF
g437	Fkbp1b	NonToxin	nonTF
g438	Wdcp	NonToxin	nonTF
g439	WDCP	NonToxin	nonTF
g440	MFSD2B	NonToxin	nonTF
g442	ATAD2B	NonToxin	nonTF
g444	KLHL29	NonToxin	nonTF
g447	TDRD15	NonToxin	nonTF
g448	APOB	NonToxin	nonTF
g449	LDAH	NonToxin	nonTF
g450	GDF7	NonToxin	nonTF
g452	Gdf7	NonToxin	nonTF
g453	HS1BP3	NonToxin	nonTF
g455	RHOA	NonToxin	nonTF
g456	Slc7a9	NonToxin	nonTF
g457	PUM2	NonToxin	nonTF
g459	Sdc1	NonToxin	nonTF
g460	LAPTM4A	NonToxin	nonTF
g461	TTC32	NonToxin	nonTF
g462	Zp2	NonToxin	nonTF
g465	OSR1	NonToxin	TF
g468	NT5C1B	NonToxin	nonTF
g469	RDH14	NonToxin	nonTF
g471	WDR35	NonToxin	nonTF
g472	KCNS3	NonToxin	nonTF
g473	MSGN1	NonToxin	TF
g475	Gen1	NonToxin	nonTF
g476	SMC6	NonToxin	nonTF
g477	NT5C1A	NonToxin	nonTF
g480	Aldoa	NonToxin	nonTF
g483	CYRIA	NonToxin	nonTF
g485	MYCN	NonToxin	TF
g487	DDX1	NonToxin	nonTF
g488	NBAS	NonToxin	nonTF
g489	LRATD1	NonToxin	nonTF
g492	Smtnl1.4	NonToxin	nonTF
g494	TRIB2	NonToxin	nonTF
g496	LPIN1	NonToxin	nonTF
g497	GREB1	NonToxin	nonTF
g498	Snrpd1	NonToxin	nonTF
g499	TF_E2f2	NonToxin	nonTF
g500	E2F6	NonToxin	TF
g502	Smtnl1.5	NonToxin	nonTF
g503	Uncharacterized_34	NonToxin	nonTF
g504	ROCK2	NonToxin	nonTF
g505	SLC66A3	NonToxin	nonTF
g506	C2orf50	NonToxin	nonTF
g507	KCNF1	NonToxin	nonTF
g508	PDIA6	NonToxin	nonTF
g509	ATP6V1C2	NonToxin	nonTF
g510	NOL10	NonToxin	nonTF
g511	ODC1	NonToxin	nonTF
g512	NCALD	NonToxin	nonTF
g514	RRM2	NonToxin	nonTF
g516	Uncharacterized_35	NonToxin	nonTF
g517	Mto1	NonToxin	nonTF
g518	Mto1.2	NonToxin	nonTF
g519	Cys1	NonToxin	nonTF
g520	KLF11	NonToxin	nonTF
g521	GRHL1	NonToxin	TF
g523	TAF1B	NonToxin	nonTF
g526	YWHAQ	NonToxin	nonTF
g527	ADAM17	NonToxin	nonTF
g528	IAH1	NonToxin	nonTF
g529	CPSF3	NonToxin	nonTF
g530	ITGB1BP1	NonToxin	nonTF
g531	ASAP2	NonToxin	nonTF
g532	MBOAT2	NonToxin	nonTF
g533	KIDINS220	NonToxin	nonTF
g534	ID2	NonToxin	TF
g540	RNF144A	NonToxin	nonTF
g541	RSAD2	NonToxin	nonTF
g542	CMPK2	NonToxin	nonTF
g543	SOX11	NonToxin	TF
g546	DCDC2C	NonToxin	nonTF
g547	COLEC11	NonToxin	nonTF
g548	RPS7	NonToxin	nonTF
g549	RNASEH1	NonToxin	nonTF
g550	ADI1	NonToxin	nonTF
g551	TRAPPC12	NonToxin	nonTF
g552	EIPR1	NonToxin	nonTF
g555	Tac1	NonToxin	nonTF
g556	MYT1L	NonToxin	nonTF
g557	TF_Myt1l	NonToxin	nonTF
g558	Myt1l	NonToxin	nonTF
g559	Uncharacterized_36	NonToxin	nonTF
g560	PXDN	NonToxin	nonTF
g562	Anln	NonToxin	nonTF
g563	TPO	NonToxin	nonTF
g564	PEG10	NonToxin	nonTF
g565	SNTG2	NonToxin	nonTF
g566	Uncharacterized_37	NonToxin	nonTF
g570	TMEM18	NonToxin	nonTF
g572	ALKAL2	NonToxin	nonTF
g573	ACP1	NonToxin	nonTF
g574	FAM110C	NonToxin	nonTF
g576	FBXO25	NonToxin	nonTF
g577	TDRP	NonToxin	nonTF
g579	Erich1	NonToxin	nonTF
g582	DLGAP2	NonToxin	TF
g583	CLN8	NonToxin	nonTF
g585	ARHGEF10	NonToxin	nonTF
g587	KBTBD11	NonToxin	nonTF
g588	MYOM2	NonToxin	nonTF
g589	CSMD1	NonToxin	nonTF
g590	Csmd1	NonToxin	nonTF
g591	Csmd1.2	NonToxin	nonTF
g594	Mcph1	NonToxin	TF
g595	ANGPT2	NonToxin	nonTF
g597	AGPAT5	NonToxin	nonTF
g598	TMEM14A	NonToxin	nonTF
g599	Gsta4	NonToxin	nonTF
g600	Gsta3	NonToxin	nonTF
g601	Gsta4.2	NonToxin	nonTF
g602	AGPAT5.2	NonToxin	nonTF
g603	GSTA3	NonToxin	nonTF
g604	CILK1	NonToxin	nonTF
g606	FBXO9	NonToxin	nonTF
g607	GCM1	NonToxin	TF
g608	ELOVL5	NonToxin	nonTF
g610	GCLC	NonToxin	nonTF
g612	KLHL31	NonToxin	nonTF
g614	LRRC1	NonToxin	nonTF
g616	MLIP	NonToxin	TF
g617	TINAG	NonToxin	nonTF
g618	FAM83B	NonToxin	nonTF
g619	HCRTR2	NonToxin	nonTF
g620	Uncharacterized_38	NonToxin	nonTF
g621	GFRAL	NonToxin	nonTF
g622	HMGCLL1	NonToxin	nonTF
g624	BMP5	NonToxin	nonTF
g625	COL21A1	NonToxin	nonTF
g626	Col21a1	NonToxin	nonTF
g627	DST	NonToxin	nonTF
g630	ZNF451	NonToxin	nonTF
g631	BAG2	NonToxin	nonTF
g632	RAB23	NonToxin	nonTF
g633	PRIM2	NonToxin	nonTF
g634	KHDRBS2	NonToxin	nonTF
g636	LGSN	NonToxin	nonTF
g637	PTP4A1	NonToxin	nonTF
g638	PHF3	NonToxin	nonTF
g639	Uncharacterized_39	NonToxin	nonTF
g640	Gtf2ird2	NonToxin	nonTF
g641	Gtf2ird2.2	NonToxin	nonTF
g642	EYS	NonToxin	nonTF
g643	Dpy19l1	NonToxin	nonTF
g644	Smtnl1.6	NonToxin	nonTF
g649	Smtnl1.7	NonToxin	nonTF
g650	Smtnl1.8	NonToxin	nonTF
g653	Uncharacterized_40	NonToxin	nonTF
g654	Uncharacterized_41	NonToxin	nonTF
g655	ADGRB3	NonToxin	nonTF
g656	LMBRD1	NonToxin	nonTF
g657	Smtnl1.9	NonToxin	nonTF
g659	Uncharacterized_42	NonToxin	nonTF
g660	Uncharacterized_43	NonToxin	nonTF
g663	FAM135A	NonToxin	nonTF
g664	SDHAF4	NonToxin	nonTF
g665	Uncharacterized_44	NonToxin	nonTF
g666	SMAP1	NonToxin	nonTF
g667	B3GAT2	NonToxin	nonTF
g669	OGFRL1	NonToxin	nonTF
g670	Mpv17	NonToxin	nonTF
g672	ASRGL1	NonToxin	nonTF
g674	RIMS1	NonToxin	nonTF
g675	Kcnq5	NonToxin	nonTF
g676	KCNQ5	NonToxin	TF
g677	Ddx43	NonToxin	nonTF
g678	Uncharacterized_45	NonToxin	nonTF
g679	EEF1A1	NonToxin	nonTF
g681	SLC17A5	NonToxin	nonTF
g682	CD109	NonToxin	nonTF
g684	Col12a1	NonToxin	nonTF
g685	COL12A1	NonToxin	nonTF
g687	COX7A2	NonToxin	nonTF
g688	TMEM30A	NonToxin	nonTF
g689	FILIP1	NonToxin	nonTF
g691	SENP6	NonToxin	nonTF
g693	MYO6	NonToxin	nonTF
g694	IMPG1	NonToxin	nonTF
g695	Impg1	NonToxin	nonTF
g696	HTR1B	NonToxin	nonTF
g700	MEI4	NonToxin	nonTF
g701	IRAK1BP1	NonToxin	nonTF
g702	PHIP	NonToxin	nonTF
g703	HMGN3	NonToxin	nonTF
g704	LCA5	NonToxin	nonTF
g705	SH3BGRL2	NonToxin	nonTF
g706	ELOVL4	NonToxin	nonTF
g707	TTK	NonToxin	nonTF
g708	BCKDHB	NonToxin	nonTF
g710	TENT5A	NonToxin	nonTF
g711	IBTK	NonToxin	nonTF
g714	TPBG	NonToxin	nonTF
g715	Smtnl1.10	NonToxin	nonTF
g716	DOP1A	NonToxin	nonTF
g717	PGM3	NonToxin	nonTF
g719	RWDD2A	NonToxin	nonTF
g720	ME1	NonToxin	nonTF
g721	PRSS35	NonToxin	nonTF
g722	SNAP91	NonToxin	nonTF
g723	RIPPLY2	NonToxin	nonTF
g724	CYB5R4	NonToxin	nonTF
g726	MRAP2	NonToxin	nonTF
g727	CEP162	NonToxin	nonTF
g731	TBX18	NonToxin	TF
g732	HNRNPL	NonToxin	nonTF
g733	HUNK	NonToxin	nonTF
NUC-1	NUC-1	Toxin	nonTF
NUC-2	NUC-2	Toxin	nonTF
g736	SNX14	NonToxin	nonTF
g737	Syncrip	NonToxin	nonTF
g739	HTR1E	NonToxin	nonTF
g740	CGA	NonToxin	nonTF
g741	ZNF292	NonToxin	nonTF
g742	GJB7	NonToxin	nonTF
g743	SMIM8	NonToxin	nonTF
g744	C6orf163	NonToxin	nonTF
g745	CFAP206	NonToxin	nonTF
g746	SLC35A1	NonToxin	nonTF
g747	RARS2	NonToxin	nonTF
g749	ORC3	NonToxin	nonTF
g750	AKIRIN2	NonToxin	nonTF
g751	SPACA1	NonToxin	nonTF
g752	CNR2	NonToxin	nonTF
g755	RNGTT	NonToxin	nonTF
g756	Borcs6	NonToxin	nonTF
g758	PNRC1	NonToxin	nonTF
g759	SRSF12	NonToxin	nonTF
g760	PM20D2	NonToxin	nonTF
g761	GABRR1	NonToxin	nonTF
g762	GABRR2	NonToxin	nonTF
g763	UBE2J1	NonToxin	nonTF
g764	RRAGD	NonToxin	nonTF
g765	ANKRD6	NonToxin	nonTF
g766	LYRM2	NonToxin	nonTF
g767	MDN1	NonToxin	nonTF
g768	CASP8AP2	NonToxin	nonTF
g769	GJA10	NonToxin	nonTF
g770	BACH2	NonToxin	TF
g771	MAP3K7	NonToxin	nonTF
g772	EPHA7	NonToxin	nonTF
g774	MANEA	NonToxin	nonTF
g775	FUT9	NonToxin	nonTF
g776	UFL1	NonToxin	nonTF
g777	FHL5	NonToxin	nonTF
g778	GPR63	NonToxin	nonTF
g780	NDUFAF4	NonToxin	nonTF
g782	KLHL32	NonToxin	nonTF
g783	MMS22L	NonToxin	nonTF
g787	POU3F2	NonToxin	TF
g789	FBXL4	NonToxin	nonTF
g790	FAXC	NonToxin	nonTF
g791	COQ3	NonToxin	nonTF
g792	PNISR	NonToxin	nonTF
g793	USP45	NonToxin	nonTF
g794	Tstd3	NonToxin	nonTF
g795	CCNC	NonToxin	nonTF
g798	PRDM13	NonToxin	TF
g801	SIM1	NonToxin	nonTF
g803	TF_Sim1	NonToxin	nonTF
g804	ASCC3	NonToxin	nonTF
g809	GRIK2	NonToxin	nonTF
g810	Uncharacterized_46	NonToxin	nonTF
g811	HACE1	NonToxin	nonTF
g813	LIN28B	NonToxin	TF
g814	BVES	NonToxin	nonTF
g816	POPDC3	NonToxin	nonTF
g818	PREP	NonToxin	nonTF
g819	PRDM1	NonToxin	TF
g820	ATG5	NonToxin	TF
g823	CRYBG1	NonToxin	nonTF
g824	RTN4IP1	NonToxin	nonTF
g825	QRSL1	NonToxin	nonTF
g826	CD24	NonToxin	nonTF
g827	MTRES1	NonToxin	nonTF
g828	BEND3	NonToxin	TF
g829	PDSS2	NonToxin	nonTF
g830	SOBP	NonToxin	nonTF
g831	SCML4	NonToxin	TF
g833	SEC63	NonToxin	nonTF
g834	OSTM1	NonToxin	nonTF
g835	Uncharacterized_47	NonToxin	nonTF
g839	NR2E1	NonToxin	TF
g840	SNX3	NonToxin	nonTF
g841	AFG1L	NonToxin	nonTF
g842	Tac1.2	NonToxin	nonTF
g844	FOXO3	NonToxin	TF
g846	ARMC2	NonToxin	nonTF
g847	SESN1	NonToxin	nonTF
g848	CEP57L1	NonToxin	nonTF
g849	Ccdc162	NonToxin	nonTF
g850	CD164	NonToxin	nonTF
g851	ZBTB24	NonToxin	TF
g853	Smtnl1.11	NonToxin	nonTF
g854	AK9	NonToxin	nonTF
g855	Ak9	NonToxin	nonTF
g856	Uncharacterized_48	NonToxin	nonTF
g857	Uncharacterized_49	NonToxin	nonTF
g858	FIG4	NonToxin	nonTF
g860	GPR6	NonToxin	nonTF
g861	WASF1	NonToxin	nonTF
g862	CDC40	NonToxin	nonTF
g863	DDO	NonToxin	nonTF
g864	SLC22A16	NonToxin	nonTF
g867	Cdk8	NonToxin	nonTF
g868	Cdk8.2	NonToxin	nonTF
g869	AMD1	NonToxin	nonTF
g870	GTF3C6	NonToxin	nonTF
g871	RPF2	NonToxin	nonTF
g873	SLC16A10	NonToxin	nonTF
g875	MFSD4B	NonToxin	nonTF
g876	REV3L	NonToxin	nonTF
g877	Traf3ip2	NonToxin	nonTF
g878	FYN	NonToxin	nonTF
g880	CCN6	NonToxin	nonTF
g881	TUBE1	NonToxin	nonTF
g882	LAMA4	NonToxin	nonTF
g883	MARCKS	NonToxin	nonTF
g884	HDAC2	NonToxin	TF
g885	HS3ST5	NonToxin	nonTF
g886	Smtnl1.12	NonToxin	nonTF
g887	Smtnl1.13	NonToxin	nonTF
g890	FRK	NonToxin	nonTF
g891	Nt5dc1	NonToxin	nonTF
g892	COL8A1	NonToxin	nonTF
g893	NT5DC1	NonToxin	nonTF
g895	DSE	NonToxin	nonTF
g896	CALHM6	NonToxin	nonTF
g897	TRAPPC3L	NonToxin	nonTF
g899	RWDD1	NonToxin	nonTF
g900	Uncharacterized_50	NonToxin	nonTF
g901	Uncharacterized_51	NonToxin	nonTF
g902	Uncharacterized_52	NonToxin	nonTF
g903	Sult3a1	NonToxin	nonTF
g904	Uncharacterized_53	NonToxin	nonTF
g905	Uncharacterized_54	NonToxin	nonTF
g906	Sult3a1.2	NonToxin	nonTF
g907	Uncharacterized_55	NonToxin	nonTF
g908	Dhrs1	NonToxin	nonTF
g909	ZUP1	NonToxin	nonTF
g910	KPNA5	NonToxin	nonTF
g911	GPRC6A	NonToxin	nonTF
g913	Uncharacterized_56	NonToxin	nonTF
g914	RFX6	NonToxin	nonTF
g915	Uncharacterized_57	NonToxin	nonTF
g916	VGLL2	NonToxin	nonTF
g917	DCBLD1	NonToxin	nonTF
g918	GOPC	NonToxin	nonTF
g920	NUS1	NonToxin	nonTF
g922	SLC35F1	NonToxin	nonTF
g923	CEP85L	NonToxin	nonTF
g926	MCM9	NonToxin	nonTF
g928	FAM184A	NonToxin	nonTF
g929	MAN1A1	NonToxin	nonTF
g931	Ccdc85b	NonToxin	nonTF
g932	Ccdc85b.2	NonToxin	nonTF
g935	Gars	NonToxin	nonTF
g936	Gars.2	NonToxin	nonTF
g937	TBC1D32	NonToxin	nonTF
g938	GJA1	NonToxin	nonTF
g940	TF_Hsf2	NonToxin	TF
g941	SERINC1	NonToxin	nonTF
g943	PKIB	NonToxin	nonTF
g944	FABP7	NonToxin	nonTF
g945	Ccdc185	NonToxin	nonTF
g948	CLVS2	NonToxin	nonTF
g949	Trdn	NonToxin	nonTF
g952	NKAIN2	NonToxin	nonTF
g953	RNF217	NonToxin	nonTF
g954	TPD52L1	NonToxin	nonTF
g955	HDDC2	NonToxin	nonTF
g957	HEY2	NonToxin	TF
g958	NCOA7	NonToxin	nonTF
g959	Hint3	NonToxin	nonTF
g960	Uncharacterized_58	NonToxin	nonTF
g961	TRMT11	NonToxin	nonTF
g962	CENPW	NonToxin	nonTF
g963	RSPO3	NonToxin	nonTF
g964	RNF146	NonToxin	nonTF
g966	ECHDC1	NonToxin	nonTF
g967	KIAA0408	NonToxin	nonTF
g968	SOGA3	NonToxin	nonTF
g970	Uncharacterized_59	NonToxin	nonTF
g971	C6orf58	NonToxin	nonTF
g972	Themis	NonToxin	nonTF
g973	PTPRK	NonToxin	nonTF
g974	Uncharacterized_60	NonToxin	nonTF
g975	Smtnl1.14	NonToxin	nonTF
g977	Smtnl1.15	NonToxin	nonTF
g978	Smtnl1.16	NonToxin	nonTF
g979	Smtnl1.17	NonToxin	nonTF
g980	LAMA2	NonToxin	nonTF
g981	Smtnl1.18	NonToxin	nonTF
g982	Smtnl1.19	NonToxin	nonTF
g983	Astn2	NonToxin	TF
g984	ARHGAP18	NonToxin	nonTF
g987	Uncharacterized_61	NonToxin	nonTF
g988	L3MBTL3	NonToxin	nonTF
g990	TMEM200A	NonToxin	nonTF
g991	Uncharacterized_62	NonToxin	nonTF
g992	EPB41L2	NonToxin	nonTF
g994	AKAP7	NonToxin	nonTF
g995	MSH5	NonToxin	nonTF
g996	AKAP7.2	NonToxin	nonTF
g998	Med23	NonToxin	nonTF
g999	ENPP3	NonToxin	nonTF
g1000	ENPP1	NonToxin	nonTF
g1001	CCN2	NonToxin	nonTF
g1002	MOXD1	NonToxin	nonTF
g1003	STX7	NonToxin	nonTF
g1005	TAAR5	NonToxin	nonTF
g1006	TAAR2	NonToxin	nonTF
g1007	TAAR1	NonToxin	nonTF
g1008	Vnn1	NonToxin	nonTF
g1009	Vnn1.2	NonToxin	nonTF
g1010	SLC18B1	NonToxin	nonTF
g1011	RPS12	NonToxin	nonTF
g1012	EYA4	NonToxin	nonTF
g1013	TCF21	NonToxin	TF
g1014	TBPL1	NonToxin	TF
g1015	SLC2A12	NonToxin	nonTF
g1016	SGK1	NonToxin	nonTF
g1017	ALDH8A1	NonToxin	nonTF
g1018	HBS1L	NonToxin	nonTF
g1019	MYB	NonToxin	TF
g1020	AHI1	NonToxin	nonTF
g1023	PDE7B	NonToxin	nonTF
g1024	MTFR1	NonToxin	nonTF
g1025	BCLAF1	NonToxin	TF
g1026	VAC8	NonToxin	nonTF
g1027	MAP7	NonToxin	nonTF
g1028	Map3k15	NonToxin	nonTF
g1030	PEX7	NonToxin	nonTF
g1031	SLC35D3	NonToxin	nonTF
g1032	IL20RA	NonToxin	nonTF
g1034	Ifngr1	NonToxin	nonTF
g1035	OLIG3	NonToxin	TF
g1037	TNFAIP3	NonToxin	nonTF
g1038	PERP	NonToxin	nonTF
g1039	PERP.2	NonToxin	nonTF
g1040	ARFGEF3	NonToxin	nonTF
g1042	HEBP2	NonToxin	nonTF
g1043	NHSL1	NonToxin	nonTF
g1044	CCDC28A	NonToxin	nonTF
g1045	ECT2L	NonToxin	nonTF
g1046	Uncharacterized_63	NonToxin	nonTF
g1047	REPS1	NonToxin	nonTF
g1049	ABRACL	NonToxin	nonTF
g1050	Heca	NonToxin	nonTF
g1051	TXLNB	NonToxin	nonTF
g1052	CITED2	NonToxin	TF
g1054	NMBR	NonToxin	nonTF
g1056	VTA1	NonToxin	nonTF
g1057	ADGRG6	NonToxin	nonTF
g1059	TF_Hivep2	NonToxin	TF
g1060	HIVEP2	NonToxin	nonTF
g1061	AIG1	NonToxin	nonTF
g1062	ADAT2	NonToxin	nonTF
g1063	PEX3	NonToxin	nonTF
g1064	FUCA2	NonToxin	nonTF
g1065	Uncharacterized_64	NonToxin	nonTF
g1066	PHACTR2	NonToxin	nonTF
g1067	LTV1	NonToxin	nonTF
g1068	ZC2HC1B	NonToxin	nonTF
g1069	SF3B5	NonToxin	nonTF
g1071	STX11	NonToxin	nonTF
g1073	UTRN	NonToxin	nonTF
g1074	Uncharacterized_65	NonToxin	nonTF
g1075	Acyp2	NonToxin	nonTF
g1076	EPM2A	NonToxin	nonTF
g1077	FBXO30	NonToxin	nonTF
g1079	SHPRH	NonToxin	nonTF
g1080	GRM1	NonToxin	nonTF
g1081	Rab32	NonToxin	nonTF
g1083	ADGB	NonToxin	nonTF
g1084	Uncharacterized_66	NonToxin	nonTF
g1085	STXBP5	NonToxin	nonTF
g1087	SAMD5	NonToxin	nonTF
g1089	SASH1	NonToxin	nonTF
g1090	UST	NonToxin	nonTF
g1092	TAB2	NonToxin	TF
g1093	ZC3H12D	NonToxin	nonTF
g1094	PPIL4	NonToxin	nonTF
g1095	GINM1	NonToxin	nonTF
g1096	KATNA1	NonToxin	nonTF
g1099	LATS1	NonToxin	nonTF
g1100	NUP43	NonToxin	nonTF
g1101	PCMT1	NonToxin	nonTF
g1102	LRP11	NonToxin	nonTF
g1104	PPP1R14C	NonToxin	nonTF
g1105	IYD	NonToxin	nonTF
g1107	IYD.2	NonToxin	nonTF
g1109	IYD.3	NonToxin	nonTF
g1111	Plekhg1	NonToxin	nonTF
g1112	PLEKHG1	NonToxin	nonTF
g1113	MTHFD1L	NonToxin	nonTF
g1115	Smtnl1.20	NonToxin	nonTF
g1116	Smtnl1.21	NonToxin	nonTF
g1119	AKAP12	NonToxin	nonTF
g1120	ZBTB2	NonToxin	TF
g1122	RMND1	NonToxin	nonTF
g1123	ARMT1	NonToxin	nonTF
g1124	CCDC170	NonToxin	nonTF
g1125	ESR1	NonToxin	TF
g1126	Syne2	NonToxin	nonTF
g1127	Uncharacterized_67	NonToxin	nonTF
g1129	Syne1	NonToxin	nonTF
g1131	MYCT1	NonToxin	nonTF
g1132	VIP	NonToxin	nonTF
g1133	FBXO5	NonToxin	nonTF
g1134	MTRF1L	NonToxin	nonTF
g1135	RGS17	NonToxin	nonTF
g1137	Tmem258	NonToxin	nonTF
g1138	Oprm1	NonToxin	nonTF
g1139	OPRM1	NonToxin	nonTF
g1140	Ipcef1	NonToxin	TF
g1141	Cnksr3	NonToxin	nonTF
g1143	SCAF8	NonToxin	nonTF
g1144	TIAM2	NonToxin	nonTF
g1145	TFB1M	NonToxin	nonTF
g1146	NOX3	NonToxin	nonTF
g1149	ARID1A	NonToxin	nonTF
g1150	TMEM242	NonToxin	nonTF
g1152	ZDHHC14	NonToxin	nonTF
g1154	SNX9	NonToxin	nonTF
g1157	SYNJ2	NonToxin	nonTF
g1158	Uncharacterized_68	NonToxin	nonTF
g1159	SERAC1	NonToxin	nonTF
g1161	GTF2H5	NonToxin	nonTF
g1162	TULP4	NonToxin	nonTF
g1164	Uncharacterized_69	NonToxin	nonTF
g1165	TMEM181	NonToxin	nonTF
g1166	Dynlt1	NonToxin	nonTF
g1167	Sytl3	NonToxin	nonTF
g1168	SYTL3	NonToxin	nonTF
g1169	EZR	NonToxin	nonTF
g1171	RSPH3	NonToxin	nonTF
g1172	Uncharacterized_70	NonToxin	nonTF
g1173	TAGAP	NonToxin	nonTF
g1175	Fndc1	NonToxin	nonTF
g1176	FNDC1	NonToxin	nonTF
g1177	Uncharacterized_71	NonToxin	nonTF
g1178	SOD2	NonToxin	nonTF
g1179	WTAP	NonToxin	nonTF
g1180	Uncharacterized_72	NonToxin	nonTF
g1181	TCP1	NonToxin	nonTF
g1182	MRPL18	NonToxin	nonTF
g1183	PNLDC1	NonToxin	nonTF
g1184	Gucy1b1	NonToxin	nonTF
g1185	Uncharacterized_73	NonToxin	nonTF
g1186	Uncharacterized_74	NonToxin	nonTF
g1187	Uncharacterized_75	NonToxin	nonTF
g1188	Uncharacterized_76	NonToxin	nonTF
g1190	IGF2R	NonToxin	nonTF
g1191	Uncharacterized_77	NonToxin	nonTF
g1192	SLC22A2	NonToxin	nonTF
g1193	SLC22A3	NonToxin	nonTF
g1194	Plg	NonToxin	nonTF
g1198	Uncharacterized_78	NonToxin	nonTF
g1199	AGPAT4	NonToxin	nonTF
g1201	PRKN	NonToxin	TF
g1202	Prkn	NonToxin	nonTF
g1203	PACRG	NonToxin	nonTF
g1205	QKI	NonToxin	nonTF
g1208	Uncharacterized_79	NonToxin	nonTF
g1209	C6orf118	NonToxin	nonTF
g1210	PDE10A	NonToxin	nonTF
g1211	Smtnl1.22	NonToxin	nonTF
g1212	Smtnl1.23	NonToxin	nonTF
g1213	Sumo1	NonToxin	nonTF
g1217	TBXT	NonToxin	TF
g1219	PRR18	NonToxin	nonTF
g1221	SFT2D1	NonToxin	nonTF
g1222	MPC1	NonToxin	nonTF
g1224	RPS6KA2	NonToxin	nonTF
g1225	RNASET2	NonToxin	nonTF
g1226	CEP43	NonToxin	nonTF
g1228	Cenpj	NonToxin	nonTF
g1229	TTLL2	NonToxin	nonTF
g1230	UNC93A	NonToxin	nonTF
g1231	AFDN	NonToxin	nonTF
g1232	Smtnl1.24	NonToxin	nonTF
g1233	Frmd1	NonToxin	nonTF
g1234	DACT2	NonToxin	TF
g1235	Sult6b1	NonToxin	nonTF
g1236	Sult6b1.2	NonToxin	nonTF
g1237	Sult6b1.3	NonToxin	nonTF
g1238	SMOC2	NonToxin	nonTF
g1240	THBS2	NonToxin	nonTF
g1241	Wdr27	NonToxin	nonTF
g1242	C6orf120	NonToxin	nonTF
g1243	PHF10	NonToxin	nonTF
g1244	DYNLT2	NonToxin	nonTF
g1245	Ermard	NonToxin	nonTF
g1246	ERMARD	NonToxin	nonTF
g1247	ERMARD.2	NonToxin	nonTF
g1248	DLL1	NonToxin	nonTF
g1249	FAM120B	NonToxin	nonTF
g1250	PSMB1	NonToxin	nonTF
g1251	TBP	NonToxin	TF
g1252	PDCD2	NonToxin	nonTF
g1253	GNPAT	NonToxin	nonTF
g1254	C1orf131	NonToxin	nonTF
g1255	TRIM67	NonToxin	nonTF
g1256	Uncharacterized_80	NonToxin	TF
g1258	FAM89A	NonToxin	TF
g1259	ARV1	NonToxin	nonTF
g1260	TTC13	NonToxin	nonTF
g1261	C1orf198	NonToxin	nonTF
g1262	CAPN9	NonToxin	nonTF
g1263	AGT	NonToxin	nonTF
g1264	COG2	NonToxin	nonTF
g1265	PGBD5	NonToxin	nonTF
g1266	GALNT2	NonToxin	nonTF
g1267	URB2	NonToxin	nonTF
g1269	TAF5L	NonToxin	nonTF
g1271	ABCB10	NonToxin	nonTF
g1272	NUP133	NonToxin	nonTF
g1274	ACTB	NonToxin	nonTF
g1275	CCSAP	NonToxin	nonTF
g1276	Uncharacterized_81	NonToxin	nonTF
g1277	RAB4A	NonToxin	nonTF
g1279	RHOU	NonToxin	nonTF
g1281	EXOC8	NonToxin	TF
g1282	SPRTN	NonToxin	TF
g1283	EGLN1	NonToxin	nonTF
g1284	TSNAX	NonToxin	nonTF
g1286	DISC1	NonToxin	nonTF
g1287	SIPA1L2	NonToxin	nonTF
g1288	Map10	NonToxin	nonTF
g1289	NTPCR	NonToxin	nonTF
g1290	PCNX2	NonToxin	nonTF
g1292	MAP3K21	NonToxin	nonTF
g1294	KCNK1	NonToxin	nonTF
g1295	Slc35f3	NonToxin	nonTF
g1299	SLC35F3	NonToxin	nonTF
g1301	TARBP1	NonToxin	nonTF
g1302	IRF2BP2	NonToxin	TF
g1305	TOMM20	NonToxin	nonTF
g1306	RBM34	NonToxin	nonTF
g1307	ARID4B	NonToxin	nonTF
g1308	GGPS1	NonToxin	nonTF
g1311	TBCE	NonToxin	nonTF
g1313	GNG4	NonToxin	nonTF
g1314	LYST	NonToxin	nonTF
g1316	NID1	NonToxin	nonTF
g1317	GPR137B	NonToxin	nonTF
g1318	Ero1a	NonToxin	nonTF
g1319	ERO1B	NonToxin	nonTF
g1320	LGALS8	NonToxin	nonTF
g1321	Lgals8	NonToxin	nonTF
g1322	HEATR1	NonToxin	nonTF
g1323	ACTN2	NonToxin	nonTF
g1324	MTR	NonToxin	nonTF
g1325	RYR2	NonToxin	nonTF
g1327	Smtnl1.25	NonToxin	nonTF
g1328	Smtnl1.26	NonToxin	nonTF
g1330	CHRM3	NonToxin	nonTF
g1331	Fmn2	NonToxin	nonTF
g1332	Fmn2.2	NonToxin	nonTF
g1333	Fmn2.3	NonToxin	nonTF
g1334	GREM2	NonToxin	nonTF
g1335	RGS7	NonToxin	nonTF
g1336	OPN3	NonToxin	nonTF
g1338	WDR64	NonToxin	nonTF
g1339	EXO1	NonToxin	nonTF
g1340	MAP1LC3C	NonToxin	nonTF
g1341	PLD5	NonToxin	nonTF
g1342	Pld5	NonToxin	nonTF
g1343	CEP170	NonToxin	nonTF
g1344	Cep170	NonToxin	nonTF
g1346	Sdccag8	NonToxin	nonTF
g1347	AKT3	NonToxin	nonTF
g1351	ZBTB18	NonToxin	TF
g1352	ADSS2	NonToxin	nonTF
g1353	CATSPERE	NonToxin	nonTF
g1354	DESI2	NonToxin	nonTF
g1355	Cox20	NonToxin	nonTF
g1356	HNRNPU	NonToxin	TF
g1357	EFCAB2	NonToxin	nonTF
g1358	Uncharacterized_82	NonToxin	TF
g1359	KIF26A	NonToxin	nonTF
g1360	KIF26B	NonToxin	nonTF
g1361	SMYD3	NonToxin	nonTF
g1362	TFB2M	NonToxin	nonTF
g1364	Uncharacterized_83	NonToxin	nonTF
g1365	CNST	NonToxin	nonTF
g1366	SCCPDH	NonToxin	nonTF
g1367	KIF13B	NonToxin	nonTF
g1368	AHCTF1	NonToxin	nonTF
g1370	SRD5A2	NonToxin	nonTF
g1371	MEMO1	NonToxin	nonTF
g1373	DPY30	NonToxin	nonTF
g1374	SPAST	NonToxin	nonTF
g1375	SLC30A6	NonToxin	nonTF
g1376	QPCT	NonToxin	nonTF
g1377	PRKD3	NonToxin	nonTF
g1378	NDUFAF7	NonToxin	nonTF
g1379	CEBPZ	NonToxin	nonTF
g1380	CEBPZOS	NonToxin	nonTF
g1381	Sult6b1.4	NonToxin	nonTF
g1384	CRIM1	NonToxin	nonTF
g1385	FEZ2	NonToxin	nonTF
g1386	SOGA3.2	NonToxin	nonTF
g1387	Uncharacterized_84	NonToxin	TF
g1389	Uncharacterized_85	NonToxin	nonTF
g1390	Vit	NonToxin	nonTF
g1391	STRN	NonToxin	TF
g1392	HEATR5B	NonToxin	nonTF
g1394	GPATCH11	NonToxin	nonTF
g1395	EIF2AK2	NonToxin	nonTF
g1396	SULT6B1	NonToxin	nonTF
g1397	Sult6b1.5	NonToxin	nonTF
g1398	Rnf212b	NonToxin	nonTF
g1399	NANP	NonToxin	nonTF
g1400	Cyp1b1	NonToxin	nonTF
g1401	RMDN2	NonToxin	nonTF
g1404	CDC42EP3	NonToxin	nonTF
g1405	NLRC4	NonToxin	nonTF
g1406	YIPF4	NonToxin	nonTF
g1408	BIRC6	NonToxin	nonTF
g1410	TTC27	NonToxin	nonTF
g1411	Uncharacterized_86	NonToxin	nonTF
g1412	EGFL8	NonToxin	nonTF
g1413	LTBP1	NonToxin	nonTF
g1414	RASGRP3	NonToxin	nonTF
g1415	FAM98A	NonToxin	nonTF
g1416	ZNF318	NonToxin	nonTF
g1417	Abcc10	NonToxin	nonTF
g1418	ZNF318.2	NonToxin	TF
g1419	DLK2	NonToxin	nonTF
g1421	Tjap1	NonToxin	TF
g1422	LRRC73	NonToxin	nonTF
g1423	YIPF3	NonToxin	nonTF
g1424	POLR1C	NonToxin	nonTF
g1425	XPO5	NonToxin	nonTF
g1426	Uncharacterized_87	NonToxin	nonTF
g1427	Polh	NonToxin	nonTF
g1428	GTPBP2	NonToxin	nonTF
g1429	MAD2L1BP	NonToxin	nonTF
g1430	Ephx1	NonToxin	nonTF
g1431	RSPH9	NonToxin	nonTF
g1432	MRPS18A	NonToxin	nonTF
g1433	Smtnl1.27	NonToxin	nonTF
VEGF-A	VEGF-A	Toxin	nonTF
g1438	MRPL14	NonToxin	nonTF
g1440	TMEM63B	NonToxin	nonTF
g1441	Capn1	NonToxin	nonTF
g1442	Capn13	NonToxin	nonTF
g1443	CAPNS1	NonToxin	nonTF
g1449	SLC29A1	NonToxin	nonTF
g1451	HSP90AB1	NonToxin	nonTF
g1452	SLC35B2	NonToxin	nonTF
g1453	NFKBIE	NonToxin	nonTF
g1455	TMEM151B	NonToxin	nonTF
g1456	Tcte1	NonToxin	nonTF
g1459	AARS2	NonToxin	nonTF
g1460	RNF8	NonToxin	nonTF
g1461	CMTR1	NonToxin	nonTF
g1462	CCDC167	NonToxin	nonTF
g1463	MDGA1	NonToxin	nonTF
g1465	Zfand3	NonToxin	nonTF
g1466	ZFAND3	NonToxin	TF
g1467	BTBD9	NonToxin	nonTF
g1469	GLO1	NonToxin	nonTF
g1471	DNAH8	NonToxin	nonTF
g1472	GLP1R	NonToxin	nonTF
g1473	GCGR	NonToxin	nonTF
g1474	Glp1r	NonToxin	nonTF
g1475	SAYSD1	NonToxin	nonTF
g1476	KCNK5	NonToxin	nonTF
g1478	KCNK17	NonToxin	nonTF
g1479	KCNK16	NonToxin	nonTF
g1480	Uncharacterized_88	NonToxin	nonTF
g1481	KIF6	NonToxin	nonTF
g1482	DAAM2	NonToxin	nonTF
g1484	MOCS1	NonToxin	nonTF
g1485	Tac1.3	NonToxin	nonTF
g1486	Smtnl1.28	NonToxin	nonTF
g1488	LRFN2	NonToxin	nonTF
g1490	Smtnl1.29	NonToxin	nonTF
g1491	Smtnl1.30	NonToxin	nonTF
g1492	SUPT7L	NonToxin	nonTF
g1493	SLC4A1AP	NonToxin	nonTF
g1494	TF_unknown-1047	NonToxin	nonTF
g1495	Tac1.4	NonToxin	TF
g1496	RBKS	NonToxin	nonTF
g1497	BABAM2	NonToxin	nonTF
g1499	FOSL2	NonToxin	TF
g1503	PPP1CC	NonToxin	nonTF
g1504	SPDYA	NonToxin	nonTF
g1505	TRMT61B	NonToxin	nonTF
g1507	WDR43	NonToxin	nonTF
g1508	TOGARAM2	NonToxin	nonTF
g1510	CLIP4	NonToxin	nonTF
g1511	Dctn1	NonToxin	nonTF
g1512	ALK	NonToxin	nonTF
g1515	Ankrd9	NonToxin	nonTF
g1516	YPEL5	NonToxin	nonTF
g1517	LBH	NonToxin	nonTF
g1519	LCLAT1	NonToxin	nonTF
g1520	GALNT14	NonToxin	nonTF
g1522	CAPN14	NonToxin	nonTF
g1523	Carbohydrate-sulfotransferase	NonToxin	nonTF
g1524	XDH	NonToxin	nonTF
g1525	Uncharacterized_89	NonToxin	nonTF
g1527	CDC42BPA	NonToxin	nonTF
g1528	COQ8A	NonToxin	nonTF
g1529	PSEN2	NonToxin	nonTF
g1530	ITPKB	NonToxin	nonTF
g1531	STUM	NonToxin	nonTF
g1532	PARP1	NonToxin	nonTF
g1533	LIN9	NonToxin	TF
g1534	ACBD3	NonToxin	nonTF
g1535	TF_H3-3a.2	NonToxin	TF
g1536	MKNK2	NonToxin	nonTF
g1537	SDE2	NonToxin	nonTF
g1538	Lefty1	NonToxin	nonTF
g1539	TMEM63A	NonToxin	nonTF
g1540	SRP9	NonToxin	nonTF
g1542	ENAH	NonToxin	TF
g1544	LBR	NonToxin	nonTF
g1545	Dnah14	NonToxin	nonTF
g1546	DNAH6	NonToxin	nonTF
g1547	Uncharacterized_90	NonToxin	nonTF
g1548	DNAH14	NonToxin	nonTF
g1549	Uncharacterized_91	NonToxin	nonTF
g1551	CNIH3	NonToxin	nonTF
g1553	WDR26	NonToxin	nonTF
g1554	CNIH4	NonToxin	nonTF
g1555	NVL	NonToxin	nonTF
g1556	FBXO28	NonToxin	nonTF
g1558	TP53BP2	NonToxin	nonTF
g1559	Uncharacterized_92	NonToxin	nonTF
g1560	CAPN2	NonToxin	nonTF
g1561	CAPN8	NonToxin	nonTF
g1562	SUSD4	NonToxin	nonTF
g1563	TLR5	NonToxin	nonTF
g1564	DISP1	NonToxin	nonTF
g1565	BROX	NonToxin	nonTF
g1566	AIDA	NonToxin	nonTF
g1567	Mia3	NonToxin	nonTF
g1568	TAF1A	NonToxin	nonTF
g1569	HHIPL2	NonToxin	nonTF
g1572	DUSP10	NonToxin	nonTF
g1575	HLX	NonToxin	TF
g1577	Uncharacterized_93	NonToxin	nonTF
g1578	MARC1	NonToxin	nonTF
g1579	MARC1.2	NonToxin	nonTF
g1580	PFN3	NonToxin	nonTF
g1582	MARK1	NonToxin	nonTF
g1583	RAB3GAP2	NonToxin	nonTF
g1584	IARS2	NonToxin	nonTF
g1585	BPNT1	NonToxin	nonTF
g1587	EPRS1	NonToxin	nonTF
g1588	Slc30a1	NonToxin	nonTF
g1589	Uncharacterized_94	NonToxin	nonTF
g1590	SLC30A1	NonToxin	nonTF
g1591	LYPLAL1	NonToxin	nonTF
g1593	TGFB2	NonToxin	nonTF
g1595	SPATA17	NonToxin	nonTF
g1596	Uncharacterized_95	NonToxin	nonTF
g1597	GPATCH2	NonToxin	nonTF
g1602	ESRRG	NonToxin	TF
g1603	USH2A	NonToxin	nonTF
g1604	KCTD3	NonToxin	nonTF
g1606	Kcnk2	NonToxin	nonTF
g1607	KCNK2	NonToxin	nonTF
g1609	Cenpf	NonToxin	nonTF
g1611	PTPN14	NonToxin	nonTF
g1612	SMYD2	NonToxin	nonTF
g1613	TF_Prox1	NonToxin	TF
g1614	PROX1	NonToxin	nonTF
g1615	RPS6KC1	NonToxin	nonTF
g1616	KTI12	NonToxin	nonTF
g1617	ANGEL2	NonToxin	nonTF
g1618	VASH2	NonToxin	nonTF
g1619	FLVCR1	NonToxin	nonTF
g1620	Spata45	NonToxin	nonTF
g1621	TATDN3	NonToxin	nonTF
g1622	NSL1	NonToxin	TF
g1624	BATF3	NonToxin	TF
g1625	ATF3	NonToxin	TF
g1626	Nenf	NonToxin	nonTF
g1627	PACC1	NonToxin	nonTF
g1628	PPP2R5A	NonToxin	nonTF
g1630	DTL	NonToxin	nonTF
g1631	INTS7	NonToxin	nonTF
g1633	LPGAT1	NonToxin	nonTF
g1634	NEK2	NonToxin	nonTF
g1635	Uncharacterized_96	NonToxin	nonTF
g1636	RD3	NonToxin	nonTF
g1638	TRAF5	NonToxin	nonTF
g1639	RCOR3	NonToxin	TF
g1642	KCNH5	NonToxin	nonTF
g1643	Hhat	NonToxin	nonTF
g1644	SERTAD4	NonToxin	TF
g1646	SYT14	NonToxin	nonTF
g1647	UTP25	NonToxin	nonTF
g1648	MRPS10	NonToxin	nonTF
g1649	TRERF1	NonToxin	nonTF
g1650	UBR2	NonToxin	nonTF
g1651	PRPH2	NonToxin	nonTF
g1652	Astn2.2	NonToxin	nonTF
g1655	BICRAL	NonToxin	nonTF
g1656	PKDCC	NonToxin	nonTF
g1659	EML4	NonToxin	nonTF
g1661	KCNG3	NonToxin	nonTF
g1663	MTA3	NonToxin	TF
g1664	Mta3	NonToxin	nonTF
g1665	HAAO	NonToxin	nonTF
g1667	TNPO3	NonToxin	nonTF
g1668	Uncharacterized_97	NonToxin	nonTF
g1671	ZFP36L2	NonToxin	nonTF
g1672	THADA	NonToxin	nonTF
g1674	PLEKHH2	NonToxin	nonTF
g1675	DYNC2LI1	NonToxin	nonTF
g1676	Uncharacterized_98	NonToxin	nonTF
g1677	LRPPRC	NonToxin	nonTF
g1679	CYB5B	NonToxin	nonTF
g1680	PPM1B	NonToxin	nonTF
g1681	SLC3A1	NonToxin	nonTF
g1682	PREPL	NonToxin	nonTF
g1683	CAMKMT	NonToxin	nonTF
g1685	Smtnl1.31	NonToxin	nonTF
g1686	Smtnl1.32	NonToxin	nonTF
g1688	ZNF414	NonToxin	nonTF
g1689	TMEM199	NonToxin	nonTF
g1691	SIX6	NonToxin	TF
g1693	SIX2	NonToxin	TF
g1695	Smtnl1.33	NonToxin	nonTF
g1696	SRBD1	NonToxin	nonTF
g1697	PRKCE	NonToxin	nonTF
g1698	PRKCE.2	NonToxin	nonTF
g1699	EPAS1	NonToxin	nonTF
g1702	RHOQ	NonToxin	nonTF
g1703	PIGF	NonToxin	nonTF
g1704	CRIPT	NonToxin	nonTF
g1705	Gch1	NonToxin	nonTF
g1706	SOCS5	NonToxin	nonTF
g1707	MCFD2	NonToxin	nonTF
g1708	TTC7A	NonToxin	nonTF
g1709	CALM1	NonToxin	nonTF
g1711	Slc22a6	NonToxin	nonTF
g1712	SLC22A7	NonToxin	nonTF
g1713	Uncharacterized_99	NonToxin	nonTF
g1714	Uncharacterized_100	NonToxin	nonTF
g1715	TTBK1	NonToxin	nonTF
g1716	Uncharacterized_101	NonToxin	TF
g1717	Cul9	NonToxin	nonTF
g1718	SRF	NonToxin	TF
g1719	PTK7	NonToxin	nonTF
g1720	TF_Hebp1	NonToxin	TF
g1721	Klc4	NonToxin	nonTF
g1722	MRPL2	NonToxin	nonTF
g1723	Cul9.2	NonToxin	nonTF
g1724	Pacs1	NonToxin	nonTF
g1726	Tmem121	NonToxin	nonTF
g1727	RRP36	NonToxin	nonTF
g1728	Npas4	NonToxin	nonTF
g1729	Npas4.2	NonToxin	nonTF
g1730	KLHDC3	NonToxin	nonTF
g1733	MEA1	NonToxin	nonTF
g1734	PPP2R5D	NonToxin	nonTF
g1735	PEX6	NonToxin	nonTF
g1737	GNMT	NonToxin	nonTF
g1738	CNPY3	NonToxin	nonTF
g1739	Ptcra	NonToxin	nonTF
g1740	2310039H08Rik	NonToxin	nonTF
g1741	POLR1B	NonToxin	nonTF
g1742	TTL	NonToxin	nonTF
g1745	Ctnna2	NonToxin	nonTF
g1746	Uncharacterized_102	NonToxin	nonTF
g1747	ZC3H6	NonToxin	TF
g1748	Zc3h6	NonToxin	nonTF
g1749	FBLN7	NonToxin	nonTF
g1751	MERTK	NonToxin	nonTF
g1753	Anapc1	NonToxin	nonTF
g1754	Anapc1.2	NonToxin	nonTF
g1755	BCL2L11	NonToxin	nonTF
g1756	BUB1B	NonToxin	nonTF
g1758	Uncharacterized_103	NonToxin	nonTF
g1759	BUB1	NonToxin	nonTF
g1760	Uncharacterized_104	NonToxin	nonTF
g1761	Tpcn1	NonToxin	nonTF
g1762	MTLN	NonToxin	nonTF
g1763	Uncharacterized_105	NonToxin	nonTF
g1764	Nphp1	NonToxin	nonTF
g1765	MALL	NonToxin	nonTF
g1766	MAL	NonToxin	nonTF
g1768	MRPS5	NonToxin	nonTF
g1769	Uncharacterized_106	NonToxin	nonTF
g1771	SLC8A1	NonToxin	nonTF
g1772	SLC8A3	NonToxin	nonTF
g1773	THUMPD2	NonToxin	nonTF
g1774	TMEM178A	NonToxin	nonTF
g1775	MAP4K3	NonToxin	nonTF
g1777	SOS1	NonToxin	nonTF
g1778	ARHGEF33	NonToxin	TF
g1779	Arhgef33	NonToxin	nonTF
g1780	MORN2	NonToxin	nonTF
g1781	DHX57	NonToxin	nonTF
g1782	GEMIN6	NonToxin	nonTF
g1783	SRSF7	NonToxin	nonTF
g1784	GALM	NonToxin	nonTF
g1785	Hnrnpll	NonToxin	nonTF
g1786	HNRNPLL	NonToxin	nonTF
g1787	ATL2	NonToxin	nonTF
g1788	EIF4A3	NonToxin	nonTF
g1789	NINL	NonToxin	nonTF
g1790	GINS1	NonToxin	nonTF
g1791	ABHD12	NonToxin	nonTF
g1792	PYGB	NonToxin	nonTF
g1794	ENTPD6	NonToxin	nonTF
g1795	VSX1	NonToxin	TF
g1796	ACSS1	NonToxin	nonTF
g1797	APMAP	NonToxin	nonTF
g1798	EPCAM	NonToxin	nonTF
g1799	MSH2	NonToxin	nonTF
g1800	KCNK12	NonToxin	nonTF
g1802	MSH6	NonToxin	nonTF
g1803	FBXO11	NonToxin	nonTF
g1804	FOXN2	NonToxin	TF
g1805	PPP1R21	NonToxin	nonTF
g1807	STON1	NonToxin	nonTF
g1808	GTF2A1L	NonToxin	nonTF
g1809	FSHR	NonToxin	nonTF
g1811	Nrxn2	NonToxin	nonTF
g1813	Nrxn1	NonToxin	nonTF
g1814	Nrxn1.2	NonToxin	nonTF
g1816	Smtnl1.34	NonToxin	nonTF
g1817	Larp6	NonToxin	nonTF
g1820	ASB3	NonToxin	nonTF
g1821	CHAC2	NonToxin	nonTF
g1822	ERLEC1	NonToxin	nonTF
g1823	TLR15	NonToxin	nonTF
g1824	GPR75	NonToxin	nonTF
g1827	PSME4	NonToxin	nonTF
g1829	ACYP2	NonToxin	nonTF
g1830	SPTBN1	NonToxin	nonTF
g1831	EML6	NonToxin	nonTF
g1832	Rtn4	NonToxin	nonTF
g1833	Rtn4.2	NonToxin	nonTF
g1834	CLHC1	NonToxin	nonTF
g1835	RPS27A	NonToxin	nonTF
g1836	MTIF2	NonToxin	nonTF
g1837	Prorsd1	NonToxin	nonTF
g1838	CCDC88A	NonToxin	nonTF
g1839	CFAP36	NonToxin	nonTF
g1840	Ppp4r3a	NonToxin	nonTF
g1841	PNPT1	NonToxin	nonTF
g1842	EFEMP1	NonToxin	nonTF
g1844	CCDC85A	NonToxin	TF
g1845	VRK2	NonToxin	nonTF
g1846	Uncharacterized_107	NonToxin	nonTF
g1847	FANCL	NonToxin	nonTF
g1848	Smtnl1.35	NonToxin	nonTF
g1849	Smtnl1.36	NonToxin	nonTF
g1850	BCL11B	NonToxin	TF
g1851	Bcl11a	NonToxin	nonTF
g1852	Smtnl1.37	NonToxin	nonTF
g1853	PAPOLG	NonToxin	nonTF
g1854	Uncharacterized_108	NonToxin	nonTF
g1855	TF_Rel	NonToxin	TF
g1856	PUS10	NonToxin	nonTF
g1857	PEX13	NonToxin	nonTF
g1858	SANBR	NonToxin	nonTF
g1859	Sanbr	NonToxin	nonTF
g1860	USP34	NonToxin	nonTF
g1861	XPO1	NonToxin	nonTF
g1863	Egfl8	NonToxin	nonTF
g1865	Gtf2ird2.3	NonToxin	nonTF
g1866	AvBD13	NonToxin	nonTF
g1867	CTSB	NonToxin	nonTF
g1868	FDFT1	NonToxin	nonTF
g1869	NEIL2	NonToxin	nonTF
g1870	GATA4	NonToxin	TF
g1876	BLK	NonToxin	nonTF
g1877	FAM167A	NonToxin	nonTF
g1878	Uncharacterized_109	NonToxin	nonTF
g1880	Tdh	NonToxin	nonTF
g1881	MTMR9	NonToxin	nonTF
g1883	Xkr6	NonToxin	nonTF
g1884	XKR6	NonToxin	nonTF
g1885	PINX1	NonToxin	nonTF
g1886	SOX7	NonToxin	TF
g1887	Uncharacterized_110	NonToxin	nonTF
g1888	C8orf74	NonToxin	nonTF
g1889	Rp1l1	NonToxin	nonTF
g1890	PRSS55	NonToxin	nonTF
g1891	Msra	NonToxin	nonTF
g1892	KIF13B.2	NonToxin	nonTF
g1893	HMBOX1	NonToxin	TF
g1894	INTS9	NonToxin	nonTF
g1895	EXTL3	NonToxin	nonTF
g1896	DNAJC27	NonToxin	nonTF
g1898	ADCY3	NonToxin	nonTF
g1899	CENPO	NonToxin	nonTF
g1900	PTRHD1	NonToxin	nonTF
g1901	NCOA1	NonToxin	nonTF
g1904	Uncharacterized_111	NonToxin	nonTF
g1907	ZNF395	NonToxin	nonTF
g1908	Tac1.5	NonToxin	nonTF
g1909	Ndor1	NonToxin	nonTF
g1910	fam71d	NonToxin	nonTF
g1911	Pnoc	NonToxin	nonTF
g1914	ELP3	NonToxin	TF
g1915	FZD3	NonToxin	nonTF
g1916	FBXO16	NonToxin	nonTF
g1917	Gulo	NonToxin	nonTF
g1918	EPHX2	NonToxin	nonTF
g1920	CHRNA2	NonToxin	nonTF
g1921	PTK2B	NonToxin	nonTF
g1924	KCNK3	NonToxin	nonTF
g1925	CIB4	NonToxin	nonTF
g1926	CIMIP2C	NonToxin	nonTF
g1927	Otof	NonToxin	nonTF
g1928	OTOF	NonToxin	nonTF
g1931	MARCO	NonToxin	nonTF
g1932	SCARA5	NonToxin	nonTF
g1933	EFR3B	NonToxin	nonTF
g1934	Pomc	NonToxin	nonTF
g1935	Pomc.2	NonToxin	nonTF
g1936	STMN4	NonToxin	nonTF
g1937	SLC35F6	NonToxin	nonTF
g1938	CLU	NonToxin	nonTF
g1940	SCARA3	NonToxin	nonTF
g1943	Esco2	NonToxin	nonTF
g1944	Pbk	NonToxin	nonTF
g1946	SELENOI	NonToxin	nonTF
g1947	SAMD12	NonToxin	nonTF
g1948	HADHB	NonToxin	nonTF
g1949	HADHA	NonToxin	nonTF
g1950	GAREM2	NonToxin	nonTF
g1953	RAB10	NonToxin	nonTF
g1955	KIF3C	NonToxin	nonTF
g1956	ASXL2	NonToxin	nonTF
g1957	Dtnb	NonToxin	nonTF
g1959	Smtnl1.38	NonToxin	nonTF
g1960	Smtnl1.39	NonToxin	nonTF
g1961	DNMT3A	NonToxin	TF
g1964	DPYSL5	NonToxin	nonTF
g1965	MAPRE3	NonToxin	nonTF
g1966	TMEM214	NonToxin	nonTF
g1968	AGBL5	NonToxin	nonTF
g1969	OST4	NonToxin	nonTF
g1970	EMILIN1	NonToxin	nonTF
g1971	Prkg2	NonToxin	nonTF
g1972	KHK	NonToxin	nonTF
g1973	Uncharacterized_112	NonToxin	nonTF
g1974	ABHD1	NonToxin	nonTF
g1975	PREB	NonToxin	nonTF
g1976	SLC5A6	NonToxin	nonTF
g1977	ATRAID	NonToxin	nonTF
g1978	Uncharacterized_113	NonToxin	nonTF
g1979	CAD	NonToxin	nonTF
g1980	MPV17	NonToxin	nonTF
g1981	Ucn	NonToxin	nonTF
g1982	TRIM63	NonToxin	TF
g1983	Uncharacterized_114	NonToxin	nonTF
g1984	DNAJC5	NonToxin	nonTF
g1985	Uckl1	NonToxin	nonTF
g1988	SLC30A3	NonToxin	nonTF
g1989	GTF3C2	NonToxin	nonTF
g1991	EIF2B4	NonToxin	nonTF
g1992	SNX17	NonToxin	nonTF
g1993	ZNF513	NonToxin	TF
g1994	Rnf19a	NonToxin	nonTF
g1995	PPM1G	NonToxin	nonTF
g1997	NRBP1	NonToxin	nonTF
g1998	IFT172	NonToxin	nonTF
g2000	Ldlrap1	NonToxin	nonTF
g2001	FNDC4	NonToxin	nonTF
g2003	ZNF512	NonToxin	TF
g2005	GPN1	NonToxin	nonTF
g2007	St6gal1	NonToxin	nonTF
g2008	LPAR4	NonToxin	nonTF
g2009	Fmo3	NonToxin	nonTF
g2010	LRRC75A	NonToxin	nonTF
g2012	TMEM248	NonToxin	nonTF
g2014	NCBP3	NonToxin	nonTF
g2015	TF_Smtnl2	NonToxin	TF
g2016	Uncharacterized_115	NonToxin	nonTF
g2017	Tekt1	NonToxin	nonTF
g2019	TF_Xaf1	NonToxin	nonTF
g2021	SLC13A5	NonToxin	nonTF
g2022	Uncharacterized_116	NonToxin	nonTF
g2023	MED31	NonToxin	nonTF
g2024	TXNDC17	NonToxin	nonTF
g2025	KIAA0753	NonToxin	nonTF
g2027	PITPNM3	NonToxin	nonTF
g2028	Xcl1	NonToxin	nonTF
g2029	Ccl3	NonToxin	nonTF
g2031	Ccl4	NonToxin	nonTF
g2033	HIP1	NonToxin	nonTF
g2034	Pom121	NonToxin	nonTF
g2035	NSUN5	NonToxin	nonTF
g2036	TRIM50	NonToxin	nonTF
g2037	FKBP6	NonToxin	nonTF
g2039	FZD9	NonToxin	nonTF
g2040	BAZ1B	NonToxin	nonTF
g2043	Spata3	NonToxin	nonTF
g2044	Fsip2	NonToxin	nonTF
g2047	MKS1	NonToxin	nonTF
g2049	BCL7B	NonToxin	nonTF
g2050	TBL2	NonToxin	nonTF
g2052	STX1A	NonToxin	TF
g2053	MLXIPL	NonToxin	TF
g2054	DNAJC30	NonToxin	nonTF
g2055	VPS37D	NonToxin	nonTF
g2058	septin-4	NonToxin	nonTF
g2059	Limk1	NonToxin	nonTF
g2064	METTL27	NonToxin	nonTF
g2065	Cldn4	NonToxin	nonTF
g2066	CLDN4	NonToxin	nonTF
g2067	CLDN3	NonToxin	nonTF
g2070	ABHD11	NonToxin	nonTF
g2071	Casp1	NonToxin	TF
g2072	MTMR4	NonToxin	nonTF
g2073	HSF5	NonToxin	TF
g2074	RNF43	NonToxin	nonTF
g2075	SUPT4H1	NonToxin	nonTF
g2077	Uncharacterized_117	NonToxin	nonTF
g2078	Uncharacterized_118	NonToxin	nonTF
g2079	Tspoap1	NonToxin	nonTF
g2082	Mpo	NonToxin	nonTF
g2083	LPO	NonToxin	nonTF
g2084	Pimreg	NonToxin	nonTF
g2085	Tyw1	NonToxin	nonTF
g2086	SBDS	NonToxin	nonTF
g2087	Nf2	NonToxin	nonTF
g2088	MRPS17	NonToxin	nonTF
g2089	NIPSNAP2	NonToxin	nonTF
g2090	PSPH	NonToxin	nonTF
g2091	CCT6B	NonToxin	nonTF
g2092	Sumf2	NonToxin	nonTF
g2093	PHKG1	NonToxin	nonTF
g2094	CHCHD2	NonToxin	nonTF
g2095	Nupr2	NonToxin	nonTF
g2096	VKORC1L1	NonToxin	nonTF
g2097	GUSB	NonToxin	nonTF
g2098	ASL	NonToxin	nonTF
g2099	CRCP	NonToxin	TF
g2101	TPST1	NonToxin	nonTF
g2103	KCTD7	NonToxin	nonTF
g2104	RABGEF1	NonToxin	nonTF
g2106	TMEM132E	NonToxin	nonTF
g2109	Uncharacterized_119	NonToxin	nonTF
g2110	LIG3	NonToxin	nonTF
g2111	RFFL	NonToxin	TF
g2112	RFFL.2	NonToxin	TF
g2113	Rffl	NonToxin	nonTF
g2115	RAD51D	NonToxin	nonTF
g2116	UNC45B	NonToxin	nonTF
g2117	PEX12	NonToxin	nonTF
g2119	AP2B1	NonToxin	nonTF
g2120	RASL10B	NonToxin	nonTF
g2121	Uncharacterized_120	NonToxin	nonTF
g2122	Gas2l2	NonToxin	nonTF
g2123	MMP14	NonToxin	nonTF
g2124	MMP19	NonToxin	nonTF
g2125	Uncharacterized_121	NonToxin	nonTF
g2126	TAF15	NonToxin	TF
g2127	Uncharacterized_122	NonToxin	nonTF
g2128	Rhbdd2	NonToxin	nonTF
g2129	POR	NonToxin	nonTF
g2130	TMEM120A	NonToxin	nonTF
g2131	Styxl1	NonToxin	nonTF
g2132	MDH2	NonToxin	nonTF
g2134	Klhl20	NonToxin	nonTF
g2135	TF_Srrm3	NonToxin	nonTF
g2136	HSPB1	NonToxin	nonTF
g2137	YWHAG	NonToxin	nonTF
g2138	MARCO.2	NonToxin	nonTF
g2139	MARCO.3	NonToxin	nonTF
g2140	Ssc4d	NonToxin	nonTF
g2141	DTX2	NonToxin	nonTF
g2144	ZZEF1	NonToxin	nonTF
g2146	ATP2A3	NonToxin	nonTF
g2147	Uncharacterized_123	NonToxin	nonTF
g2148	Ppp1r32	NonToxin	nonTF
g2151	P2RX1	NonToxin	nonTF
g2153	CAMKK1	NonToxin	nonTF
g2154	C1QBP	NonToxin	nonTF
g2155	Dhx33	NonToxin	nonTF
g2156	DHX33	NonToxin	nonTF
g2157	DERL2	NonToxin	nonTF
g2159	MIS12	NonToxin	nonTF
g2160	RPAIN	NonToxin	TF
g2161	NUP88	NonToxin	nonTF
g2162	RABEP1	NonToxin	nonTF
g2163	IFT22	NonToxin	nonTF
g2164	COL26A1	NonToxin	nonTF
g2165	MYL10	NonToxin	nonTF
g2166	CUX1	NonToxin	TF
g2168	SH2B2	NonToxin	nonTF
g2169	PRKRIP1	NonToxin	nonTF
g2170	ORAI2	NonToxin	nonTF
g2171	ALKBH4	NonToxin	nonTF
g2173	LRWD1	NonToxin	nonTF
g2174	POLR2J	NonToxin	nonTF
g2175	Rasa4b	NonToxin	nonTF
g2176	methyltransferase	NonToxin	nonTF
g2177	CYB5D2	NonToxin	nonTF
g2178	ANKFY1	NonToxin	nonTF
g2179	UBE2G1	NonToxin	nonTF
g2180	SPNS3	NonToxin	nonTF
g2182	SPNS2	NonToxin	nonTF
g2183	MYBBP1A	NonToxin	nonTF
g2184	EIF4H	NonToxin	nonTF
g2185	RFC2	NonToxin	nonTF
g2187	CLIP2	NonToxin	nonTF
g2189	GTF2IRD1	NonToxin	nonTF
g2190	GTF2I	NonToxin	nonTF
g2191	NCF1	NonToxin	nonTF
g2192	Smtnl1.40	NonToxin	nonTF
g2193	Smtnl1.41	NonToxin	nonTF
g2194	Uncharacterized_124	NonToxin	nonTF
g2195	RCC1L	NonToxin	nonTF
g2196	CASTOR2	NonToxin	nonTF
g2198	fibrosin-1	NonToxin	nonTF
g2203	AUTS2	NonToxin	nonTF
g2205	Uncharacterized_125	NonToxin	nonTF
g2206	TY3B-G	NonToxin	nonTF
g2207	Uncharacterized_126	NonToxin	nonTF
g2208	Uncharacterized_127	NonToxin	nonTF
g2209	Galnt17	NonToxin	nonTF
g2210	CALN1	NonToxin	nonTF
g2212	WSCD1	NonToxin	nonTF
g2214	EXO5	NonToxin	nonTF
g2215	RAP1GAP2	NonToxin	nonTF
g2217	CCDC92B	NonToxin	nonTF
g2218	CCDC92B.2	NonToxin	nonTF
g2220	Cluh	NonToxin	nonTF
g2221	Gucy1b1.2	NonToxin	nonTF
g2222	PAFAH1B1	NonToxin	nonTF
g2223	MNT	NonToxin	TF
g2224	SGSM2	NonToxin	nonTF
g2226	TNFAIP1	NonToxin	nonTF
g2229	IFT20	NonToxin	nonTF
g2230	NLK	NonToxin	nonTF
g2231	NLK.2	NonToxin	nonTF
g2232	LYRM9	NonToxin	nonTF
g2233	NOS2	NonToxin	nonTF
g2234	Lgals9	NonToxin	nonTF
g2235	KSR1	NonToxin	nonTF
g2236	Uncharacterized_128	NonToxin	nonTF
g2237	WSB1	NonToxin	nonTF
g2242	OMG	NonToxin	nonTF
g2243	EVI2B	NonToxin	nonTF
g2244	Evi2a	NonToxin	nonTF
g2247	AKAP1	NonToxin	nonTF
g2248	Uncharacterized_129	NonToxin	nonTF
g2249	Msi2	NonToxin	nonTF
g2251	MRPS23	NonToxin	nonTF
g2252	CUEDC1	NonToxin	nonTF
g2254	VEZF1	NonToxin	TF
g2255	Uncharacterized_130	NonToxin	nonTF
g2256	SRSF1	NonToxin	nonTF
g2258	DYNLL1	NonToxin	nonTF
g2260	HEATR6	NonToxin	nonTF
g2261	HNF1B	NonToxin	TF
g2262	DDX52	NonToxin	nonTF
g2263	SYNRG	NonToxin	nonTF
g2264	Dusp14	NonToxin	nonTF
g2265	TADA2A	NonToxin	nonTF
g2266	TADA2A.2	NonToxin	nonTF
g2267	RRP15	NonToxin	nonTF
g2268	Acaca	NonToxin	nonTF
g2269	Acacb	NonToxin	nonTF
g2270	Uncharacterized_131	NonToxin	TF
g2271	ACACB	NonToxin	nonTF
g2272	AATF	NonToxin	nonTF
g2273	LHX1	NonToxin	TF
g2276	Mrm1	NonToxin	nonTF
g2277	DHRS11	NonToxin	nonTF
g2278	GGNBP2	NonToxin	nonTF
g2279	Uncharacterized_132	NonToxin	nonTF
g2280	PIG-W	NonToxin	nonTF
g2282	MYO19	NonToxin	nonTF
g2283	ZNHIT3	NonToxin	nonTF
g2285	LPAR3	NonToxin	nonTF
g2286	Ca4	NonToxin	nonTF
g2287	Usp32	NonToxin	nonTF
g2288	DHX40	NonToxin	nonTF
g2289	DHX35	NonToxin	nonTF
g2290	CLTC	NonToxin	nonTF
g2291	PTRH2	NonToxin	nonTF
g2292	VMP1	NonToxin	nonTF
g2293	Tubd1	NonToxin	nonTF
g2295	RPS6KB1	NonToxin	nonTF
g2296	Uncharacterized_133	NonToxin	nonTF
g2297	Uncharacterized_134	NonToxin	nonTF
g2298	RNFT1	NonToxin	nonTF
g2299	MED13	NonToxin	nonTF
g2301	INTS2	NonToxin	nonTF
g2302	CCDC122	NonToxin	nonTF
g2305	BRIP1	NonToxin	nonTF
g2306	TBX4	NonToxin	TF
g2307	TBX3	NonToxin	TF
g2309	Bcas3	NonToxin	nonTF
g2311	Uncharacterized_135	NonToxin	nonTF
g2312	BCAS3	NonToxin	nonTF
g2313	PPM1D	NonToxin	nonTF
g2314	APPBP2	NonToxin	nonTF
g2315	Chct1	NonToxin	nonTF
g2317	YPEL2	NonToxin	nonTF
g2318	GDPD1	NonToxin	nonTF
g2319	SMG8	NonToxin	nonTF
g2321	SKA2	NonToxin	nonTF
g2322	TRIM37	NonToxin	nonTF
g2323	PPM1E	NonToxin	nonTF
g2324	PSMD9	NonToxin	nonTF
g2327	RAD51C	NonToxin	nonTF
g2328	Tex14	NonToxin	nonTF
g2330	DOC2B	NonToxin	nonTF
g2331	RPH3AL	NonToxin	TF
g2333	Smtnl1.42	NonToxin	nonTF
g2334	Smtnl1.43	NonToxin	nonTF
g2335	RFLNB	NonToxin	nonTF
g2336	Uncharacterized_136	NonToxin	nonTF
g2337	Uncharacterized_137	NonToxin	nonTF
g2338	Vps53	NonToxin	nonTF
g2340	TLCD3A	NonToxin	nonTF
g2342	GEMIN4	NonToxin	nonTF
g2344	GLOD4	NonToxin	nonTF
g2345	Glod4	NonToxin	nonTF
g2346	Rnmtl1	NonToxin	nonTF
g2350	Slc47a1	NonToxin	nonTF
g2352	Slc47a2	NonToxin	nonTF
g2353	Aldh3a2	NonToxin	nonTF
g2356	Astn2.3	NonToxin	nonTF
g2358	ULK2	NonToxin	nonTF
g2359	NLE1	NonToxin	nonTF
g2360	Bco2	NonToxin	nonTF
g2361	Bco2.2	NonToxin	nonTF
g2364	Atp1a1	NonToxin	nonTF
g2365	Uncharacterized_138	NonToxin	nonTF
g2366	SPATA22	NonToxin	nonTF
g2367	ASPA	NonToxin	nonTF
g2368	TRPV3	NonToxin	nonTF
g2369	TRPV1	NonToxin	nonTF
g2370	Uncharacterized_139	NonToxin	nonTF
g2371	SHPK	NonToxin	nonTF
g2372	CTNS	NonToxin	nonTF
g2373	TAX1BP3	NonToxin	nonTF
g2374	EMC6	NonToxin	nonTF
g2375	P2RX5	NonToxin	nonTF
g2377	P2RX1.2	NonToxin	nonTF
g2379	HASPIN	NonToxin	TF
g2380	Trpv2	NonToxin	nonTF
g2381	Trpv2.2	NonToxin	nonTF
g2382	UBB	NonToxin	nonTF
g2383	Cenpv	NonToxin	nonTF
g2384	PIGL	NonToxin	nonTF
g2385	Ncor1	NonToxin	nonTF
g16348	Uncharacterized_140	NonToxin	nonTF
g16349	Uncharacterized_141	NonToxin	nonTF
g16350	Uncharacterized_142	NonToxin	nonTF
g16351	EFHC2	NonToxin	nonTF
g16352	FUNDC1	NonToxin	nonTF
g16353	Rpsa	NonToxin	nonTF
g16354	Kdm6a	NonToxin	nonTF
g16355	DIPK2B	NonToxin	nonTF
g16359	DNMT3L	NonToxin	nonTF
g16360	ZC3H12A	NonToxin	nonTF
g16362	ICOSLG	NonToxin	nonTF
g16363	GATD3	NonToxin	nonTF
g16365	PWP2	NonToxin	nonTF
g16366	TRAPPC10	NonToxin	nonTF
g16368	TIGD5	NonToxin	nonTF
g16369	AGPAT3	NonToxin	nonTF
g16372	PDXK	NonToxin	nonTF
g16373	Uncharacterized_143	NonToxin	nonTF
g16374	Rrp1b	NonToxin	nonTF
g16375	HSF2BP	NonToxin	nonTF
g16379	SIK1	NonToxin	nonTF
g16380	CRYAA	NonToxin	nonTF
g16381	U2AF1	NonToxin	nonTF
g16382	CBS	NonToxin	nonTF
g16383	Cbs	NonToxin	nonTF
g16384	TF_Pknox1	NonToxin	TF
g16386	NDUFV3	NonToxin	nonTF
g16388	WDR4	NonToxin	nonTF
g16389	PDE9A	NonToxin	nonTF
g16390	SLC37A1	NonToxin	nonTF
g16392	UBASH3A	NonToxin	nonTF
g16393	TMPRSS3	NonToxin	nonTF
g16394	Tff2	NonToxin	nonTF
g16395	ABCG1	NonToxin	nonTF
g16396	Umodl1	NonToxin	nonTF
g16397	Uncharacterized_144	NonToxin	nonTF
g16398	ZBTB21	NonToxin	nonTF
g16401	C2CD2	NonToxin	nonTF
g16403	PRDM15	NonToxin	nonTF
g16404	RIPK4	NonToxin	nonTF
g16405	TMPRSS2	NonToxin	nonTF
g16406	Uncharacterized_145	NonToxin	nonTF
g16407	Mx2	NonToxin	nonTF
g16408	FAM3B	NonToxin	nonTF
g16409	BACE2	NonToxin	nonTF
g16415	DSCAM	NonToxin	nonTF
g16416	Dscam	NonToxin	nonTF
g16419	Igsf5	NonToxin	nonTF
g16420	B3GALT5	NonToxin	nonTF
g16421	Hexosyltransferase	NonToxin	nonTF
g16423	Uncharacterized_146	NonToxin	nonTF
g16424	Sh3bgr	NonToxin	nonTF
g16426	MDFI	NonToxin	nonTF
g16427	Uncharacterized_147	NonToxin	nonTF
g16428	Uncharacterized_148	NonToxin	nonTF
g16429	Uncharacterized_149	NonToxin	nonTF
g16430	Uncharacterized_150	NonToxin	nonTF
g16431	LCA5L	NonToxin	nonTF
g16432	GET1	NonToxin	nonTF
g16434	HMGN1	NonToxin	nonTF
g16435	Brwd1	NonToxin	nonTF
g16436	Phip	NonToxin	nonTF
g16437	Rabgap1l	NonToxin	nonTF
g16438	ETS2	NonToxin	TF
g16440	ERG	NonToxin	TF
g16441	KCNJ15	NonToxin	nonTF
g16443	KCNJ6	NonToxin	nonTF
g16444	DYRK1A	NonToxin	nonTF
g16446	VPS26C	NonToxin	nonTF
g16447	Ttc3	NonToxin	nonTF
g16449	PIGP	NonToxin	nonTF
g16450	HLCS	NonToxin	nonTF
g16451	SIM2	NonToxin	TF
g16452	CLDN20	NonToxin	nonTF
g16453	CHAF1B	NonToxin	nonTF
g16454	MORC3	NonToxin	nonTF
g16455	DOP1B	NonToxin	nonTF
g16456	DOP1A.2	NonToxin	nonTF
g16457	Dop1b	NonToxin	nonTF
g16458	CBR1	NonToxin	nonTF
g16459	SETD4	NonToxin	nonTF
g16460	RUNX1	NonToxin	TF
g16461	RUNX2.2	NonToxin	nonTF
g16462	Clic6	NonToxin	nonTF
g16463	RCAN1	NonToxin	nonTF
g16464	KCNE1	NonToxin	nonTF
g16465	C21orf140	NonToxin	nonTF
g16466	KCNE2	NonToxin	nonTF
g16467	SLC5A3	NonToxin	nonTF
g16469	ATP5PO	NonToxin	nonTF
g16470	ITSN1	NonToxin	nonTF
g16471	CRYZL1	NonToxin	nonTF
g16472	DONSON	NonToxin	nonTF
g16473	Son	NonToxin	nonTF
g16475	GART	NonToxin	nonTF
g16476	Uncharacterized_151	NonToxin	nonTF
g16477	purD	NonToxin	nonTF
g16478	DnaJ	NonToxin	nonTF
g16479	TMEM50B	NonToxin	nonTF
g16480	Ifngr2	NonToxin	nonTF
g16481	Ifnar1	NonToxin	nonTF
g16482	IL10RB	NonToxin	nonTF
g16484	Ifnar2	NonToxin	nonTF
g16486	OLIG1	NonToxin	TF
g16487	Uncharacterized_152	NonToxin	nonTF
g16488	OLIG2	NonToxin	TF
g16490	C21orf62	NonToxin	nonTF
g16491	PAXBP1	NonToxin	TF
g16492	SYNJ1	NonToxin	nonTF
g16493	CFAP298	NonToxin	nonTF
g16494	Eva1c	NonToxin	nonTF
g16496	URB1	NonToxin	nonTF
g16497	Uncharacterized_153	NonToxin	nonTF
g16498	URB1.2	NonToxin	nonTF
g16499	MIS18A	NonToxin	nonTF
g16500	Uncharacterized_154	NonToxin	nonTF
g16501	HUNK.2	NonToxin	nonTF
g16503	SCAF4	NonToxin	nonTF
g16504	SOD1	NonToxin	nonTF
g16506	Tiam1	NonToxin	nonTF
g16507	Tiam1.2	NonToxin	nonTF
g16508	CLDN8	NonToxin	nonTF
g16509	CLDN8.2	NonToxin	nonTF
g16511	GRIK1	NonToxin	nonTF
g16512	BACH1	NonToxin	TF
g16513	Map3k7cl	NonToxin	nonTF
g16514	CCT8	NonToxin	nonTF
g16515	USP16	NonToxin	nonTF
g16516	Tac1.6	NonToxin	nonTF
g16519	RWDD2B	NonToxin	nonTF
g16520	LTN1	NonToxin	nonTF
g16521	N6AMT1	NonToxin	nonTF
g16523	ADAMTS5	NonToxin	nonTF
g16524	ADAMTS1	NonToxin	nonTF
g16526	APP	NonToxin	nonTF
g16527	APP.2	NonToxin	nonTF
g16528	GABPA	NonToxin	TF
g16529	ATP5PF	NonToxin	nonTF
g16530	JAM2	NonToxin	nonTF
g16531	MRPL39	NonToxin	nonTF
g16534	Uncharacterized_155	NonToxin	nonTF
g16537	NCAM2	NonToxin	nonTF
g16538	TMPRSS15	NonToxin	nonTF
g16539	CHODL	NonToxin	nonTF
g16540	C21orf91	NonToxin	nonTF
g16541	CXADR	NonToxin	nonTF
g16543	USP25	NonToxin	nonTF
g16546	NRIP1	NonToxin	nonTF
g16547	SAMSN1	NonToxin	nonTF
g16548	HSPA13	NonToxin	nonTF
g16549	RBM11	NonToxin	nonTF
g16550	LIPH	NonToxin	nonTF
g16551	Tac1.7	NonToxin	nonTF
g16552	Smtnl1.44	NonToxin	nonTF
g16553	Smtnl1.45	NonToxin	nonTF
g16555	Ttn	NonToxin	nonTF
g16556	Tac1.8	NonToxin	nonTF
g16557	Robo2	NonToxin	nonTF
g16560	Uncharacterized_156	NonToxin	nonTF
g16561	PRODH	NonToxin	nonTF
g16562	ROBO1	NonToxin	nonTF
g16564	GBE1	NonToxin	nonTF
g16567	Uncharacterized_157	NonToxin	nonTF
g16568	CADM2	NonToxin	nonTF
g16569	VGLL3	NonToxin	nonTF
g16570	CHMP2B	NonToxin	nonTF
g16571	POU1F1	NonToxin	TF
g16572	HTR1F	NonToxin	nonTF
g16573	PDZK1	NonToxin	nonTF
g16574	Gpr89b	NonToxin	nonTF
g16575	Gjb4	NonToxin	nonTF
g16576	GJA5	NonToxin	nonTF
g16577	ACP6	NonToxin	nonTF
g16578	BCL9	NonToxin	nonTF
g16580	Or13l2	NonToxin	nonTF
g16581	POGLUT1	NonToxin	nonTF
g16582	TIMMDC1	NonToxin	nonTF
g16583	Cd80	NonToxin	nonTF
g16584	ADPRH	NonToxin	nonTF
g16585	IGSF3	NonToxin	nonTF
g16587	IGSF3.2	NonToxin	nonTF
g16588	PTGFRN	NonToxin	nonTF
g16589	Uncharacterized_158	NonToxin	nonTF
g16590	Uncharacterized_159	NonToxin	nonTF
g16592	ILDR2	NonToxin	nonTF
g16593	Uncharacterized_160	NonToxin	nonTF
g16594	MAEL	NonToxin	nonTF
g16595	GPA33	NonToxin	nonTF
g16596	STYXL2	NonToxin	nonTF
g16597	POU2F1	NonToxin	TF
g16598	CD247	NonToxin	nonTF
g16599	Creg1	NonToxin	nonTF
g16600	RCSD1	NonToxin	TF
g16601	MPZL1	NonToxin	nonTF
g16602	MPC2	NonToxin	nonTF
g16604	DCAF6	NonToxin	nonTF
g16605	GABRR3	NonToxin	nonTF
g16606	RIOX2	NonToxin	nonTF
g16607	Crybg3	NonToxin	nonTF
g16608	ARL6	NonToxin	nonTF
g16609	EPHA6	NonToxin	nonTF
g16610	Uncharacterized_161	NonToxin	nonTF
g16612	NSUN3	NonToxin	nonTF
g16613	ARL13B	NonToxin	nonTF
g16614	PROS1	NonToxin	nonTF
g16615	EPHA3	NonToxin	nonTF
g16618	Epha3	NonToxin	nonTF
g16621	Uncharacterized_162	NonToxin	TF
g16622	C3orf38	NonToxin	nonTF
g16623	ZNF654	NonToxin	nonTF
g16624	CGGBP1	NonToxin	nonTF
g16625	Cd200	NonToxin	nonTF
g16626	Cd200.2	NonToxin	nonTF
g16627	TMPRSS7	NonToxin	nonTF
g16628	TMPRSS7.2	NonToxin	nonTF
g16629	TAGLN3	NonToxin	nonTF
g16630	ABHD10	NonToxin	nonTF
g16631	Phldb2	NonToxin	nonTF
g16633	PHLDB2	NonToxin	nonTF
g16635	PLCXD2	NonToxin	nonTF
g16636	Uncharacterized_163	NonToxin	nonTF
g16637	Cd96	NonToxin	nonTF
g16639	GUCA1C	NonToxin	nonTF
g16640	Sh2d1b	NonToxin	nonTF
g16642	CIP2A	NonToxin	nonTF
g16643	Myh6	NonToxin	nonTF
g16644	Myh7	NonToxin	nonTF
g16645	IFT57	NonToxin	nonTF
g16648	Cd47	NonToxin	nonTF
g16649	Bbx	NonToxin	nonTF
g16650	BBX	NonToxin	nonTF
g16652	CBLB	NonToxin	nonTF
g16653	Uncharacterized_164	NonToxin	nonTF
g16654	ALCAM	NonToxin	nonTF
g16662	ZPLD1	NonToxin	nonTF
g16663	NFKBIZ	NonToxin	TF
g16664	NXPE3	NonToxin	nonTF
g16665	CEP97	NonToxin	nonTF
g16666	CEP97.2	NonToxin	nonTF
g16667	RPL24	NonToxin	nonTF
g16668	ZBTB11	NonToxin	nonTF
g16669	PCNP	NonToxin	nonTF
g16670	TRMT10C	NonToxin	nonTF
g16671	TXNL4B	NonToxin	nonTF
g16672	Fam172a	NonToxin	nonTF
g16673	SENP7	NonToxin	nonTF
g16674	IMPG2	NonToxin	nonTF
g16675	Uncharacterized_165	NonToxin	nonTF
g16676	IMPG2.2	NonToxin	nonTF
g16677	TFG	NonToxin	nonTF
g16679	TMEM45A	NonToxin	nonTF
g16681	TOMM70	NonToxin	nonTF
g16682	NIT2	NonToxin	nonTF
g16683	Tbc1d23	NonToxin	nonTF
g16685	FILIP1L	NonToxin	nonTF
g16687	CMSS1	NonToxin	nonTF
g16688	DCBLD2	NonToxin	nonTF
g16690	Uncharacterized_166	NonToxin	nonTF
g16691	COL8A1.2	NonToxin	nonTF
g16692	ST3GAL6	NonToxin	nonTF
g16693	CPOX	NonToxin	nonTF
g16695	GPR161	NonToxin	nonTF
g16696	TIPRL	NonToxin	nonTF
g16697	SFT2D2	NonToxin	nonTF
g16698	TBX19	NonToxin	TF
g16699	DPT	NonToxin	nonTF
g16700	ATP1B1	NonToxin	nonTF
g16701	NME7	NonToxin	nonTF
g16702	BLZF1	NonToxin	nonTF
g16703	CCDC181	NonToxin	nonTF
g16704	SLC19A2	NonToxin	nonTF
[truncated: 19,497 more rows]

## Sheet: Table_S3_WGCNA
Table_S3. Modules of co-expression detected using all 1,224 venom-gland cells (WGCNA_VG) and the 629 toxin cells (WGCNA_toxin). The toxin modules in "WGCNA_VG" are "orange", "turquoise", and "brown". The toxin modules in "WGCNA_toxin" are "mediumpurple3", "turquoise", and "blue".
Gene	WGCNA_VG	WGCNA_toxin
3FTx-1	orange	mediumpurple3
3FTx-10	orange	mediumpurple3
3FTx-11	orange	mediumpurple3
3FTx-12	orange	turquoise
3FTx-13	orange	mediumpurple3
3FTx-14	orange	mediumpurple3
3FTx-15	orange	mediumpurple3
3FTx-16	orange	mediumpurple3
3FTx-17	orange	mediumpurple3
3FTx-18	orange	mediumpurple3
3FTx-19	orange	mediumpurple3
3FTx-2	orange	mediumpurple3
3FTx-20	orange	mediumpurple3
3FTx-21	orange	mediumpurple3
3FTx-22	orange	mediumpurple3
3FTx-23	orange	mediumpurple3
3FTx-24	orange	mediumpurple3
3FTx-25	orange	mediumpurple3
3FTx-26	orange	mediumpurple3
3FTx-27	orange	mediumpurple3
3FTx-3	orange	mediumpurple3
3FTx-4	orange	mediumpurple3
3FTx-5	orange	mediumpurple3
3FTx-6	orange	mediumpurple3
3FTx-7	orange	mediumpurple3
3FTx-8	orange	mediumpurple3
3FTx-9	orange	mediumpurple3
AChE-1	turquoise	turquoise
AChE-2	green	yellow
AChE-3	green	yellow
AChE-4	green	yellow
CNP-1	grey	grey
CRISP-1	turquoise	turquoise
CRISP-2	turquoise	turquoise
CRISP-3	turquoise	turquoise
CTL-1	red	darkgreen
CTL-2	midnightblue	white
CVF-1	blue	grey
CVF-2	blue	grey
HYAL-1	grey	grey
HYAL-2	grey	grey
HYAL-3	purple	lightcyan
KUN-1	brown	turquoise
KUN-2	darkorange	thistle2
KUN-3	green	yellow
KUN-4	green	yellow
KUN-5	orange	mediumpurple3
KUN-6	orange	mediumpurple3
KUN-7	green	yellow
LAAO	midnightblue	grey
NGF-1	grey	grey
NGF-2	grey	grey
NUC-1	blue	grey
NUC-2	grey	grey
PLA2-1	green	grey
PLA2-2	grey	grey
PLB	green	yellow
SVMP-1	orange	turquoise
SVMP-2	orange	turquoise
SVMP-3	orange	turquoise
SVMP-4	orange	turquoise
SVMP-5	orange	mediumpurple3
SVMP-6	orange	mediumpurple3
SVMP-7	orange	mediumpurple3
SVMP-8	orange	mediumpurple3
SVSP-1	blue	grey
SVSP-2	grey	sienna3
SVSP-3	brown	blue
SVSP-4	grey	thistle1
SVSP-5	grey	grey
VEGF-A	brown	mediumpurple3
Vespryn-1	turquoise	turquoise
Waprin-1	turquoise	turquoise
g1	blue	magenta
g10	turquoise	turquoise
g100	turquoise	grey
g1000	yellow	grey
g10001	grey	grey
g10002	grey	grey
g10003	blue	grey
g10005	grey	grey
g10006	grey	grey
g10007	grey	grey
g10008	grey	grey
g10009	midnightblue	grey
g1001	brown	grey
g10010	grey	darkolivegreen
g10011	grey	grey
g10012	grey60	lightgreen
g10013	blue	grey
g10014	grey	salmon4
g10017	greenyellow	grey60
g10018	grey	grey
g10019	grey	purple
g1002	grey	grey
g10020	grey	grey
g10021	grey	grey
g10022	turquoise	turquoise
g10025	grey	grey
g10026	grey	grey
g10027	grey	grey
g10028	blue	grey
g10029	blue	grey
g1003	grey	red
g10030	grey	grey
g10031	brown	grey
g10032	grey	grey
g10034	grey	sienna3
g10035	turquoise	grey
g10036	blue	grey
g10039	turquoise	turquoise
g10040	salmon	midnightblue
g10042	blue	grey
g10043	blue	grey
g10046	red	grey
g10048	grey	red
g10049	blue	grey
g10050	grey	grey
g10051	grey	mediumpurple2
g10054	grey	grey
g10055	blue	brown
g10056	blue	green
g10057	grey	grey
g10059	salmon	darkred
g1006	grey	plum2
g10061	grey	grey
g10063	paleturquoise	mediumpurple2
g10065	grey	lightsteelblue1
g10066	brown	grey
g10067	grey	red
g10068	midnightblue	white
g10069	pink	lightsteelblue1
g10070	grey	grey
g10071	turquoise	grey
g10072	grey	indianred4
g10073	grey	grey
g10074	grey	grey
g10075	turquoise	grey
g10076	grey	grey
g10078	grey	grey
g10079	turquoise	grey
g1008	blue	grey
g10080	brown	grey
g10081	brown	grey
g10083	blue	red
g10086	yellow	violet
g10087	grey	grey
g10088	darkgreen	black
g10089	grey	grey
g1009	brown	grey
g10090	blue	grey
g10093	grey	grey
g10094	grey	salmon
g10096	blue	grey
g10097	grey	grey
g10098	blue	grey
g10099	grey	grey
g101	grey	grey
g1010	turquoise	grey
g10100	turquoise	grey
g10101	black	pink
g10102	turquoise	grey
g10103	saddlebrown	orangered4
g10105	blue	grey
g10106	black	royalblue
g10107	blue	brown4
g10108	turquoise	turquoise
g1011	turquoise	turquoise
g10110	brown	grey
g10111	blue	grey
g10112	turquoise	grey
g10113	yellow	grey
g10114	yellow	grey
g10115	grey	cyan
g10116	grey	royalblue
g10117	blue	cyan
g10118	lightcyan	brown
g10119	blue	grey
g1012	yellow	grey
g10122	grey	grey
g10123	turquoise	grey
g10124	turquoise	grey
g10125	grey	grey
g10126	grey	grey
g10127	grey	grey
g10129	grey	grey
g1013	grey	purple
g10130	blue	grey
g10132	green	brown4
g10134	grey	grey
g10136	turquoise	grey
g10138	grey	sienna3
g10139	red	darkgreen
g1014	turquoise	salmon4
g10140	brown	grey
g10141	grey	grey
g10144	yellow	paleturquoise
g10145	grey	green
g10146	turquoise	grey
g10149	turquoise	grey
g1015	grey	grey
g10150	grey	greenyellow
g10152	blue	grey
g10153	brown	cyan
g10154	turquoise	grey
g10155	turquoise	grey
g10156	grey	grey
g10157	blue	grey
g10158	grey	lightcyan
g1016	grey	greenyellow
g10162	blue	lightcyan
g10163	brown	grey
g10165	red	grey
g10166	brown	grey
g10167	skyblue3	black
g10169	greenyellow	grey60
g1017	darkolivegreen	magenta
g10170	greenyellow	grey60
g10171	turquoise	turquoise
g10173	turquoise	turquoise
g10175	blue	darkslateblue
g10176	green	yellow
g10177	darkturquoise	mediumpurple2
g10178	blue	grey
g1018	turquoise	turquoise
g10180	brown	grey
g10181	brown	blue
g10182	turquoise	grey
g10183	darkred	grey
g10184	turquoise	grey
g10185	blue	green
g10186	grey	grey
g10187	grey	grey
g10188	brown	blue
g10189	grey	orangered4
g1019	brown	grey
g10190	grey	grey
g10191	grey	grey
g10195	grey	grey
g10196	blue	grey
g10198	turquoise	turquoise
g10199	grey	grey
g102	grey	grey
g1020	grey	grey
g10200	grey	red
g10202	blue	red
g10203	grey	grey
g10205	paleturquoise	darkorange
g10208	brown	grey
g10209	blue	grey
g10210	pink	orangered3
g10213	white	saddlebrown
g10214	white	saddlebrown
g10215	cyan	skyblue
g10217	grey	antiquewhite4
g10218	grey	grey
g10220	grey	orangered3
g10221	grey	paleturquoise
g10222	grey	royalblue
g10224	brown	grey
g10225	turquoise	grey
g10226	turquoise	turquoise
g10228	blue	tan
g10229	turquoise	grey
g1023	darkred	ivory
g10230	brown	grey
g10231	grey	grey
g10232	grey	darkturquoise
g10234	brown	turquoise
g10235	blue	greenyellow
g10237	pink	darkgrey
g10239	grey	grey
g1024	black	pink
g10240	grey	grey
g10241	black	pink
g10242	blue	grey
g10244	turquoise	turquoise
g10246	turquoise	grey
g10247	blue	tan
g1025	brown	grey
g10250	blue	grey
g10251	blue	grey
g10253	grey	tan
g10255	grey	grey
g10256	blue	red
g10257	blue	grey
g10258	blue	brown
g10259	grey	red
g1026	brown	blue
g10260	brown	grey
g10262	grey	grey
g10263	grey	grey
g10265	grey	grey
g10266	darkgreen	black
g10267	grey	tan
g1027	lightcyan	brown
g10270	grey	grey
g10271	grey60	lightgreen
g10272	grey	antiquewhite4
g10273	brown	grey
g10275	brown	grey
g10277	brown	grey
g10278	grey	grey
g1028	pink	darkgrey
g10280	grey	grey
g10282	grey	grey
g10283	grey	grey
g10285	turquoise	turquoise
g10286	turquoise	turquoise
g10287	brown	grey
g10288	grey	grey
g10290	turquoise	turquoise
g10291	blue	brown
g10293	grey	grey
g10294	grey	grey
g10296	green	yellow
g10298	grey	grey
g10299	grey	grey
g103	turquoise	turquoise
g1030	grey	darkmagenta
g10300	grey	darkmagenta
g10302	blue	grey
g10304	grey	darkslateblue
g10305	blue	grey
g10306	grey	lightcyan
g10308	turquoise	turquoise
g10309	turquoise	grey
g1031	grey	grey
g10310	blue	grey
g10312	turquoise	tan
g10313	brown	grey
g10314	grey	grey
g10317	grey	grey
g10318	blue	lightyellow
g10319	lightgreen	darkred
g1032	grey	darkslateblue
g10320	brown	grey
g10321	grey	grey
g10323	brown	grey
g10325	blue	skyblue3
g10326	grey	grey
g10327	grey	grey
g10329	brown	grey
g10331	grey	grey
g10332	turquoise	turquoise
g10333	turquoise	turquoise
g10334	brown	blue
g10336	brown	grey
g10337	brown	grey
g10338	blue	grey
g10339	blue	grey
g1034	grey	grey
g10340	midnightblue	white
g10341	green	grey
g10342	grey	grey
g10343	purple	grey
g10344	grey	black
g10345	brown	magenta
g10346	grey	grey
g10348	turquoise	grey
g10349	grey	grey
g10350	grey	grey
g10351	brown	grey
g10352	brown	grey
g10353	turquoise	turquoise
g10354	black	pink
g10355	turquoise	grey
g10356	cyan	darkseagreen4
g10358	grey	red
g10360	grey	black
g10361	grey	grey
g10362	grey	grey
g10364	grey	darkorange
g10365	turquoise	turquoise
g10367	blue	grey
g10368	saddlebrown	grey
g10369	blue	black
g1037	green	yellow
g10370	turquoise	blue
g10372	brown	blue
g10373	brown	grey
g10374	brown	grey
g10376	grey	grey
g10379	black	pink
g1038	grey	thistle1
g10380	brown	blue
g10381	grey	grey
g10384	tan	cyan
g10386	grey	grey
g10387	grey	grey
g10388	brown	turquoise
g10389	brown	blue
g1039	turquoise	turquoise
g10395	grey	grey
g10396	grey	grey
g10397	grey	salmon
g10398	grey	grey
g104	turquoise	turquoise
g1040	turquoise	turquoise
g10400	grey	grey
g10402	grey	grey
g10403	grey	coral1
g10404	turquoise	turquoise
g10405	grey	grey
g10406	blue	brown
g10407	red	darkgreen
g10408	red	darkred
g10410	grey	grey
g10415	blue	steelblue
g10416	paleturquoise	darkorange
g10417	green	yellow
g10418	blue	red
g10419	grey	grey
g1042	grey	grey
g10420	blue	purple
g10421	brown	grey
g10422	grey	orange
g10423	grey	steelblue
g10426	grey	darkolivegreen
g10427	turquoise	turquoise
g10428	brown	skyblue
g10429	blue	plum1
g1043	brown	grey
g10430	yellow	grey
g10431	grey	grey
g10433	grey	grey
g10434	grey	darkolivegreen
g10435	grey	greenyellow
g10436	blue	grey
g10437	grey	palevioletred3
g10438	turquoise	grey
g10439	turquoise	turquoise
g1044	turquoise	turquoise
g10440	brown	grey
g10441	blue	grey
g10442	brown	darkgrey
g10443	blue	grey
g10445	yellowgreen	floralwhite
g10446	green	yellow
g10448	brown	grey
g10449	grey	grey
g1045	blue	black
g10450	blue	grey
g10451	blue	grey
g10455	lightcyan	brown
g10456	turquoise	grey
g10458	blue	grey
g10459	grey	grey
g1046	grey	grey
g10460	turquoise	turquoise
g10461	turquoise	grey
g10462	red	turquoise
g10464	grey	grey
g10465	paleturquoise	darkorange
g10466	grey	red
g10467	brown	grey
g10468	grey	grey
g10469	green	brown4
g1047	turquoise	grey
g10470	green	yellow
g10471	blue	grey
g10472	cyan	yellowgreen
g10474	skyblue	plum2
g10475	blue	darkred
g10476	grey	grey
g10477	purple	lightcyan
g10480	blue	grey
g10481	turquoise	grey
g10482	grey60	lightgreen
g10483	blue	grey
g10485	blue	grey
g10487	green	brown4
g10488	brown	darkred
g1049	turquoise	grey
g10490	grey	darkorange
g10491	blue	royalblue
g10492	blue	grey
g10493	grey	coral1
g10495	grey	grey
g10496	turquoise	grey
g10497	grey	maroon
g10498	turquoise	turquoise
g10499	brown	midnightblue
g105	darkturquoise	yellow4
g1050	darkred	ivory
g10500	blue	green
g10502	grey	grey
g10503	grey	salmon
g10504	grey	darkorange
g10505	blue	grey
g10506	turquoise	grey
g10508	grey	grey
g10509	blue	grey
g1051	turquoise	grey
g10511	turquoise	turquoise
g10512	brown	honeydew1
g10513	turquoise	turquoise
g10515	turquoise	grey
g10516	grey	grey
g10519	turquoise	turquoise
g1052	brown	grey
g10521	grey	steelblue
g10522	turquoise	turquoise
g10523	blue	grey
g10525	grey	grey
g10526	grey	grey
g10527	grey	greenyellow
g10528	grey	grey
g10529	yellow	grey
g10531	yellow	grey
g10535	grey	grey
g10536	brown	grey
g10537	grey	grey
g10538	grey	grey
g10539	blue	grey
g1054	paleturquoise	darkorange
g10540	skyblue	black
g10541	grey	grey
g10542	grey	grey
g10543	grey	grey
g10544	grey	magenta
g10545	grey	orange
g10548	turquoise	turquoise
g10550	grey	grey
g10552	grey	lightcyan
g10554	grey	grey
g10556	grey	grey
g10557	brown	turquoise
g10558	green	brown4
g10559	yellow	grey
g1056	grey	grey
g10560	turquoise	turquoise
g10561	green	plum
g10562	grey	skyblue
g10564	grey	grey
g10565	grey	plum1
g10566	turquoise	turquoise
g10567	grey	grey
g1057	green	yellow
g10570	grey	darkseagreen4
g10571	turquoise	turquoise
g10573	brown	lightcyan
g10575	turquoise	grey
g10576	cyan	yellowgreen
g10577	blue	tan
g10578	magenta	grey
g10579	lightgreen	darkred
g10580	blue	grey
g10582	grey	grey
g10583	blue	grey
g10584	brown	turquoise
g10585	pink	orangered3
g10586	turquoise	grey
g10587	grey	grey
g10588	turquoise	turquoise
g10589	grey	grey
g1059	blue	grey
g10592	turquoise	blue
g10593	grey	grey
g10595	grey	grey
g10597	grey	grey
g10598	blue	grey
g106	turquoise	turquoise
g1060	grey	grey
g10600	grey	grey
g10601	turquoise	turquoise
g10602	turquoise	grey
g10603	turquoise	turquoise
g10604	greenyellow	grey60
g10606	turquoise	turquoise
g10608	grey	grey
g10609	sienna3	lightcyan1
g1061	turquoise	turquoise
g10610	brown	grey
g10611	blue	grey
g10613	grey	grey
g10614	grey	green
g10615	blue	darkslateblue
g10616	grey	grey
g10617	turquoise	turquoise
g1062	grey	grey
g10620	grey	grey
g10621	grey	darkseagreen4
g10622	turquoise	turquoise
g10625	grey	grey
g10626	grey	tan
g10627	turquoise	grey
g10628	grey	grey
g1063	brown	turquoise
g10630	grey	grey
g10631	grey	midnightblue
g10632	blue	grey
g10634	grey	grey
g10635	salmon	salmon
g10636	grey	grey
g10637	white	saddlebrown
g10638	grey	grey
g10639	grey	lightsteelblue
g1064	grey	yellow4
g10640	turquoise	grey
g10642	blue	grey
g10643	grey	green
g10644	grey	grey
g10645	saddlebrown	steelblue
g10647	turquoise	turquoise
g10648	pink	darkgrey
g1065	yellow	grey
g10651	grey	grey
g10652	midnightblue	white
g10653	blue	paleturquoise
g10654	grey	grey
g10655	grey	orangered3
g10656	blue	grey
g10657	grey	grey
g10658	turquoise	grey
g1066	yellow	grey
g10660	brown	grey
g10661	turquoise	turquoise
g10662	blue	darkred
g10663	brown	salmon4
g10664	brown	grey
g10666	grey	grey
g10668	turquoise	grey
g10669	turquoise	turquoise
g1067	turquoise	turquoise
g10670	turquoise	turquoise
g10671	turquoise	turquoise
g10672	blue	grey
g10674	turquoise	grey
g10675	blue	grey
g10676	turquoise	grey
g10677	turquoise	turquoise
g10679	saddlebrown	steelblue
g1068	grey	grey
g10680	grey	grey
g10681	grey	salmon4
g10682	grey	grey
g10685	turquoise	grey
g10686	grey	grey
g10688	grey	grey
g10689	turquoise	turquoise
g1069	black	pink
g10690	brown	turquoise
g10691	grey	skyblue3
g10694	salmon	turquoise
g10695	grey	grey
g10696	grey	royalblue
g10697	grey	palevioletred3
g10698	grey	grey
g10699	blue	darkseagreen4
g107	grey	grey
g10701	blue	grey
g10702	brown	grey
g10703	grey	grey
g10704	turquoise	turquoise
g10705	grey	grey
g10706	midnightblue	white
g10707	blue	grey
g1071	grey	coral2
g10711	grey	magenta
g10714	grey	grey
g10715	black	pink
g10716	grey	grey
g10717	turquoise	turquoise
g10719	blue	grey
g10720	grey	grey
g10721	grey	sienna3
g10722	brown	grey
g10723	turquoise	grey
g10724	grey	grey
g10725	grey	grey
g10726	grey	grey
g10727	black	pink
g10728	turquoise	grey
g10729	turquoise	turquoise
g1073	blue	grey
g10731	grey	grey
g10732	grey	red
g10733	grey	grey
g10736	grey	lightgreen
g10737	lightcyan	brown
g10738	blue	grey
g10739	lightyellow	grey
g1074	grey	magenta
g10740	grey	grey
g10741	turquoise	grey
g10742	turquoise	turquoise
g10744	brown	grey
g10747	grey	grey
g10748	blue	grey
g1075	paleturquoise	darkorange
g10751	turquoise	white
g10752	grey	grey
g10753	turquoise	grey
g10754	turquoise	turquoise
g10756	grey	grey
g10757	grey	midnightblue
g10758	grey	plum
g10759	grey	black
g1076	blue	grey
g10761	violet	grey
g10762	grey	grey
g10763	blue	grey
g10764	grey	floralwhite
g10767	blue	grey
g10768	cyan	grey
g10769	grey	grey
g1077	grey	paleturquoise
g10770	grey	grey
g10771	black	pink
g10773	turquoise	turquoise
g10774	turquoise	turquoise
g10775	turquoise	turquoise
g10776	grey	grey
g10777	red	darkgreen
g10778	grey60	lightgreen
g10779	grey	grey
g10780	grey	navajowhite2
g10781	grey	grey
g10783	brown	grey
g10786	turquoise	turquoise
g10788	blue	darkred
g10789	pink	darkgrey
g1079	grey	grey
g10790	turquoise	blue
g10792	grey	tan
g10793	grey	grey
g10794	turquoise	turquoise
g10795	blue	grey
g10796	lightyellow	grey
g10797	grey	grey
g108	grey	grey
g1080	blue	green
g10800	purple	grey
g10801	grey	grey
g10802	turquoise	turquoise
g10803	brown	grey
g10804	magenta	indianred4
g10805	brown	palevioletred3
g10806	turquoise	grey
g10808	brown	grey
g10809	grey	grey
g1081	grey	grey
g10812	turquoise	grey
g10813	grey	grey
g10815	grey	grey
g10817	saddlebrown	steelblue
g10818	grey	grey
g10819	turquoise	turquoise
g10820	turquoise	grey
g10821	grey	steelblue
g10822	brown	blue
g10823	grey	floralwhite
g10825	grey	royalblue
g10826	turquoise	grey
g10827	steelblue	orange
g1083	blue	tan
g10832	grey	orange
g10833	grey	grey
g10834	grey	grey
g10835	grey	grey
g10836	grey	grey
g10838	blue	grey
g10839	saddlebrown	steelblue
g1084	grey	grey
g10840	blue	green
g10841	blue	grey
g10842	turquoise	turquoise
g10843	violet	grey
g10844	black	pink
g10845	grey	grey
g10848	red	darkgreen
g10849	grey	grey
g1085	blue	grey
g10855	darkturquoise	violet
g10856	turquoise	turquoise
g10857	brown	grey
g10858	blue	grey
g10859	brown	grey
g10861	grey	grey
g10864	blue	lightgreen
g10870	blue	grey
g10873	black	pink
g10876	red	darkgreen
g10878	blue	navajowhite2
g10879	blue	grey
g10880	grey	grey
g10881	turquoise	turquoise
g10882	turquoise	grey
g10883	turquoise	grey
g10885	blue	tan
g10886	turquoise	turquoise
g10888	turquoise	turquoise
g1089	yellow	green
g10890	grey	grey
g10891	grey	indianred4
g10892	turquoise	grey
g10893	turquoise	turquoise
g10894	grey	grey
g10896	tan	cyan
g10899	grey	skyblue3
g1090	blue	grey
g10900	red	grey
g10901	grey	grey
g10902	turquoise	grey
g10903	tan	cyan
g10904	turquoise	turquoise
g10905	yellow	grey
g10906	grey	grey
g10907	grey	grey
g10908	turquoise	turquoise
g10910	turquoise	turquoise
g10912	blue	brown
g10913	grey	lavenderblush3
g10914	royalblue	purple
g10915	yellow	navajowhite2
g10917	grey	grey
g10918	turquoise	grey
g1092	grey	grey
g10920	grey	grey
g10921	grey	lightsteelblue
g10922	grey	grey
g10924	grey	grey
g10925	turquoise	turquoise
g10928	grey	darkturquoise
g10929	grey	darkolivegreen
g1093	salmon	grey
g10930	turquoise	grey
g10931	blue	grey
g10933	grey	salmon
g10934	turquoise	grey
g10935	magenta	lightyellow
g10936	turquoise	grey
g10937	grey	grey
g10938	grey	grey
g10939	turquoise	ivory
g1094	brown	grey
g10940	grey	grey
g10941	grey	grey
g10943	grey	grey
g10944	grey	grey
g10945	grey	grey
g10946	skyblue	paleturquoise
g10948	yellow	grey
g1095	grey	brown
g10950	grey	lightgreen
g10952	blue	plum2
g10954	white	grey
g10956	blue	grey
g10958	grey	grey
g10959	brown	grey
g1096	grey	plum
g10960	grey	green
g10961	darkgrey	green
g10962	magenta	darkred
g10963	grey	grey
g10964	grey	magenta
g10965	turquoise	turquoise
g10968	brown	grey
g10969	brown	grey
g10971	brown	turquoise
g10973	grey	grey
g10975	grey	green
g10976	grey	grey
g10978	brown	grey
g10979	grey	grey
g10980	blue	royalblue
g10981	grey	grey
g10982	turquoise	grey
g10983	grey	brown
g10984	grey	grey
g10987	black	grey
g10989	turquoise	turquoise
g1099	royalblue	purple
g10990	grey	grey
g10991	turquoise	turquoise
g10993	brown	grey
g10996	yellow	grey
g10998	brown	grey
g10999	brown	grey
g11	turquoise	grey
g110	grey	grey
g1100	turquoise	grey
g11002	brown	grey
g11003	blue	grey
g11004	grey	grey
g11005	grey	grey
g11007	brown	grey
g11008	turquoise	darkgrey
g11009	greenyellow	grey60
g1101	grey	grey
g11011	grey	grey
g11012	grey	grey
g11013	grey	grey
g11015	turquoise	turquoise
g11016	turquoise	turquoise
g11017	blue	salmon
g11018	grey	grey
g11019	turquoise	turquoise
g1102	grey	grey
g11020	pink	darkgrey
g11021	grey	darkgrey
g11022	red	grey
g11023	grey	skyblue1
g11025	brown	grey
g11026	brown	blue
g11027	brown	grey
g11028	darkturquoise	bisque4
g11030	blue	grey
g11031	grey	grey
g11032	turquoise	turquoise
g11033	grey	royalblue
g11034	brown	grey
g11035	grey	grey
g11036	grey	grey
g11037	grey	grey
g11038	blue	grey
g1104	brown	brown
g11040	skyblue	grey
g11042	turquoise	turquoise
g11043	blue	grey
g11045	greenyellow	grey60
g11046	grey	grey
g11047	blue	grey
g11048	turquoise	grey
g11049	brown	grey
g1105	blue	grey
g11053	yellow	grey
g11054	lightcyan	brown
g11055	grey	grey
g11056	grey	grey
g11057	turquoise	turquoise
g11058	grey	grey
g11061	magenta	lightyellow
g11063	grey	orange
g11064	grey	grey
g11066	blue	grey
g11067	brown	grey
g11068	grey	darkolivegreen
g11069	grey	grey
g1107	grey	grey
g11071	turquoise	turquoise
g11072	turquoise	turquoise
g11073	grey	grey
g11074	greenyellow	grey60
g11076	grey	grey
g11078	purple	grey
g11080	yellow	grey
g11081	grey	skyblue2
g11082	grey	skyblue2
g11084	turquoise	grey
g11085	pink	lightsteelblue1
g11086	darkturquoise	violet
g11087	grey	grey
g11089	grey	grey
g1109	grey	grey
g11090	grey	grey
g11091	turquoise	blue
g11092	turquoise	turquoise
g11093	darkturquoise	green
g11095	darkgreen	black
g11096	pink	orangered3
g11098	blue	grey
g11099	grey	grey
g111	turquoise	grey
g11100	lightyellow	darkorange2
g11102	grey	salmon4
g11104	grey	brown
g11105	grey	grey
g11106	darkgrey	green
g11107	grey	grey
g11108	blue	grey
g1111	yellow	grey
g11110	grey	grey
g11111	brown	grey
g11112	grey	grey
g11113	purple	red
g11114	grey	grey
g11115	blue	brown
g11116	turquoise	turquoise
g11117	turquoise	grey
g11119	red	grey
g1112	grey	lightsteelblue1
g11120	grey	skyblue
g11121	grey	grey
g11122	grey	grey
g11123	turquoise	grey
g11124	turquoise	grey
g11125	orange	mediumpurple3
g11127	grey	grey
g1113	blue	grey
g11132	turquoise	grey
g11133	turquoise	turquoise
g11135	darkred	ivory
g11137	grey	grey
g11138	grey	royalblue
g11139	brown	grey
g11140	brown	grey
g11142	darkolivegreen	lightgreen
g11143	grey	orangered4
g11144	grey	grey
g11145	grey	grey
g11146	grey	grey
g11147	brown	grey
g11148	grey	grey
g11149	grey	grey
g1115	steelblue	orange
g11151	paleturquoise	darkorange
g11152	brown	grey
g11153	grey	grey
g11154	salmon	royalblue
g11156	blue	grey
g11157	turquoise	turquoise
g11158	grey	grey
g1116	skyblue	grey
g11160	grey	grey
g11161	tan	cyan
g11162	grey	grey
g11163	blue	grey
g11166	blue	grey
g11167	brown	grey
g11170	blue	saddlebrown
g11171	blue	grey
g11172	grey	magenta
g11173	grey	grey
g11175	grey	coral1
g11176	turquoise	turquoise
g11177	tan	cyan
g11179	grey	grey
g11180	yellow	grey
g11181	brown	blue
g11182	brown	plum2
g11183	grey	grey
g11185	brown	grey
g11186	blue	grey
g11187	grey	grey
g11188	grey	grey
g1119	yellow	grey
g11190	brown	grey
g11193	turquoise	turquoise
g11194	brown	blue
g11195	grey	grey
g11196	skyblue3	sienna3
g11198	grey	grey
g1120	grey	grey
g11200	grey	grey
g11201	turquoise	turquoise
g11202	grey	grey
g11203	lightyellow	grey
g11205	turquoise	grey
g11206	grey	grey
g11207	turquoise	turquoise
g11208	turquoise	grey
g11209	turquoise	turquoise
g11210	grey	grey
g11211	grey	brown
g11213	turquoise	grey
g11214	cyan	skyblue
g11217	turquoise	grey
g11218	turquoise	turquoise
g11219	turquoise	grey
g1122	grey	grey
g11220	blue	grey
g11223	blue	brown
g11224	skyblue3	grey
g11225	yellow	grey
g11226	turquoise	grey
g11227	grey	yellow4
g11228	blue	darkturquoise
g1123	turquoise	grey
g11235	blue	grey
g11237	grey	grey
g11238	grey	coral2
g11239	grey	grey
g1124	blue	brown
g11240	grey	orange
g11241	grey	grey
g11242	grey	grey
g11244	yellow	grey
g11245	blue	darkgrey
g11246	brown	grey
g11248	grey	grey
g11249	grey60	lightgreen
g1125	blue	yellowgreen
g11250	grey	grey
g11251	turquoise	grey
g11252	turquoise	grey
g11253	brown	grey
g11254	brown	grey
g11255	grey	grey
g11256	turquoise	turquoise
g11258	grey	grey
g11259	grey	grey
g1126	blue	grey
g11260	grey	black
g11261	black	lightcyan
g11262	grey	grey
g11263	purple	lightyellow
g11264	grey	grey
g11265	turquoise	turquoise
g11266	greenyellow	grey60
g11267	grey	grey
g11268	greenyellow	grey60
g11269	blue	grey
g1127	blue	grey
g11270	blue	grey
g11271	grey	grey
g11272	grey	grey
g11273	grey	grey
g11274	black	pink
g11275	cyan	yellowgreen
g11276	grey	salmon
g11277	blue	orange
g11278	blue	plum1
g11279	pink	darkgrey
g11280	pink	darkgrey
g11281	blue	greenyellow
g11282	pink	darkgrey
g11284	grey	grey
g11286	blue	grey
g11287	grey	yellow4
g11288	brown	grey
g1129	blue	green
g11290	brown	navajowhite2
g11292	turquoise	turquoise
g11293	green	yellow
g11294	grey	bisque4
g11295	royalblue	purple
g11296	lightgreen	royalblue
g11297	blue	brown
g11298	brown	blue
g113	blue	grey
g11300	turquoise	turquoise
g11301	green	yellow
g11304	turquoise	turquoise
g11305	brown	midnightblue
g11308	green	yellow
g11309	grey	grey
g1131	tan	cyan
g11311	red	grey
g11312	grey	grey
g11313	turquoise	turquoise
g11314	turquoise	grey
g11315	yellow	grey
g11316	brown	grey
g11317	turquoise	turquoise
g11318	turquoise	grey
g1132	grey	grey
g11320	turquoise	grey
g11321	grey	grey
g11322	blue	grey
g11324	turquoise	grey
g11325	blue	grey
g11327	turquoise	grey
g11328	darkturquoise	violet
g11329	blue	midnightblue
g1133	black	lightcyan
g11331	grey	plum
g11332	grey	grey
g11333	brown	turquoise
g11334	grey	grey
g11335	blue	grey
g11336	brown	grey
g11337	turquoise	grey
g11339	brown	grey
g1134	grey	violet
g11340	turquoise	grey
g11341	red	darkgreen
g11342	grey	grey
g11343	grey	tan
g11344	grey	grey
g11345	grey	darkturquoise
g11347	grey	grey
g11349	darkorange	mediumpurple3
g1135	blue	navajowhite2
g11350	darkgreen	royalblue
g11353	grey	grey
g11354	grey	sienna3
g11355	lightcyan	brown
g11357	blue	orange
g11361	brown	blue
g11362	grey	grey
g11363	brown	grey
g11364	brown	grey
g11365	blue	grey
g11367	grey	grey
g11368	blue	grey
g1137	turquoise	turquoise
g11373	blue	grey
g11374	grey	grey
g11376	grey	darkred
g11377	grey	grey
g11379	blue	lightcyan1
g11380	grey	grey
g11381	grey	grey
g11385	blue	royalblue
g11386	grey	tan
g11387	grey	grey
g11388	blue	midnightblue
g1139	grey	skyblue3
g11390	grey	grey
g11391	yellow	grey
g11392	grey	grey
g11393	grey	grey
g11394	grey	grey
g11395	yellow	grey
g11396	yellow	grey
g11398	purple	grey
g11399	grey	royalblue
g114	green	yellow
g1140	pink	darkgrey
g11403	grey	grey
g11404	blue	grey
g11405	brown	grey
g11406	blue	cyan
g11407	grey	brown
g11408	blue	black
g11409	grey	grey
g1141	grey	grey
g11411	blue	grey
g11413	turquoise	grey
g11414	blue	grey
g11415	turquoise	turquoise
g11416	turquoise	turquoise
g11417	turquoise	yellow
g11418	grey	grey
g11419	blue	greenyellow
g11420	grey	grey
g11421	turquoise	turquoise
g11422	cyan	yellowgreen
g11423	grey	grey
g11424	grey	pink
g11425	grey	grey
g11427	turquoise	turquoise
g11428	grey	grey
g11429	grey	grey
g1143	grey	grey
g11430	blue	plum2
g11431	green	yellow
g11432	grey	grey
g11433	grey	blue
g11436	darkolivegreen	grey
g11437	yellow	grey
g11438	turquoise	turquoise
g11439	grey	grey
g1144	blue	grey
g11440	grey	royalblue
g11441	grey	royalblue
g11443	grey	grey
g11444	grey	grey
g11445	grey	grey
g11446	grey	grey
g11447	lightcyan	brown
g11448	turquoise	turquoise
g1145	grey	turquoise
g11450	grey	grey
g11451	yellow	grey
g11452	brown	grey
g11453	turquoise	grey
g11454	turquoise	blue
g11455	grey	grey
g11456	blue	grey
g11457	grey	grey
g11458	yellow	grey
g11459	grey	grey
g1146	grey	grey
g11460	grey	grey
g11461	turquoise	turquoise
g11462	brown	grey
g11463	turquoise	grey
g11464	turquoise	turquoise
g11465	grey	grey
g11466	blue	grey
g11469	grey	grey
g11470	grey	green
g11471	salmon	darkorange
g11475	brown	blue
g11476	black	pink
g11477	grey	salmon
g11478	turquoise	grey
g11479	grey	bisque4
g11480	grey	grey
g11481	turquoise	grey
g11483	brown	grey
g11484	brown	grey
g11485	grey	grey
g11486	grey	orangered4
g11487	grey	grey
g11488	blue	brown
g1149	blue	grey
g11490	grey	grey
g11492	grey	grey
g11493	blue	grey
g11495	grey	greenyellow
g11496	darkgreen	black
g11497	blue	grey
g11499	turquoise	turquoise
g1150	turquoise	turquoise
g11500	blue	grey
g11502	grey	darkgreen
g11504	blue	brown
g11507	grey	grey
g11508	turquoise	grey
g11509	turquoise	turquoise
g11510	skyblue	grey
g11513	blue	grey
g11514	brown	grey
g11515	turquoise	turquoise
g11516	brown	blue
g11518	brown	blue
g11519	blue	grey
g1152	blue	grey
g11522	blue	grey
g11523	brown	grey
g11525	grey	grey
g11526	blue	grey
g11527	grey	grey
g11528	turquoise	turquoise
g11529	grey	grey
g11532	turquoise	skyblue2
g11536	blue	grey
g1154	blue	purple
g11540	grey	grey
g11543	grey	grey
g11544	turquoise	grey
g11545	grey	grey
g11546	turquoise	turquoise
g11548	green	brown4
g11549	grey	grey
g11550	turquoise	turquoise
g11551	darkgreen	black
g11553	grey	grey
g11555	blue	grey
g11556	turquoise	sienna3
g11557	grey	salmon4
g11560	pink	lightsteelblue1
g11561	grey	grey
g11563	grey	lightcyan1
g11564	magenta	grey
g11565	midnightblue	white
g11566	grey	grey
g11567	salmon	darkslateblue
g11568	green	midnightblue
g1157	grey	grey
g11570	green	yellow
g11571	grey	salmon4
g11572	darkorange	thistle2
g11574	grey	grey
g11575	turquoise	grey
g11576	salmon	grey
g11577	salmon	darkred
g11578	grey	palevioletred3
g11579	grey	red
g1158	grey	grey
g11580	darkred	ivory
g11581	grey	grey
g11582	grey	salmon
g11583	blue	grey
g11584	blue	grey
g11585	brown	grey
g11586	grey	tan
g11587	grey	grey
g11588	grey	lavenderblush3
g1159	grey	grey
g11591	grey	grey
g11592	blue	grey
g11593	grey	grey
g11594	grey	magenta
g11598	grey	grey
g11599	green	yellow
g11600	grey	grey
g11601	grey	grey
g11602	green	yellow
g11603	blue	grey
g11604	grey	grey
g11605	grey	thistle1
g11606	steelblue	orange
g11608	grey	grey
g11609	grey	orange
g1161	turquoise	turquoise
g11610	blue	saddlebrown
g11611	magenta	grey
g11612	grey	grey
g11614	grey	magenta
g11617	turquoise	turquoise
g11619	yellow	grey
g1162	grey	purple
g11620	green	yellow
g11623	turquoise	turquoise
g11625	turquoise	turquoise
g11626	grey	grey
g11627	grey	grey
g11629	green	yellow
g11630	blue	grey
g11631	grey	grey60
g11632	grey	grey
g11634	grey	grey
g11636	pink	darkgrey
g11637	turquoise	turquoise
g11638	turquoise	turquoise
g11639	turquoise	turquoise
g1164	grey	grey
g11641	brown	grey
g11642	grey	steelblue
g11643	grey	grey
g11644	blue	grey
g11645	grey	grey
g11647	black	pink
g11648	grey	grey
g11649	grey	darkturquoise
g1165	tan	cyan
g11650	grey	grey
g11651	turquoise	grey
g11652	turquoise	turquoise
g11653	grey	grey
g11655	yellow	grey
g11656	grey	grey
g11657	grey	grey
g11658	turquoise	turquoise
g1166	turquoise	turquoise
g11660	yellow	grey
g11662	turquoise	blue
g11663	turquoise	grey
g11666	grey	grey
g11668	grey	grey
g11669	yellow	grey
g1167	magenta	lightyellow
g11670	brown	grey
g11671	brown	grey
g11672	grey	grey
g11674	darkgreen	black
g11676	blue	grey
g11678	grey	lightcyan
g11679	grey	indianred4
g1168	green	midnightblue
g11680	yellow	grey
g11681	turquoise	turquoise
g11682	grey	paleturquoise
g11684	turquoise	turquoise
g11685	grey	grey
g11686	turquoise	turquoise
g11687	yellow	grey
g11689	grey	grey
g1169	turquoise	turquoise
g11691	midnightblue	white
g11692	grey	lightcoral
g11693	grey	orangered4
g11694	grey	honeydew1
g11696	blue	purple
g11697	blue	grey
g11699	darkgreen	black
g117	grey	grey
g11700	grey	grey
g11701	turquoise	turquoise
g11702	turquoise	turquoise
g11703	turquoise	turquoise
g11704	grey	lavenderblush3
g11708	grey	grey
g11709	turquoise	turquoise
g1171	blue	grey
g11711	blue	grey
g11712	blue	tan
g11713	blue	grey
g11714	yellow	lightyellow
g11715	grey	grey
g11716	grey	grey
g11717	grey	skyblue1
g11718	grey	darkmagenta
g11722	blue	brown
g11725	grey	grey
g11726	grey	grey
g11727	grey	black
g11728	blue	brown
g1173	green	yellow
g11730	turquoise	turquoise
g11731	brown	grey
g11732	yellow	grey
g11734	brown	grey
g11735	grey	grey
g11737	brown	grey
g11741	turquoise	turquoise
g11742	brown	turquoise
g11743	grey	grey
g11745	brown	grey
g11747	grey	grey
g1175	yellow	grey
g11750	grey	grey
g11751	blue	grey
g11752	turquoise	turquoise
g11755	turquoise	turquoise
g11756	turquoise	turquoise
g11757	grey	grey
g11759	grey	grey
g1176	yellow	grey
g11761	brown	grey
g11762	grey	grey
g11763	cyan	yellowgreen
g11764	turquoise	turquoise
g11765	grey	magenta
g11767	blue	grey
g11769	turquoise	turquoise
g1177	yellow	grey
g11770	greenyellow	grey60
g11773	yellow	grey
g11778	grey	grey
g1178	turquoise	turquoise
g11780	turquoise	turquoise
g11781	grey	grey
g11783	yellow	grey
g11786	blue	grey
g11787	blue	grey
g11789	turquoise	turquoise
g1179	grey	grey
g11790	blue	brown
g11791	yellow	grey
g11793	grey	darkgrey
g11794	darkgreen	black
g11795	turquoise	turquoise
g11796	grey	orange
g11797	grey	royalblue
g11799	brown	tan
g1180	grey	salmon4
g11800	grey	grey
g11801	grey	grey
g11804	grey	grey
g11805	brown	grey
g11806	blue	grey
g11807	grey	grey
g11809	turquoise	grey
g1181	turquoise	turquoise
g11811	turquoise	turquoise
g11812	brown	greenyellow
g11813	lightcyan	brown
g11814	grey	grey
g11815	turquoise	grey
g11816	blue	grey
g11817	grey	grey
g11818	brown	grey
g1182	turquoise	turquoise
g11820	grey	grey
g11822	turquoise	turquoise
g11823	grey	grey
g11824	turquoise	grey
g11826	yellow	lavenderblush3
g11827	blue	black
g11829	turquoise	turquoise
g1183	grey	brown
g11830	grey	grey
g11831	salmon	grey
g11832	lightgreen	royalblue
g11833	grey	grey
g11836	grey	grey
g11837	red	turquoise
g11838	turquoise	blue
g11839	brown	grey
g1184	grey	grey
g11840	grey	skyblue3
g11841	tan	cyan
g11842	grey	grey
g11845	yellow	grey
g11846	grey	greenyellow
g11847	grey	grey
g11848	blue	grey
g11849	grey	grey
g11850	turquoise	turquoise
g11851	blue	grey
g11854	grey	grey
g11855	grey	orangered4
g11857	grey	grey
g11858	violet	lightyellow
g11859	turquoise	turquoise
g1186	brown	blue
g11860	grey	darkslateblue
g11861	grey	steelblue
g11862	grey	magenta
g11863	blue	red
g11865	grey	grey
g11866	turquoise	grey
g11867	turquoise	turquoise
g11868	grey	thistle1
g11869	grey	grey
g11870	yellow	grey
g11871	grey	mediumorchid
g11872	brown	blue
g11873	grey	grey
g11875	turquoise	darkgreen
g11878	grey	salmon
g11880	blue	grey
g11882	brown	grey
g11883	turquoise	turquoise
g11884	turquoise	grey
g11886	brown	lightsteelblue
g11887	grey	palevioletred3
g11892	blue	grey
g11893	turquoise	grey
g11894	yellow	grey
g11895	grey	brown
g1190	turquoise	grey
g11900	grey	tan
g11901	saddlebrown	steelblue
g11902	darkgreen	black
g11903	darkgreen	grey
g11904	darkmagenta	grey
g11905	brown	green
g11906	green	yellow
g11907	grey	grey
g11908	turquoise	grey
g11909	turquoise	turquoise
g1191	blue	grey
g11910	grey	skyblue1
g11913	yellow	grey
g11915	turquoise	turquoise
g11917	grey	grey
g11918	black	pink
g1192	grey	darkolivegreen
g11920	blue	grey
g11921	grey	purple
g11922	grey	paleturquoise
g11923	blue	grey
g11925	turquoise	turquoise
g11926	turquoise	turquoise
g11927	grey	grey
g1193	skyblue	grey
g11930	midnightblue	white
g11931	darkgreen	black
g11933	blue	black
g11936	blue	cyan
g11939	grey	grey
g1194	blue	grey
g11941	turquoise	grey
g11942	turquoise	turquoise
g11943	grey	midnightblue
g11944	turquoise	turquoise
g11946	grey	grey
g11948	grey60	lightgreen
g11950	turquoise	grey
g11951	grey	grey60
g11952	grey	grey
g11953	orange	mediumpurple3
g11955	turquoise	turquoise
g11956	turquoise	grey
g11957	grey	grey
g11958	grey	yellow4
g11959	grey	plum2
g11960	brown	grey
g11963	darkred	ivory
g11964	grey	grey
g11969	brown	grey
g11971	grey	grey
g11972	grey	orangered4
g11975	grey	grey
g11976	grey	grey
g11977	grey	orange
g11978	blue	grey
g11979	yellow	grey
g1198	grey	grey
g11980	grey	grey
g11981	blue	darkslateblue
g11982	grey	grey
g11987	turquoise	turquoise
g11988	grey	lightsteelblue1
g1199	blue	grey
g11990	grey	grey
g11991	blue	grey
g11993	turquoise	grey
g11994	turquoise	turquoise
g11995	turquoise	blue
g11996	midnightblue	royalblue
g11997	grey	salmon
g11998	pink	lightsteelblue1
g12	grey	grey
g120	grey	grey
g12000	skyblue3	grey
g12002	brown	grey
g12003	turquoise	turquoise
g12005	brown	grey
g12006	grey	grey
g12007	turquoise	turquoise
g12008	grey	grey
g12009	green	brown4
g1201	blue	purple
g12010	grey	grey
g12011	grey	grey
g12013	grey	grey
g12014	grey	purple
g12016	grey	magenta
g12017	blue	skyblue3
g12018	brown	royalblue
g12019	grey	grey
g1202	blue	grey
g12021	grey	grey
g12022	sienna3	darkmagenta
g12024	blue	grey
g12025	grey	grey
g12026	grey	lightcyan
g12027	turquoise	turquoise
g12028	brown	lightcyan
g12029	turquoise	grey
g1203	blue	grey
g12030	grey	grey
g12032	turquoise	turquoise
g12033	grey	grey
g12036	grey	grey
g12039	darkred	ivory
g12041	blue	grey
g12043	grey	grey
g12044	brown	grey
g12045	grey	red
g12046	brown	grey
g12048	yellow	grey
g12049	blue	coral1
g1205	purple	grey
g12050	turquoise	turquoise
g12051	black	turquoise
g12052	turquoise	grey
g12054	turquoise	turquoise
g12055	blue	grey
g12056	darkolivegreen	magenta
g12057	grey	grey
g12059	grey	grey
g12060	grey	grey
g12061	grey	sienna3
g12062	darkgreen	black
g12063	blue	grey
g12066	magenta	lightyellow
g12067	blue	grey
g12068	blue	grey
g12073	blue	grey
g12075	grey	grey
g12077	grey	grey
g12078	grey	red
g12079	darkgreen	black
g1208	grey	lightpink4
g12080	blue	grey
g12081	grey	grey
g12082	turquoise	grey
g12084	grey60	lightgreen
g12085	grey	honeydew1
g12086	turquoise	turquoise
g12087	brown	grey
g12088	grey	plum1
g12089	brown	grey
g1209	grey	maroon
g12091	brown	grey
g12093	blue	grey
g12095	brown	grey
g12097	grey	grey
g12099	grey	black
g121	yellow	lightpink4
g1210	blue	purple
g12101	grey	lightcyan
g12103	grey	salmon
g12105	grey	grey
g12106	grey	grey
g12107	grey	grey
g12108	brown	grey
g1211	grey	salmon
g12111	yellow	grey
g12112	brown	grey
g12113	blue	darkred
g12115	lightgreen	darkred
g12116	grey	green
g12117	blue	brown
g12118	greenyellow	grey60
g12119	grey	grey
g1212	grey	skyblue2
g12120	grey	plum2
g12121	turquoise	grey
g12122	turquoise	turquoise
g12123	turquoise	turquoise
g12125	turquoise	grey
g12126	turquoise	grey
g12127	brown	grey
g12129	steelblue	orange
g1213	skyblue	grey
g12131	grey	grey
g12132	grey	grey
g12133	grey	grey
g12135	grey	grey
g12136	turquoise	turquoise
g12137	blue	grey
g12139	turquoise	turquoise
g12141	turquoise	grey
g12142	yellow	grey
g12143	black	pink
g12144	brown	blue
g12145	grey	grey
g12147	yellow	grey
g12149	grey	grey
g12151	black	pink
g12152	blue	midnightblue
g12153	brown	blue
g12154	blue	grey
g12155	black	pink
g12157	yellow	navajowhite2
g12158	grey	lightpink4
g12159	blue	grey
g12162	turquoise	turquoise
g12164	brown	blue
g12165	blue	grey
g12168	darkred	ivory
g12169	turquoise	grey
g1217	blue	plum2
g12170	darkturquoise	violet
g12173	brown	grey
g12175	grey	royalblue
g12176	brown	grey
g12177	yellow	grey
g12179	pink	grey
g12181	purple	lightcyan
g12182	grey	grey
g12183	grey	purple
g12184	turquoise	turquoise
g12186	turquoise	grey
g12187	grey	grey
g12189	turquoise	turquoise
g1219	grey	lightcyan
g12190	brown	grey
g12192	blue	grey
g12193	turquoise	turquoise
g12194	grey	grey
g12196	turquoise	grey
g12197	blue	grey
g122	grey	lightpink4
g12200	grey	grey
g12201	brown	grey
g12204	turquoise	grey
g12205	brown	grey
g12206	grey	grey
g12207	brown	turquoise
g12208	grey	grey
g12209	blue	grey
g1221	turquoise	turquoise
g12210	blue	grey
g12211	brown	grey
g12212	turquoise	turquoise
g12213	turquoise	turquoise
g12214	brown	grey
g12215	grey	skyblue1
g12218	grey	grey
g12219	grey	grey
g1222	turquoise	turquoise
g12221	grey	grey
g12222	turquoise	turquoise
g12223	blue	grey
g12224	grey	antiquewhite4
g12226	blue	grey
g12227	yellow	grey
g12229	grey	grey
g12230	blue	grey
g12231	midnightblue	white
g12232	grey	grey
g12233	salmon	grey
g12236	grey	grey
g12239	grey	greenyellow
g1224	turquoise	grey
g12240	blue	grey
g12241	blue	grey
g12242	grey	plum2
g12243	turquoise	turquoise
g12244	turquoise	turquoise
g12245	grey	grey
g12248	brown	turquoise
g12249	grey	grey
g1225	turquoise	turquoise
g12251	blue	grey
g12253	brown	grey
g12254	blue	royalblue
g12257	grey	grey
g12258	grey	lightgreen
g12259	grey	grey
g1226	turquoise	grey
g12260	yellow	grey
g12261	grey	salmon
g12262	grey	salmon
g12264	grey	orangered4
g12265	grey	grey
g12267	darkgrey	green
g12269	grey	grey
g12273	grey	grey
g12274	white	saddlebrown
g12275	grey	greenyellow
g12278	turquoise	turquoise
g12279	grey	red
g1228	grey	grey
g12280	turquoise	turquoise
g12283	steelblue	orange
g12285	turquoise	blue
g12286	grey	grey
g12287	brown	grey
g12288	paleturquoise	darkorange
g12289	grey	grey
g12291	brown	blue
g12293	lightgreen	grey
g12294	magenta	lightyellow
g12295	turquoise	turquoise
g12296	turquoise	grey
g12297	grey	grey
g12298	darkmagenta	darkturquoise
g1230	grey	grey
g12300	grey	palevioletred3
g12301	grey	skyblue1
g12302	sienna3	darkmagenta
g12303	grey	grey
g12304	grey	royalblue
g12307	brown	blue
g12308	grey	grey
g1231	brown	blue
g12310	grey	lightcyan1
g12311	grey	grey
g12312	blue	grey
g12313	grey	red
g12315	brown	grey
g12316	yellow	grey
g12319	grey	grey
g1232	blue	thistle1
g12320	grey	grey
g12321	tan	cyan
g12322	turquoise	grey
g12323	brown	grey
g12324	turquoise	turquoise
g12326	grey	orange
g12328	turquoise	turquoise
g12329	turquoise	turquoise
g1233	brown	blue
g12330	grey	grey
g12332	grey	palevioletred3
g12334	grey	bisque4
g12336	blue	grey
g12337	grey	grey
g12338	grey	grey
g12339	grey	royalblue
g1234	brown	grey
g12342	grey	grey
g12343	violet	grey
g12345	grey	grey
g12346	grey	grey
g12347	turquoise	grey
g12348	grey	grey
g12349	turquoise	turquoise
g1235	brown	blue
g12350	turquoise	grey
g12351	violet	grey
g12353	grey	grey
g12354	grey	grey
g12355	blue	grey
g12356	grey	grey
g12357	grey	grey
g12358	grey	grey
g1236	grey	grey
g12361	grey	grey
g12362	grey	grey
g12364	grey	grey
g12365	white	saddlebrown
g12368	blue	grey
g12369	grey	plum1
g1237	blue	grey
g12370	grey	lightcyan1
g12371	turquoise	turquoise
g12372	lightgreen	darkred
g12374	grey	grey
g12375	grey	grey
g12377	blue	grey
g12378	yellow	grey
g12379	turquoise	turquoise
g1238	yellow	grey
g12380	magenta	lightyellow
g12381	grey	grey
g12382	blue	grey
g12383	brown	blue
g12384	salmon	grey
g12386	violet	grey
g12388	turquoise	turquoise
g12389	grey	plum2
g12390	brown	grey
g12391	turquoise	turquoise
g12392	blue	midnightblue
g12394	turquoise	pink
g12395	blue	grey
g12396	turquoise	turquoise
g12397	skyblue	grey
g12398	grey	grey
g12399	grey	grey
g124	yellow	lightpink4
g1240	grey	salmon
g12400	turquoise	turquoise
g12402	grey	grey
g12403	blue	grey
g12405	turquoise	grey
g12406	grey	brown4
g12407	red	lightyellow
g12408	green	yellow
g12409	purple	black
g1241	blue	grey
g12410	green	yellow
g12411	grey	grey
g12412	grey	grey
g12413	turquoise	grey
[truncated: 18,316 more rows]

## Sheet: Table_S4_GO_VGcells
Table S5. Functional enrichment analysis of genes within toxin modules using all venom-gland cells.
GOBPID	Pvalue	OddsRatio	ExpCount	Count	Size	Term
GO:0006412	1.38882e-78	546713727366994	104109537959564	326	724	translation
GO:0043043	8.24693e-77	527189700162474	107560682864301	330	748	peptide biosynthetic process
GO:0006518	3.9152e-74	470369493131217	124672609683622	357	867	peptide metabolic process
GO:0043604	1.95289e-65	435784148098092	125966789022898	346	876	amide biosynthetic process
GO:1901566	4.2004e-60	306507132230682	243018120375226	518	1690	organonitrogen compound biosynthetic process
GO:0043603	3.75262e-55	347357864018203	166230146244829	394	1156	amide metabolic process
GO:0002181	1.89828e-54	185867797808413	234390258113383	122	163	cytoplasmic translation
GO:0022613	1.94114e-46	54508341796025	649965623725456	208	452	ribonucleoprotein complex biogenesis
GO:1901564	5.90997e-35	192583519766032	809293480160811	1133	5628	organonitrogen compound metabolic process
GO:0042254	8.35143e-34	595797536936453	445772883528521	151	310	ribosome biogenesis
GO:0044237	8.23189e-29	185335151047196	136190805803181	1671	9471	cellular metabolic process
GO:0140241	1.56221e-28	161227536231884	790887374002214	53	55	translation at synapse
GO:0140242	1.56221e-28	161227536231884	790887374002214	53	55	translation at postsynapse
GO:0140236	1.06618e-27	158120033112583	77650760356581	52	54	translation at presynapse
GO:0019538	5.06173e-27	185986002477469	67110388626697	953	4667	protein metabolic process
GO:0045333	1.35505e-26	665952025099606	324982811862728	117	226	cellular respiration
GO:0008152	3.01462e-26	187466586367734	154711950125269	1835	10759	metabolic process
GO:0009060	3.79664e-26	863924050632911	241580143331585	98	168	aerobic respiration
GO:0006119	7.64383e-25	124268710220992	169681291149566	79	118	oxidative phosphorylation
GO:0006807	5.53356e-23	176207103680004	133544928042883	1623	9287	nitrogen compound metabolic process
GO:0006396	2.21814e-22	269373823164136	140202761754938	288	975	RNA processing
GO:0015986	3.42747e-21	582743801652893	762127833129406	48	53	proton motive force-driven ATP synthesis
GO:0044238	6.73782e-21	174446692970655	140375319000175	1680	9762	primary metabolic process
GO:0042776	9.82663e-21	909533635988444	690228980947387	45	48	proton motive force-driven mitochondrial ATP synthesis
GO:0071704	2.02148e-20	175877232669762	14883062401678	1758	10350	organic substance metabolic process
GO:0044249	5.66438e-20	16971116670257	105202400512731	1329	7316	cellular biosynthetic process
GO:0015980	1.92434e-19	454576009447245	445772883528521	131	310	energy derivation by oxidation of organic compounds
GO:0009058	1.93424e-19	168937013141421	107100530210336	1346	7448	biosynthetic process
GO:1901576	1.99183e-19	168928096199133	106122705820661	1336	7380	organic substance biosynthetic process
GO:0034641	6.77674e-19	169320022996916	890395385422129	1157	6192	cellular nitrogen compound metabolic process
GO:0033108	2.53513e-16	123883811106495	130855910971275	61	91	mitochondrial respiratory chain complex assembly
GO:0008380	1.82737e-15	333929581479288	647089669638175	157	450	RNA splicing
GO:0042773	7.332e-14	214499142476021	84840645574783	46	59	ATP synthesis coupled electron transport
GO:0019646	3.45017e-13	345681336785126	675849210510983	40	47	aerobic electron transport chain
GO:0071826	3.60715e-13	510958689639233	297661248033561	94	207	protein-RNA complex organization
GO:0042775	4.03974e-13	209749515857646	834026685311426	45	58	mitochondrial ATP synthesis coupled electron transport
GO:0032543	6.02464e-13	749645172146379	182623084542329	70	127	mitochondrial translation
GO:0006754	2.69364e-12	111420776350325	122228048709433	55	85	ATP biosynthetic process
GO:0006364	3.19193e-12	507605078976556	289033385771718	91	201	rRNA processing
GO:0006091	4.04015e-12	319260841152033	644213715550894	152	448	generation of precursor metabolites and energy
GO:0022618	4.19335e-12	511178861788618	284719454640797	90	198	protein-RNA complex assembly
GO:0022900	1.2286e-13	816405538107666	158177474800443	63	110	electron transport chain
GO:0016072	1.87472e-11	4527381745503	33217269708093	98	231	rRNA metabolic process
GO:0009059	3.34938e-11	157562335915454	936266853114257	1169	6511	macromolecule biosynthetic process
GO:0022904	3.46363e-11	101270893769858	126541979840354	55	88	respiratory electron transport chain
GO:0009206	4.39596e-11	936592419877364	135169842102197	57	94	purine ribonucleoside triphosphate biosynthetic process
GO:0000398	4.63967e-11	383328930290256	431393113092117	115	300	mRNA splicing, via spliceosome
GO:0000375	4.63967e-11	383328930290256	431393113092117	115	300	RNA splicing, via transesterification reactions
GO:0000377	4.63967e-11	383328930290256	431393113092117	115	300	RNA splicing, via transesterification reactions with bulged adenosine as nucleophile
GO:0042274	5.09043e-11	82504731569958	152425566625881	61	106	ribosomal small subunit biogenesis
GO:0140053	6.41799e-11	581025553645099	227200372895181	77	158	mitochondrial gene expression
GO:0009145	9.46739e-11	911883036084612	136607819145837	57	95	purine nucleoside triphosphate biosynthetic process
GO:0009201	2.07789e-10	860167999190365	142359727320399	58	99	ribonucleoside triphosphate biosynthetic process
GO:0006397	7.28002e-10	292104281268704	706046728427431	157	491	mRNA processing
GO:0046034	1.49347e-09	659180191370579	182623084542329	66	127	ATP metabolic process
GO:0007005	5.87603e-09	275855125852675	772193672434889	165	537	mitochondrion organization
GO:0043170	1.44713e-08	153416566866435	127649222163957	1499	8877	macromolecule metabolic process
GO:0010467	1.77566e-08	153998102491682	8701199091068	1086	6051	gene expression
GO:0009142	2.4215e-08	734375864453665	152425566625881	58	106	nucleoside triphosphate biosynthetic process
GO:0006457	3.21305e-08	461427482370879	277529569422595	83	193	protein folding
GO:0009144	3.80434e-08	530173476488717	225762395851541	73	157	purine nucleoside triphosphate metabolic process
GO:0009205	3.85468e-08	548014131588536	215696556546058	71	150	purine ribonucleoside triphosphate metabolic process
GO:0065003	1.22321e-07	188372679863175	234102662704655	370	1628	protein-containing complex assembly
GO:0009199	1.25958e-07	522692582876222	224324418807901	72	156	ribonucleoside triphosphate metabolic process
GO:0016071	2.43381e-07	235195628114016	107848278273029	205	750	mRNA metabolic process
GO:0010257	4.80322e-07	13433095368845	834026685311426	40	58	NADH dehydrogenase complex assembly
GO:0032981	4.80322e-07	13433095368845	834026685311426	40	58	mitochondrial respiratory chain complex I assembly
GO:0006413	2.23274e-06	579998721145853	182623084542329	62	127	translational initiation
GO:0009141	3.78841e-06	465188745058523	245894074462507	74	171	nucleoside triphosphate metabolic process
GO:0042273	7.31845e-06	950830975954738	103534347142108	44	72	ribosomal large subunit biogenesis
GO:0006417	1.91365e-05	283420789886569	598198450154402	131	416	regulation of translation
GO:0034470	2.02376e-05	288747830664979	572314863368875	127	398	ncRNA processing
GO:0044085	3.93263e-05	158419663118007	480140534871526	647	3339	cellular component biogenesis
GO:0010608	9.4282e-05	253070881602199	757813901998485	153	527	post-transcriptional regulation of gene expression
GO:0051604	0.000753468	251805898401975	724740429994756	146	504	protein maturation
GO:0046390	0.000812459	363694131086677	323544834819088	84	225	ribose phosphate biosynthetic process
GO:0034248	0.002753	253508375232787	685915049816466	139	477	regulation of amide metabolic process
GO:0034660	0.000597754	23060882260101	868538134358795	164	604	ncRNA metabolic process
GO:0009152	0.00657033	368508319548506	297661248033561	78	207	purine ribonucleotide biosynthetic process
GO:0042255	0.00973582	882276036720481	920305307929849	38	64	ribosome assembly
GO:0009260	0.00110567	352790412352624	317792926644526	81	221	ribonucleotide biosynthetic process
GO:0006164	0.0170299	339375083337037	337924605255491	84	235	purine nucleotide biosynthetic process
GO:0006163	0.0192273	255922023472948	631271922158131	129	439	purine nucleotide metabolic process
GO:0072522	0.00198086	332180701250943	350866398648255	86	244	purine-containing compound biosynthetic process
GO:0072521	0.0353867	247288515706325	677287187554623	135	471	purine-containing compound metabolic process
GO:0006888	0.0362127	50348607481996	171119268193206	54	119	endoplasmic reticulum to Golgi vesicle-mediated transport
GO:0006120	0.0403828	440479694739711	359494260910097	22	25	mitochondrial electron transport, NADH to ubiquinone
GO:0046907	0.257933	171658286265326	223893025694809	333	1557	intracellular transport
GO:1901293	0.031178	295784868421053	409823457437511	93	285	nucleoside phosphate biosynthetic process
GO:0009165	0.446758	295600744284955	40550952630659	92	282	nucleotide biosynthetic process
GO:0006753	0.481228	232019492173945	7405581774748	141	515	nucleoside phosphate metabolic process
GO:0009117	0.565911	233004774534568	727616384082037	139	506	nucleotide metabolic process
GO:0055086	1.03508	221436649967132	826836800093224	152	575	nucleobase-containing small molecule metabolic process
GO:0043933	1.26551	15675035490825	340225368525316	466	2366	protein-containing complex organization
GO:0002183	2.83922	12492169035389	575190817456156	27	40	cytoplasmic translational initiation
GO:0009057	3.40669	173317562110071	193839305482724	292	1348	macromolecule catabolic process
GO:0044271	3.93525	14223963223824	685052263590281	842	4764	cellular nitrogen compound biosynthetic process
GO:0019693	8.5893	248786173521006	552183184757909	111	384	ribose phosphate metabolic process
GO:0009150	9.84154	255705068005591	511919827535979	105	356	purine ribonucleotide metabolic process
GO:1901137	19.1171	206673078312383	92174328497349	161	641	carbohydrate derivative biosynthetic process
GO:0001732	0.0224091	Inf	215696556546058	15	15	formation of cytoplasmic translation initiation complex
GO:0010498	0.00305771	221663583219581	726178407038397	134	505	proteasomal protein catabolic process
GO:0009056	31.0245	152724497575452	34568968129115	465	2404	catabolic process
GO:0035967	48.2182	483168316831683	142359727320399	44	99	cellular response to topologically incorrect protein
GO:0009259	51.5621	243572456063544	544993299539708	108	379	ribonucleotide metabolic process
GO:0048193	55.7145	274555690233346	402633572219309	87	280	Golgi vesicle transport
GO:0035966	63.4742	40333885209713	186937015673251	52	130	response to topologically incorrect protein
GO:1901575	95.5922	155679793427409	291046553632815	400	2024	organic substance catabolic process
GO:0051603	101.508	19732871784029	100802190759191	170	701	proteolysis involved in protein catabolic process
GO:0006886	150.207	186704898109768	121509060187613	196	845	intracellular protein transport
GO:0034976	185.025	274453787257315	383939870651984	83	267	response to endoplasmic reticulum stress
GO:0043484	671.845	307849228207263	281843500553516	66	196	regulation of RNA splicing
GO:0048024	192.484	39680901262239	166805337062285	46	116	regulation of mRNA splicing, via spliceosome
GO:0000470	2221.62	162790643411305	373874031346501	19	26	maturation of LSU-rRNA
GO:0006414	3360.05	514159975138592	10928625531667	35	76	translational elongation
GO:0045047	6919.15	847867526716087	58957058789256	24	41	protein targeting to ER
GO:0030163	7012.58	173166229315497	137901998485113	210	959	protein catabolic process
GO:0030968	8890.27	565178249462205	920305307929849	31	64	endoplasmic reticulum unfolded protein response
GO:0043632	10110.6	194361840060051	859910272096953	144	598	modification-dependent macromolecule catabolic process
GO:0045184	12159.7	153265767945804	247619646914875	339	1722	establishment of protein localization
GO:0050684	1479.79	330777274311607	211382625415137	52	147	regulation of mRNA processing
GO:0019941	24575.2	19269397676346	846968478704189	141	589	modification-dependent protein catabolic process
GO:0006605	302.069	239564231023726	427079181961196	84	297	protein targeting
GO:0051246	48490.7	148674771914745	274941210744042	367	1912	regulation of protein metabolic process
GO:0006986	81763.9	382625977354149	14811163549496	40	103	response to unfolded protein
GO:0075522	86368.1	389020366598778	215696556546058	13	15	IRES-dependent viral translational initiation
GO:0070972	105743	41683641194332	126541979840354	36	88	protein localization to endoplasmic reticulum
GO:0034620	124231	451262833675565	11072423236031	33	77	cellular response to unfolded protein
GO:0072599	173102	654947180479095	661469440074579	24	46	establishment of protein localization to endoplasmic reticulum
GO:0044281	17802.8	149327001891097	246181669871235	331	1712	small molecule metabolic process
GO:0019081	286170	136919133069215	33073472003729	16	23	viral translation
GO:0072655	314186	394019138755981	130855910971275	36	91	establishment of protein localization to mitochondrion
GO:1901135	368683	163500846254963	143222513546583	209	996	carbohydrate derivative metabolic process
GO:0019080	376498	437408568443051	10928625531667	32	76	viral gene expression
GO:0006511	61084.7	184274956190123	831150731224145	134	578	ubiquitin-dependent protein catabolic process
GO:0061077	619135	471041521226023	949064848802657	29	66	chaperone-mediated protein folding
GO:0015031	63237.9	149229460080677	227056575190817	306	1579	protein transport
GO:0046483	1.03613e+06	129065225406342	821947678144846	945	5716	heterocycle metabolic process
GO:1901565	1.16676e+06	153782682497645	182479286837965	253	1269	organonitrogen compound catabolic process
GO:0072594	1.52339e+06	195460263312868	632709899201771	107	440	establishment of protein localization to organelle
GO:0006626	1.54131e+06	429303879057776	103534347142108	30	72	protein targeting to mitochondrion
GO:0043161	1.77964e+06	197535563988502	603950358328963	103	420	proteasome-mediated ubiquitin-dependent protein catabolic process
GO:0006458	1.96128e+06	759275894923098	488912194837732	19	34	de novo' protein folding
GO:0006139	2.04448e+06	128547130014187	802247392646973	922	5579	nucleobase-containing compound metabolic process
GO:0009987	218245	152961145153884	220700716657927	2282	15348	cellular process
GO:0000028	2.57193e+06	139667209997283	287595408728078	14	20	ribosomal small subunit assembly
GO:0022607	2.79805e+06	134543814280938	441746547806328	540	3072	cellular component assembly
GO:0070585	2.9921e+06	342568743473721	14667365845132	37	102	protein localization to mitochondrion
GO:0006725	3.18029e+06	127860305996026	831006933519781	950	5779	cellular aromatic compound metabolic process
GO:0090407	3.43194e+06	17994370650682	81389500670046	129	566	organophosphate biosynthetic process
GO:0001731	3.56046e+06	59780309194467	158177474800443	10	11	formation of translation preinitiation complex
GO:0051248	3.57792e+06	169587836939021	1039657402552	157	723	negative regulation of protein metabolic process
GO:0030490	4.79064e+06	59967306906416	603950358328964	21	42	maturation of SSU-rRNA
GO:0071806	62785.8	420430327868852	977824389675465	28	68	protein transmembrane transport
GO:1903311	6.90967e+06	209708033901582	452962768746723	81	315	regulation of mRNA metabolic process
GO:0065002	714134	468909895620139	819646914875022	25	57	intracellular protein transmembrane transport
GO:0051084	7.71928e+06	719020408163265	474532424401328	18	33	de novo' post-translational protein folding
GO:1902600	7.76855e+06	297570437903108	182623084542329	42	127	proton transmembrane transport
GO:0051168	7.90167e+06	26290909476677	241580143331585	51	168	nuclear export
GO:0051205	7.98756e+06	445957645957646	877165996620638	26	61	protein insertion into membrane
GO:0033119	8.55997e+06	871066290968412	388253801782905	16	27	negative regulation of RNA splicing
GO:0017004	1.60616e+07	727332867051349	445772883528521	17	31	cytochrome complex assembly
GO:0031163	1.73008e+07	7984230560087	402633572219309	16	28	metallo-sulfur cluster assembly
GO:0016226	1.73008e+07	7984230560087	402633572219309	16	28	iron-sulfur cluster assembly
GO:1901360	2.23636e+07	125632228859501	858184699644584	970	5968	organic cyclic compound metabolic process
GO:0034249	2.45789e+07	226922592508627	326420788906368	62	227	negative regulation of amide metabolic process
GO:0050686	3.53475e+07	930924567599384	33073472003729	14	23	negative regulation of mRNA processing
GO:0032790	4.14917e+07	164429181929182	215696556546058	11	15	ribosome disassembly
GO:0000463	4.14917e+07	164429181929182	215696556546058	11	15	maturation of LSU-rRNA from tricistronic rRNA transcript (SSU-rRNA, 5.8S rRNA, LSU-rRNA)
GO:0006508	4.68773e+07	144182865129012	201604381518383	266	1402	proteolysis
GO:0033120	4.87318e+07	423442764994705	834026685311426	24	58	positive regulation of RNA splicing
GO:0090114	5.29922e+07	636329559363525	474532424401328	17	33	COPII-coated vesicle budding
GO:1903513	6.9621e+07	748216469629026	388253801782905	15	27	endoplasmic reticulum to cytosol transport
GO:0030970	6.9621e+07	748216469629026	388253801782905	15	27	retrograde protein transport, ER to cytosol
GO:0006446	7.09859e+06	357642134635508	107848278273029	28	75	regulation of translational initiation
GO:0017148	7.72433e+07	228203576711039	293347316902639	56	204	negative regulation of translation
GO:0044248	8.62398e+07	142819315456518	203042358562023	266	1412	cellular catabolic process
GO:0036503	9.56643e+07	296301442026594	152425566625881	35	106	ERAD pathway
GO:0009408	1.0761e+08	321018635122324	127979956883995	31	89	response to heat
GO:0009894	1.18319e+08	151107069911991	139339975528754	192	969	regulation of catabolic process
GO:0000056	1.26211e+08	Inf	100658393054827	7	7	ribosomal small subunit export from nucleus
GO:0051649	1.30128e+07	134012746816621	31649874730525	391	2201	establishment of localization in cell
GO:0045727	1.38802e+07	252223793807952	214258579502418	44	149	positive regulation of translation
GO:0006122	1.42173e+08	477853658536585	129417933927635	8	9	mitochondrial electron transport, ubiquinol to cytochrome c
GO:0006487	1.42922e+08	362790697674419	992204160111869	26	69	protein N-linked glycosylation
GO:0000027	1.45033e+08	761561828554494	359494260910097	14	25	ribosomal large subunit assembly
GO:0048025	1.51382e+08	86407784566644	316354949600886	13	22	negative regulation of mRNA splicing, via spliceosome
GO:0090150	1.64625e+07	202297275968547	395443687001107	69	275	establishment of protein localization to membrane
GO:1903320	1.67639e+08	211363305483936	343676513430053	62	239	regulation of protein modification by small protein conjugation or removal
GO:2001243	1.75739e+07	291847634698908	1495496125386	34	104	negative regulation of intrinsic apoptotic signaling pathway
GO:0070727	2.06899e+08	130893106428239	374017829050865	452	2601	cellular macromolecule localization
GO:0033750	2.13389e+08	149420260374288	201316786109654	10	14	ribosome localization
GO:0000054	2.13389e+08	149420260374288	201316786109654	10	14	ribosomal subunit export from nucleus
GO:0006839	2.28141e+07	252675185490519	204192740196935	42	142	mitochondrial transport
GO:1901873	2.48826e+08	199352202173553	399757618132028	69	278	regulation of post-translational protein modification
GO:0033554	2.77857e+08	134272560874147	286876420206258	356	1995	cellular response to stress
GO:0006614	2.84284e+08	109604531271198	244456097418866	11	17	SRP-dependent cotranslational protein targeting to membrane
GO:0008104	3.08991e+08	130328106147528	372579852007225	449	2591	protein localization
GO:0006099	3.24021e+08	563400825256693	474532424401328	16	33	tricarboxylic acid cycle
GO:0097193	3.57775e+08	187256953848932	48028433257589	79	334	intrinsic apoptotic signaling pathway
GO:0033365	4.10507e+08	146919554134624	145379479112043	196	1011	protein localization to organelle
GO:0006401	4.47459e+08	193106059751867	421327273786634	71	293	RNA catabolic process
GO:0030162	4.97283e+08	17507355323699	602512381285323	94	419	regulation of proteolysis
GO:0006890	5.57704e+08	413173315303133	704608751383791	20	49	retrograde vesicle-mediated transport, Golgi to endoplasmic reticulum
GO:2001242	5.59523e+08	217488732523915	281843500553516	52	196	regulation of intrinsic apoptotic signaling pathway
GO:0071218	5.72455e+08	706876504351046	345114490473693	13	24	cellular response to misfolded protein
GO:0044571	6.20415e+08	238910569105691	143797704364039	8	10	[2Fe-2S] cluster assembly
GO:0031204	6.20415e+08	238910569105691	143797704364039	8	10	post-translational protein targeting to membrane, translocation
GO:0042026	6.2992e+08	79728555917481	301975179164482	12	21	protein refolding
GO:0006613	6.35635e+08	939403453689168	25883586785527	11	18	cotranslational protein targeting to membrane
GO:0006515	6.80147e+08	561009478189971	445772883528521	15	31	protein quality control for misfolded or incompletely synthesized proteins
GO:0045048	6.80147e+08	561009478189971	445772883528521	15	31	protein insertion into ER membrane
GO:0006402	6.84666e+08	198920660491341	365246169084659	63	254	mRNA catabolic process
GO:0031647	7.85847e+07	185620799736938	458714676921284	75	319	regulation of protein stability
GO:0051085	8.52358e+08	598247758761206	402633572219309	14	28	chaperone cofactor-dependent protein refolding
GO:0050685	1.07169e+09	431118367346939	618330128765367	18	43	positive regulation of mRNA processing
GO:0006260	1.08208e+09	189925154320988	408385480393871	68	284	DNA replication
GO:1901796	1.1911e+09	294696577509347	122228048709433	28	85	regulation of signal transduction by p53 class mediator
GO:0050821	1.23314e+09	211732983322158	281843500553516	51	196	protein stabilization
GO:0048026	1.32159e+09	478792822185971	51767173571054	16	36	positive regulation of mRNA splicing, via spliceosome
GO:0031396	1.40858e+09	208703090507726	290471362815359	52	202	regulation of protein ubiquitination
GO:0051788	1.43001e+09	558326541700625	417013342655713	14	29	response to misfolded protein
GO:0045454	1.43001e+09	558326541700625	417013342655713	14	29	cell redox homeostasis
GO:0071705	1.43651e+09	130346399911346	307583289634679	373	2139	nitrogen compound transport
GO:0016032	1.47992e+09	182309515284811	458714676921284	74	319	viral process
GO:0006406	1.76562e+09	319694489907256	992204160111869	24	69	mRNA export from nucleus
GO:0000154	1.7984e+09	598044806517312	373874031346501	13	26	rRNA modification
GO:0000956	1.91558e+09	241585588324719	18549903862961	37	129	nuclear-transcribed mRNA catabolic process
GO:0071712	1.98593e+09	159262872628726	158177474800443	8	11	ER-associated misfolded protein catabolic process
GO:0019637	2.00942e+09	144043729750818	137614403076385	183	957	organophosphate metabolic process
GO:1904814	2.1881e+09	652235712170566	33073472003729	12	23	regulation of protein localization to chromosome, telomeric region
GO:0008535	2.1881e+09	652235712170566	33073472003729	12	23	respiratory chain complex IV assembly
GO:0032527	2.26815e+09	39912925170068	647089669638175	18	45	protein exit from endoplasmic reticulum
GO:0033617	2.53773e+09	730547641658753	287595408728078	11	20	mitochondrial cytochrome c oxidase assembly
GO:0006620	2.53773e+09	730547641658753	287595408728078	11	20	post-translational protein targeting to endoplasmic reticulum membrane
GO:0006465	2.611e+08	107531516876779	201316786109654	9	14	signal peptide processing
GO:0097428	2.73516e+09	853655701499477	244456097418866	10	17	protein maturation by iron-sulfur cluster transfer
GO:0030433	2.73935e+09	299733933688088	107848278273029	25	75	ubiquitin-dependent ERAD pathway
GO:1903050	2.81621e+09	195030117642623	335048651168211	57	233	regulation of proteolysis involved in protein catabolic process
GO:0006749	3.22827e+09	384848396501458	661469440074579	18	46	glutathione metabolic process
GO:0031397	3.93883e+09	299652209492635	103534347142108	24	72	negative regulation of protein ubiquitination
GO:0006900	4.00597e+09	283404065222247	116476140534872	26	81	vesicle budding from membrane
GO:1905897	4.00597e+09	283404065222247	116476140534872	26	81	regulation of response to endoplasmic reticulum stress
GO:0051641	4.00841e+09	123187277838441	501566392821768	576	3488	cellular localization
GO:0061136	4.07046e+09	201869646554643	286157431684437	50	199	regulation of proteasomal protein catabolic process
GO:1901798	4.16096e+09	448685283326539	503291965274136	15	35	positive regulation of signal transduction by p53 class mediator
GO:1904816	4.63632e+09	657448107448107	301975179164482	11	21	positive regulation of protein localization to chromosome, telomeric region
GO:0033036	4.68243e+09	124025006156834	446348074345977	517	3104	macromolecule localization
GO:0000460	4.88416e+09	518234894772573	402633572219309	13	28	maturation of 5.8S rRNA
GO:0000462	4.88416e+09	518234894772573	402633572219309	13	28	maturation of SSU-rRNA from tricistronic rRNA transcript (SSU-rRNA, 5.8S rRNA, LSU-rRNA)
GO:1905907	5.20253e+09	119439024390244	172557245236847	8	12	negative regulation of amyloid fibril formation
GO:0090110	5.20253e+09	119439024390244	172557245236847	8	12	COPII-coated vesicle cargo loading
GO:1904851	5.35958e+09	74689788445891	25883586785527	10	18	positive regulation of establishment of protein localization to telomere
GO:0019079	5.5756e+09	253451801869461	145235681407679	30	101	viral genome replication
GO:0045292	5.68454e+09	465177035225935	460152653964925	14	32	mRNA cis splicing, via spliceosome
GO:0075525	6.12706e+09	Inf	718988521820195	5	5	viral translational termination-reinitiation
GO:1903321	6.38615e+08	273422705001652	119352094622152	26	83	negative regulation of protein modification by small protein conjugation or removal
GO:0000380	6.9644e+09	265356176251335	126541979840354	27	88	alternative mRNA splicing, via spliceosome
GO:0019752	7.04933e+09	142460375895193	12567919361417	166	874	carboxylic acid metabolic process
GO:0042176	7.25532e+09	167379670704903	536365437277865	81	373	regulation of protein catabolic process
GO:0019395	7.59064e+09	235730419477853	168243314105926	33	117	fatty acid oxidation
GO:0051204	8.06847e+09	597639397639398	316354949600886	11	22	protein insertion into mitochondrial membrane
GO:0034250	8.24162e+09	203342652959266	255959913767989	45	178	positive regulation of amide metabolic process
GO:0006405	8.64373e+09	261058397536705	127979956883995	27	89	RNA export from nucleus
GO:0000387	9.0325e+09	407840121558018	532051506146944	15	37	spliceosomal snRNP assembly
GO:0043436	9.43022e+09	14115677430994	128123754588359	168	891	oxoacid metabolic process
GO:0070203	9.8559e+09	663864026760691	273215638291674	10	19	regulation of establishment of protein localization to telomere
GO:0006123	101379768213735	139298388189083	143797704364039	7	10	mitochondrial electron transport, cytochrome c to oxygen
GO:0006082	112616987753641	140543298598635	128555147701451	168	894	organic acid metabolic process
GO:0019362	114593205986921	267509940939126	116476140534872	25	81	pyridine nucleotide metabolic process
GO:0046496	114593205986921	267509940939126	116476140534872	25	81	nicotinamide nucleotide metabolic process
GO:0008631	117555389592743	29940743767879	905925537493445	21	63	intrinsic apoptotic signaling pathway in response to oxidative stress
GO:0036498	118150790443074	955447154471545	186937015673251	8	13	IRE1-mediated unfolded protein response
GO:1903008	126160658323584	210955459370445	215696556546058	39	150	organelle disassembly
GO:0006270	129515233716852	390081355571705	546431276583348	15	38	DNA replication initiation
GO:0006635	142608132986868	262798830888109	117914117578512	25	82	fatty acid beta-oxidation
GO:1903312	147447197975423	2366963861664	152425566625881	30	106	negative regulation of mRNA metabolic process
GO:1901874	152373456827369	255423530833367	125104002796714	26	87	negative regulation of post-translational protein modification
GO:0006399	152868756425994	193456513497762	277529569422595	47	193	tRNA metabolic process
GO:0009451	16259813675668	203473321823698	232952281069743	41	162	RNA modification
GO:0070202	17174070079054	597436940602116	287595408728078	10	20	regulation of establishment of protein localization to chromosome
GO:0035459	17174070079054	597436940602116	287595408728078	10	20	vesicle cargo loading
GO:0072344	176486705854501	431774157049106	445772883528521	13	31	rescue of stalled ribosome
GO:1903894	189488727839961	179037367993501	115038163491231	6	8	regulation of IRE1-mediated unfolded protein response
GO:2000002	189488727839961	179037367993501	115038163491231	6	8	negative regulation of DNA damage checkpoint
GO:0000055	189488727839961	179037367993501	115038163491231	6	8	ribosomal large subunit export from nucleus
GO:0046700	203626190537248	156449929104536	635585853289052	91	442	heterocycle catabolic process
GO:0006259	20495142394623	13547176610918	152281768921517	193	1059	DNA metabolic process
GO:1905906	210345388446323	671934729564864	244456097418866	9	17	regulation of amyloid fibril formation
GO:0098761	210345388446323	671934729564864	244456097418866	9	17	cellular response to interleukin-7
GO:0009062	211967402573072	230595696346312	155301520713162	30	108	fatty acid catabolic process
GO:0006354	214374478441214	216976695396773	18406106158597	34	128	DNA-templated transcription elongation
GO:1900101	216284882812384	50562599793369	345114490473693	11	24	regulation of endoplasmic reticulum unfolded protein response
GO:0006403	229813512141644	180385252692626	336486628211851	54	234	RNA localization
GO:0048199	244644950007948	448259364820847	402633572219309	12	28	vesicle targeting, to, from or within Golgi
GO:0044743	253732116218197	358825927435793	575190817456156	15	40	protein transmembrane import into intracellular organelle
GO:0072331	263748644516132	201793344784997	22288644176426	39	155	signal transduction by p53 class mediator
GO:0000413	285720254337975	543087506472372	301975179164482	10	21	protein peptidyl-prolyl isomerization
GO:0034440	297837338268031	215114275511115	179747130455049	33	125	lipid oxidation
GO:0097190	304357660860172	145394707643567	890107790013401	120	619	apoptotic signaling pathway
GO:0065004	329124260288196	190084763872071	263149798986191	44	183	protein-DNA complex assembly
GO:1903051	337780452515231	263442354865086	103534347142108	22	72	negative regulation of proteolysis involved in protein catabolic process
GO:1902175	347385837948177	345001411144909	58957058789256	15	41	regulation of oxidative stress-induced intrinsic apoptotic signaling pathway
GO:1903573	347385837948177	345001411144909	58957058789256	15	41	negative regulation of response to endoplasmic reticulum stress
GO:0051702	356039092733529	222009540303224	159615451844083	30	111	biological process involved in interaction with symbiont
GO:0030150	367095014544394	597234648230988	25883586785527	9	18	protein import into mitochondrial matrix
GO:1902914	37055241301353	388543788187373	474532424401328	13	33	regulation of protein polyubiquitination
GO:1990000	37055241301353	388543788187373	474532424401328	13	33	amyloid fibril formation
GO:0034605	392993990240459	30816611648925	718988521820195	17	50	cellular response to heat
GO:0010629	404861676288023	133458768401481	152425566625881	191	1060	negative regulation of gene expression
GO:0008637	420916867871701	222817779459846	153863543669522	29	107	apoptotic mitochondrial changes
GO:0002397	42668102113809	Inf	575190817456156	4	4	MHC class I protein complex assembly
GO:1903895	42668102113809	Inf	575190817456156	4	4	negative regulation of IRE1-mediated unfolded protein response
GO:0002502	42668102113809	Inf	575190817456156	4	4	peptide antigen assembly with MHC class I protein complex
GO:0045041	42668102113809	Inf	575190817456156	4	4	protein import into mitochondrial intermembrane space
GO:0006984	432304558223463	318977705274606	661469440074579	16	46	ER-nucleus signaling pathway
GO:1903313	440459525693926	201813821938023	205630717240576	36	143	positive regulation of mRNA metabolic process
GO:1902255	498952506183178	119350121852153	129417933927635	6	9	positive regulation of intrinsic apoptotic signaling pathway by p53 class mediator
GO:0017062	498952506183178	119350121852153	129417933927635	6	9	respiratory chain complex III assembly
GO:0034551	498952506183178	119350121852153	129417933927635	6	9	mitochondrial respiratory chain complex III assembly
GO:0043144	498952506183178	119350121852153	129417933927635	6	9	sno(s)RNA processing
GO:0000184	51140380107984	299082007343941	733368292256598	17	51	nuclear-transcribed mRNA catabolic process, nonsense-mediated decay
GO:1900102	512861938637173	835676554246241	172557245236847	7	12	negative regulation of endoplasmic reticulum unfolded protein response
GO:0016074	512861938637173	835676554246241	172557245236847	7	12	sno(s)RNA metabolic process
GO:0140694	529471108755656	153367415400002	602512381285323	85	419	non-membrane-bounded organelle assembly
GO:0034655	529471108755656	153367415400002	602512381285323	85	419	nucleobase-containing compound catabolic process
GO:1901361	536706202878968	149235931225118	695980889121948	96	484	organic cyclic compound catabolic process
GO:0044270	550790839755447	151555512808639	637023830332692	89	443	cellular nitrogen compound catabolic process
GO:0032200	563427375961144	196406300622854	215696556546058	37	150	telomere organization
GO:0038202	58080747854136	214036681120356	163929382975004	30	114	TORC1 signaling
GO:0098754	586360515641565	217217609676097	156739497756802	29	109	detoxification
GO:1903432	588980179090435	220735547886109	1495496125386	28	104	regulation of TORC1 signaling
GO:0032786	599918327682245	25651234748088	100658393054827	21	70	positive regulation of DNA-templated transcription, elongation
GO:0019439	606499485595115	149911274911275	66434539416186	92	462	aromatic compound catabolic process
GO:0006085	608777430174446	537474583163888	273215638291674	9	19	acetyl-CoA biosynthetic process
GO:0098760	608777430174446	537474583163888	273215638291674	9	19	response to interleukin-7
GO:0019348	608777430174446	537474583163888	273215638291674	9	19	dolichol metabolic process
GO:0016093	608777430174446	537474583163888	273215638291674	9	19	polyprenol metabolic process
GO:0031167	608777430174446	537474583163888	273215638291674	9	19	rRNA methylation
GO:0043039	659230419113169	290516990149793	747748062693002	17	52	tRNA aminoacylation
GO:1990748	695257913704373	2256857648162	136607819145837	26	95	cellular detoxification
GO:0000381	695911004797226	260176896845695	949064848802657	20	66	regulation of alternative mRNA splicing, via spliceosome
GO:0018208	704271706750328	459472992426613	33073472003729	10	23	peptidyl-proline modification
GO:1901799	738253862947256	276094191522763	819646914875022	18	57	negative regulation of proteasomal protein catabolic process
GO:0006418	740767199447612	299000815660685	690228980947387	16	48	tRNA aminoacylation for protein translation
GO:1902176	745987622279284	41073717948718	388253801782905	11	27	negative regulation of oxidative stress-induced intrinsic apoptotic signaling pathway
GO:0090151	745987622279284	41073717948718	388253801782905	11	27	establishment of protein localization to mitochondrial membrane
GO:0098869	771079943016936	243861482087157	10928625531667	22	76	cellular oxidant detoxification
GO:0009895	78744758596675	156349155640086	509043873448698	73	354	negative regulation of catabolic process
GO:0006360	795479406632101	237395811296806	116476140534872	23	81	transcription by RNA polymerase I
GO:0031123	823285241988104	218545235116313	145235681407679	27	101	RNA 3'-end processing
GO:0043038	842171846426279	282427807244209	762127833129406	17	53	amino acid activation
GO:0072329	849508012330701	199808350444901	189812969760531	33	132	monocarboxylic acid catabolic process
GO:1990542	928552264970904	269173469387755	834026685311426	18	58	mitochondrial transmembrane transport
GO:2000059	928552264970904	269173469387755	834026685311426	18	58	negative regulation of ubiquitin-dependent protein catabolic process
GO:0006790	943280237129489	162249670025846	412699411524792	61	287	sulfur compound metabolic process
GO:0001510	957511975842555	233356209490139	117914117578512	23	82	RNA methylation
GO:0006490	966352936034008	488579984472624	287595408728078	9	20	oligosaccharide-lipid intermediate biosynthetic process
GO:0071816	966352936034008	488579984472624	287595408728078	9	20	tail-anchored membrane protein insertion into ER membrane
GO:0043414	967356149503429	178415172598341	276091592378955	44	192	macromolecule methylation
GO:0045050	973358278196953	696349722335094	186937015673251	7	13	protein insertion into ER membrane by stop-transfer membrane-anchor sequence
GO:0070198	982303126025431	337795094306207	51767173571054	13	36	protein localization to chromosome, telomeric region
GO:0051169	990788747505607	155269535246917	504729942317777	72	351	nuclear transport
GO:0006913	990788747505607	155269535246917	504729942317777	72	351	nucleocytoplasmic transport
GO:1990481	997779092864004	149137231019082	100658393054827	5	7	mRNA pseudouridine synthesis
GO:0036481	997779092864004	149137231019082	100658393054827	5	7	intrinsic apoptotic signaling pathway in response to hydrogen peroxide
GO:0110095	997779092864004	149137231019082	100658393054827	5	7	cellular detoxification of aldehyde
GO:0061945	997779092864004	149137231019082	100658393054827	5	7	regulation of protein K48-linked ubiquitination
GO:0043457	106668435578243	274775877468656	77650760356581	17	54	regulation of cellular respiration
GO:1902915	109531161313734	895064987814785	143797704364039	6	10	negative regulation of protein polyubiquitination
GO:0048280	109531161313734	895064987814785	143797704364039	6	10	vesicle fusion with Golgi apparatus
GO:0072524	115648762381648	2201217163083	133731865058556	25	93	pyridine-containing compound metabolic process
GO:0007004	123295734988548	252574747062293	920305307929849	19	64	telomere maintenance via telomerase
GO:0006278	128914339284398	244197679071629	992204160111869	20	69	RNA-templated DNA biosynthetic process
GO:0009083	130287753847783	530659439927733	244456097418866	8	17	branched-chain amino acid catabolic process
GO:0051131	130287753847783	530659439927733	244456097418866	8	17	chaperone-mediated protein complex assembly
GO:0006488	130287753847783	530659439927733	244456097418866	8	17	dolichol-linked oligosaccharide biosynthetic process
GO:0018279	130287753847783	530659439927733	244456097418866	8	17	protein N-linked glycosylation via asparagine
GO:0000466	130287753847783	530659439927733	244456097418866	8	17	maturation of 5.8S rRNA from tricistronic rRNA transcript (SSU-rRNA, 5.8S rRNA, LSU-rRNA)
GO:0070059	132930879175663	237088155693148	106410301229389	21	74	intrinsic apoptotic signaling pathway in response to endoplasmic reticulum stress
GO:0051881	134939747122129	213261081754232	142359727320399	26	99	regulation of mitochondrial membrane potential
GO:0032784	136407575151732	21691671560863	135169842102197	25	94	regulation of DNA-templated transcription elongation
GO:1904263	143678582453562	256320699708455	862786226184233	18	60	positive regulation of TORC1 signaling
GO:0006368	151093147683482	204500199920032	158177474800443	28	110	transcription elongation by RNA polymerase II
GO:0006352	152475218468205	187307336621455	211382625415137	35	147	DNA-templated transcription initiation
GO:0032210	154305514193886	27331624329993	733368292256598	16	51	regulation of telomere maintenance via telomerase
GO:0032204	157856986759205	210364787391814	143797704364039	26	100	regulation of telomere maintenance
GO:0036499	17058447381163	596830556684275	201316786109654	7	14	PERK-mediated unfolded protein response
GO:0006612	173896815905689	191724137931034	189812969760531	32	132	protein targeting to membrane
GO:1904874	188832274982257	238538961038961	718988521820195	4	5	positive regulation of telomerase RNA localization to Cajal body
GO:0071569	188832274982257	238538961038961	718988521820195	4	5	protein ufmylation
GO:0007029	190469925251982	214397733102084	130855910971275	24	91	endoplasmic reticulum organization
GO:0039532	201339250367629	288514178118765	618330128765367	14	43	negative regulation of viral-induced cytoplasmic pattern recognition receptor signaling pathway
GO:0035036	201339250367629	288514178118765	618330128765367	14	43	sperm-egg recognition
GO:0006103	205150355762459	477560975609756	25883586785527	8	18	2-oxoglutarate metabolic process
GO:0046185	205150355762459	477560975609756	25883586785527	8	18	aldehyde catabolic process
GO:0000245	206638297964107	254115667074663	819646914875022	17	57	spliceosomal complex assembly
GO:0044827	206780522170055	345813251076409	431393113092117	11	30	modulation by host of viral genome replication
GO:1901977	211683690203884	716003249390739	158177474800443	6	11	negative regulation of cell cycle checkpoint
GO:2001234	215545951975335	162822075898555	343676513430053	51	239	negative regulation of apoptotic signaling pathway
GO:0070200	216992590924034	373245524816924	373874031346501	10	26	establishment of protein localization to telomere
GO:0045947	218315038884032	413357524947602	316354949600886	9	22	negative regulation of translational initiation
GO:0043648	226400080520764	215051763803681	125104002796714	23	87	dicarboxylic acid metabolic process
GO:0016556	227382797899996	298757637474542	560811047019752	13	39	mRNA modification
GO:0071702	22931383904871	117726432879664	408529278098235	458	2841	organic substance transport
GO:0090304	233660897252894	114349857229582	731786517508594	792	5089	nucleic acid metabolic process
GO:0043628	234492970123741	994180538638517	115038163491231	5	8	regulatory ncRNA 3'-end processing
GO:0009438	234492970123741	994180538638517	115038163491231	5	8	methylglyoxal metabolic process
GO:0007021	234492970123741	994180538638517	115038163491231	5	8	tubulin complex assembly
GO:1904872	234492970123741	994180538638517	115038163491231	5	8	regulation of telomerase RNA localization to Cajal body
GO:0031126	234492970123741	994180538638517	115038163491231	5	8	sno(s)RNA 3'-end processing
GO:1901875	235733513852853	176574472836316	240142166287945	38	167	positive regulation of post-translational protein modification
GO:0006470	245194555341557	166230736322665	304851133251763	46	212	protein dephosphorylation
GO:0070647	251285192148168	130760521902237	123666025753073	153	860	protein modification by small protein conjugation or removal
GO:0006084	253976438382853	311683897464948	503291965274136	12	35	acetyl-CoA metabolic process
GO:0045861	255117628461835	186101678702951	194126900891453	32	135	negative regulation of proteolysis
GO:0010421	280374152310473	52219118244616	215696556546058	7	15	hydrogen peroxide-mediated programmed cell death
GO:0044829	280374152310473	52219118244616	215696556546058	7	15	positive regulation by host of viral genome replication
GO:0019058	286964688280211	162689452304244	323544834819088	48	225	viral life cycle
GO:0006261	294887362348319	176818647540984	227200372895181	36	158	DNA-templated DNA replication
GO:1902956	297032305181729	Inf	431393113092117	3	3	regulation of mitochondrial electron transport, NADH to ubiquinone
GO:1903179	297032305181729	Inf	431393113092117	3	3	regulation of dopamine biosynthetic process
GO:0006121	297032305181729	Inf	431393113092117	3	3	mitochondrial electron transport, succinate to ubiquinone
GO:0006850	297032305181729	Inf	431393113092117	3	3	mitochondrial pyruvate transmembrane transport
GO:0098582	297032305181729	Inf	431393113092117	3	3	innate vocalization behavior
GO:0042350	297032305181729	Inf	431393113092117	3	3	GDP-L-fucose biosynthetic process
GO:0050687	29739226527225	251687129732978	77650760356581	16	54	negative regulation of defense response to virus
GO:0044282	301376713427973	149649851595293	483160286663171	67	336	small molecule catabolic process
GO:0048207	310075892304286	434116777531412	273215638291674	8	19	vesicle targeting, rough ER to cis-Golgi
GO:0048208	310075892304286	434116777531412	273215638291674	8	19	COPII vesicle coating
GO:0032008	320210872158589	216575539365585	113600186447591	21	79	positive regulation of TOR signaling
GO:0032435	324259795046397	269863553908037	647089669638175	14	45	negative regulation of proteasomal ubiquitin-dependent protein catabolic process
GO:0006915	327341721308243	11978494020822	286876420206258	328	1995	apoptotic process
GO:0006739	347733440392212	256129520703512	718988521820195	15	50	NADP metabolic process
GO:0032446	368157579656301	130924366345453	111299423177766	138	774	protein modification by small protein conjugation
GO:1902253	37121919716993	312836017597922	460152653964925	11	32	regulation of intrinsic apoptotic signaling pathway by p53 class mediator
GO:0032212	37121919716993	312836017597922	460152653964925	11	32	positive regulation of telomere maintenance via telomerase
GO:0006901	37121919716993	312836017597922	460152653964925	11	32	vesicle coating
GO:0007035	37121919716993	312836017597922	460152653964925	11	32	vacuolar acidification
GO:0046166	37208118654405	596628757108042	172557245236847	6	12	glyceraldehyde-3-phosphate biosynthetic process
GO:1905476	373705970688613	277379982542915	58957058789256	13	41	negative regulation of protein localization to membrane
GO:0097237	377764656660699	194507575757576	152425566625881	26	106	cellular response to toxic substance
GO:0000723	390290818747877	178060935679005	207068694284216	33	144	telomere maintenance
GO:0046395	393584297728359	157862086979235	345114490473693	50	240	carboxylic acid catabolic process
GO:0016054	393584297728359	157862086979235	345114490473693	50	240	organic acid catabolic process
GO:0042177	395864551388468	188325658500645	168243314105926	28	117	negative regulation of protein catabolic process
GO:0006996	420719102151395	114256724977621	591439958049292	644	4113	organelle organization
GO:0050657	435479601249646	163145243377267	289033385771718	43	201	nucleic acid transport
GO:0050658	435479601249646	163145243377267	289033385771718	43	201	RNA transport
GO:0097468	43709612261921	464138335816515	230076326982462	7	16	programmed cell death in response to reactive oxygen species
GO:1901857	43709612261921	464138335816515	230076326982462	7	16	positive regulation of cellular respiration
GO:0070936	440873000277085	209327748263179	116476140534872	21	81	protein K48-linked ubiquitination
GO:0034243	440873000277085	209327748263179	116476140534872	21	81	regulation of transcription elongation by RNA polymerase II
GO:1902236	452369624771544	397913279132791	287595408728078	8	20	negative regulation of endoplasmic reticulum stress-induced intrinsic apoptotic signaling pathway
GO:0009081	452369624771544	397913279132791	287595408728078	8	20	branched-chain amino acid metabolic process
GO:0009188	465240119505519	745584652862363	129417933927635	5	9	ribonucleoside diphosphate biosynthetic process
GO:0106035	465240119505519	745584652862363	129417933927635	5	9	protein maturation by [4Fe-4S] cluster transfer
GO:0045039	465240119505519	745584652862363	129417933927635	5	9	protein insertion into mitochondrial inner membrane
GO:0000395	465240119505519	745584652862363	129417933927635	5	9	mRNA 5'-splice site recognition
GO:1903715	485623076838525	298595848595849	474532424401328	11	33	regulation of aerobic respiration
GO:0008219	499993241124706	118418014735455	296510866398648	336	2062	cell death
GO:0012501	499993241124706	118418014735455	296510866398648	336	2062	programmed cell death
GO:0043504	501767400889847	119261363636364	862786226184234	4	6	mitochondrial DNA repair
GO:1902527	501767400889847	119261363636364	862786226184234	4	6	positive regulation of protein monoubiquitination
GO:0032148	501767400889847	119261363636364	862786226184234	4	6	activation of protein kinase B activity
GO:0048254	501767400889847	119261363636364	862786226184234	4	6	snoRNA localization
GO:0006102	501767400889847	119261363636364	862786226184234	4	6	isocitrate metabolic process
GO:1900262	501767400889847	119261363636364	862786226184234	4	6	regulation of DNA-directed DNA polymerase activity
GO:1900264	501767400889847	119261363636364	862786226184234	4	6	positive regulation of DNA-directed DNA polymerase activity
GO:0022417	501767400889847	119261363636364	862786226184234	4	6	protein maturation by protein folding
GO:2000510	501767400889847	119261363636364	862786226184234	4	6	positive regulation of dendritic cell chemotaxis
GO:2000508	501767400889847	119261363636364	862786226184234	4	6	regulation of dendritic cell chemotaxis
GO:0031508	501767400889847	119261363636364	862786226184234	4	6	pericentric heterochromatin formation
GO:0044403	507645978312285	155376129803675	349428421604615	50	243	biological process involved in symbiotic interaction
GO:2001233	526608012268954	141189948076826	58957058789256	78	410	regulation of apoptotic signaling pathway
GO:0006879	535770760749603	233223252297776	819646914875022	16	57	intracellular iron ion homeostasis
GO:0006611	540895503592718	225803526905118	891545767057041	17	62	protein export from nucleus
GO:0031329	558515669497552	133636935611712	846968478704189	107	589	regulation of cellular catabolic process
GO:0006367	587614561662978	189329367814007	1495496125386	25	104	transcription initiation at RNA polymerase II promoter
GO:0043687	591482582338122	125479956687126	142934918137855	171	994	post-translational protein modification
GO:0006086	607577208307784	511361262620402	186937015673251	6	13	acetyl-CoA biosynthetic process from pyruvate
GO:2000622	607577208307784	511361262620402	186937015673251	6	13	regulation of nuclear-transcribed mRNA catabolic process, nonsense-mediated decay
GO:0032787	613691559647225	13387239211138	81389500670046	103	566	monocarboxylic acid metabolic process
GO:0009303	626224077296533	285593955159173	488912194837732	11	34	rRNA transcription
GO:0051236	62771933319218	159073183148785	29478529394628	43	205	establishment of RNA localization
GO:0006914	646496923260991	135930972294609	717550544776554	92	499	autophagy
GO:0061919	646496923260991	135930972294609	717550544776554	92	499	process utilizing autophagic mechanism
GO:0006450	651861980759209	4176960585128	244456097418866	7	17	regulation of translational fidelity
GO:0032006	659992394497741	167677764077271	230076326982462	35	160	regulation of TOR signaling
GO:0007030	674667236514685	170327479997168	214258579502418	33	149	Golgi organization
GO:0006275	687998016400847	177102107755771	182623084542329	29	127	regulation of DNA replication
GO:0072332	690622742922847	199318893883667	120790071665793	21	84	intrinsic apoptotic signaling pathway by p53 class mediator
GO:0071353	712939271560781	298515052888527	431393113092117	10	30	cellular response to interleukin-4
GO:0016567	718333736222841	12930371542836	10252776321156	126	713	protein ubiquitination
GO:0051276	754011456972702	132688430040156	819646914875022	103	570	chromosome organization
GO:0051028	754555914739459	164569104057855	240142166287945	36	167	mRNA transport
GO:0051851	764788719800113	193469530085133	129417933927635	22	90	modulation by host of symbiont process
GO:0032968	767293385687123	222345309002618	84840645574783	16	59	positive regulation of transcription elongation by RNA polymerase II
GO:1902235	796837578465305	27367555284222	503291965274136	11	35	regulation of endoplasmic reticulum stress-induced intrinsic apoptotic signaling pathway
GO:0070199	796837578465305	27367555284222	503291965274136	11	35	establishment of protein localization to chromosome
GO:0062098	800731327944144	316010812621104	373874031346501	9	26	regulation of programmed necrotic cell death
GO:0031929	820080237663771	159999041265079	266025753073472	39	185	TOR signaling
GO:0010561	820949077697305	596427121396671	143797704364039	5	10	negative regulation of glycoprotein biosynthetic process
GO:0140719	820949077697305	596427121396671	143797704364039	5	10	constitutive heterochromatin formation
GO:0033044	82857624918936	149886222589988	366684146128299	51	255	regulation of chromosome organization
GO:0061013	838910615736067	158678551556346	274653615335314	40	191	regulation of mRNA catabolic process
GO:0015931	83987363785114	148505833865444	383939870651984	53	267	nucleobase-containing compound transport
GO:0007006	857406404424111	182365244651219	153863543669522	25	107	mitochondrial membrane organization
GO:0032206	876954455033872	206886970172684	100658393054827	18	70	positive regulation of telomere maintenance
GO:0140467	880757360043555	341022067363531	316354949600886	8	22	integrated stress response signaling
GO:0071450	880757360043555	341022067363531	316354949600886	8	22	cellular response to oxygen radical
GO:0071451	880757360043555	341022067363531	316354949600886	8	22	cellular response to superoxide
GO:0016050	900017956587835	140397482001681	523423643885102	69	364	vesicle organization
GO:0000959	909763476563089	23230326903921	718988521820195	14	50	mitochondrial RNA metabolic process
GO:0070670	919387969765275	284280677283118	445772883528521	10	31	response to interleukin-4
GO:0016485	923759758602871	152297311477205	326420788906368	46	227	protein processing
GO:0001522	935321759179899	447410641754671	201316786109654	6	14	pseudouridine synthesis
GO:0007042	936133014848051	379697831627941	25883586785527	7	18	lysosomal lumen acidification
GO:0045862	942576806143121	150619185669162	343676513430053	48	239	positive regulation of proteolysis
GO:0009636	977482589552721	153266751093714	310603041426324	44	216	response to toxic substance
GO:0006081	987617214638707	199237784129577	10928625531667	19	76	cellular aldehyde metabolic process
GO:1904358	100143233242991	262710622710623	51767173571054	11	36	positive regulation of telomere maintenance via telomere lengthening
GO:0007339	100143233242991	262710622710623	51767173571054	11	36	binding of sperm to zona pellucida
GO:0002396	103775338969444	795021645021645	100658393054827	4	7	MHC protein complex assembly
GO:0090188	103775338969444	795021645021645	100658393054827	4	7	negative regulation of pancreatic juice secretion
GO:0002501	103775338969444	795021645021645	100658393054827	4	7	peptide antigen assembly with MHC protein complex
GO:0006621	103775338969444	795021645021645	100658393054827	4	7	protein retention in ER lumen
GO:0071211	103775338969444	795021645021645	100658393054827	4	7	protein targeting to vacuole involved in autophagy
GO:0160063	103775338969444	795021645021645	100658393054827	4	7	multi-pass transmembrane protein insertion into ER membrane
GO:0045040	103775338969444	795021645021645	100658393054827	4	7	protein insertion into mitochondrial outer membrane
GO:0034975	103775338969444	795021645021645	100658393054827	4	7	protein folding in endoplasmic reticulum
GO:0046060	103775338969444	795021645021645	100658393054827	4	7	dATP metabolic process
GO:0046487	103775338969444	795021645021645	100658393054827	4	7	glyoxylate metabolic process
GO:0032147	10507201586024	298434322895486	388253801782905	9	27	activation of protein kinase activity
GO:0006284	105356485374995	247096484331124	58957058789256	12	41	base-excision repair
GO:1990442	106012491438549	178831643002028	575190817456156	3	4	intrinsic apoptotic signaling pathway in response to nitrosative stress
GO:0043622	106012491438549	178831643002028	575190817456156	3	4	cortical microtubule organization
GO:0035927	106012491438549	178831643002028	575190817456156	3	4	RNA import into mitochondrion
GO:0062100	106012491438549	178831643002028	575190817456156	3	4	positive regulation of programmed necrotic cell death
GO:1990592	106012491438549	178831643002028	575190817456156	3	4	protein K69-linked ufmylation
GO:1990564	106012491438549	178831643002028	575190817456156	3	4	protein polyufmylation
GO:1902659	106012491438549	178831643002028	575190817456156	3	4	regulation of glucose mediated signaling pathway
GO:0140060	106012491438549	178831643002028	575190817456156	3	4	axon arborization
GO:0002276	106012491438549	178831643002028	575190817456156	3	4	basophil activation involved in immune response
GO:0140820	106012491438549	178831643002028	575190817456156	3	4	cytosol to Golgi apparatus transport
GO:1903750	106012491438549	178831643002028	575190817456156	3	4	regulation of intrinsic apoptotic signaling pathway in response to hydrogen peroxide
GO:1903751	106012491438549	178831643002028	575190817456156	3	4	negative regulation of intrinsic apoptotic signaling pathway in response to hydrogen peroxide
GO:0006101	106012491438549	178831643002028	575190817456156	3	4	citrate metabolic process
GO:0000455	106012491438549	178831643002028	575190817456156	3	4	enzyme-directed rRNA pseudouridine synthesis
GO:0045575	106012491438549	178831643002028	575190817456156	3	4	basophil activation
GO:0046368	106012491438549	178831643002028	575190817456156	3	4	GDP-L-fucose metabolic process
GO:1905460	106012491438549	178831643002028	575190817456156	3	4	negative regulation of vascular associated smooth muscle cell apoptotic process
GO:1904356	107269139998792	212434294000363	877165996620638	16	61	regulation of telomere maintenance via telomere lengthening
GO:0030865	107269139998792	212434294000363	877165996620638	16	61	cortical cytoskeleton organization
GO:0033866	109192809647936	226009383466596	733368292256598	14	51	nucleoside bisphosphate biosynthetic process
GO:0034030	109192809647936	226009383466596	733368292256598	14	51	ribonucleoside bisphosphate biosynthetic process
GO:0034033	109192809647936	226009383466596	733368292256598	14	51	purine nucleoside bisphosphate biosynthetic process
GO:2000058	109855488286128	159649122807018	245894074462507	36	171	regulation of ubiquitin-dependent protein catabolic process
GO:1903322	111144192042548	167764292778668	197002854978733	30	137	positive regulation of protein modification by small protein conjugation or removal
GO:0032259	112261086155743	145740687978422	389691778826545	53	271	methylation
GO:2000142	11339810544065	185256757223636	133731865058556	22	93	regulation of DNA-templated transcription initiation
GO:0010833	113886798312652	195789273595134	11072423236031	19	77	telomere maintenance via telomere lengthening
GO:0034063	116855559367225	271340335823656	460152653964925	10	32	stress granule assembly
GO:0045070	116855559367225	271340335823656	460152653964925	10	32	positive regulation of viral genome replication
GO:0060544	118335551937127	318265582655827	33073472003729	8	23	regulation of necroptotic process
GO:0034508	118335551937127	318265582655827	33073472003729	8	23	centromere complex assembly
GO:0046364	122077618480482	175892706652862	158177474800443	25	110	monosaccharide biosynthetic process
GO:0042743	124407795599277	252589148742995	532051506146944	11	37	hydrogen peroxide metabolic process
GO:2000144	125016792810347	1897499740637	119352094622152	20	83	positive regulation of DNA-templated transcription initiation
GO:0048524	125766388569059	207801971771048	891545767057041	16	62	positive regulation of viral process
GO:1902430	130133300299858	348032642557226	273215638291674	7	19	negative regulation of amyloid-beta formation
GO:0097401	130133300299858	348032642557226	273215638291674	7	19	synaptic vesicle lumen acidification
GO:0071635	130133300299858	348032642557226	273215638291674	7	19	negative regulation of transforming growth factor beta production
GO:0051452	130135118359484	220046755029383	747748062693002	14	52	intracellular pH reduction
GO:0019083	130135118359484	220046755029383	747748062693002	14	52	viral transcription
GO:0030866	130353373416951	228337127111537	675849210510983	13	47	cortical actin cytoskeleton organization
GO:0009200	132867023394182	496988767086209	158177474800443	5	11	deoxyribonucleoside triphosphate metabolic process
GO:1904152	132867023394182	496988767086209	158177474800443	5	11	regulation of retrograde protein transport, ER to cytosol
GO:0015780	132867023394182	496988767086209	158177474800443	5	11	nucleotide-sugar transmembrane transport
GO:2000001	135498979047751	282707989983091	402633572219309	9	28	regulation of DNA damage checkpoint
GO:0006505	135498979047751	282707989983091	402633572219309	9	28	GPI anchor metabolic process
GO:0031398	136628751223419	173835543413074	159615451844083	25	111	positive regulation of protein ubiquitination
GO:0110096	137195349709285	397671269970214	215696556546058	6	15	cellular response to aldehyde
GO:0006415	137195349709285	397671269970214	215696556546058	6	15	translational termination
GO:0006448	137195349709285	397671269970214	215696556546058	6	15	regulation of translational elongation
GO:0033539	137195349709285	397671269970214	215696556546058	6	15	fatty acid beta-oxidation using acyl-CoA dehydrogenase
GO:0019682	137195349709285	397671269970214	215696556546058	6	15	glyceraldehyde-3-phosphate metabolic process
GO:1905459	137195349709285	397671269970214	215696556546058	6	15	regulation of vascular associated smooth muscle cell apoptotic process
GO:1905288	137195349709285	397671269970214	215696556546058	6	15	vascular associated smooth muscle cell apoptotic process
GO:0072657	138519755855452	126647538778804	992204160111869	120	690	protein localization to membrane
GO:0009266	140689587426603	157505354013888	241580143331585	35	168	response to temperature stimulus
GO:0031124	146668368977028	203366769636597	905925537493445	16	63	mRNA 3'-end processing
GO:0051247	148261400583524	12052090907396	162347608227	188	1129	positive regulation of protein metabolic process
GO:0022411	148483933124577	131462853798236	704608751383791	88	490	cellular component disassembly
GO:0051668	149215853639682	124656280585763	112306007108314	134	781	localization within membrane
GO:0090559	150862326051254	208363750130358	834026685311426	15	58	regulation of membrane permeability
GO:0019674	152888779705232	243217413587784	546431276583348	11	38	NAD metabolic process
GO:0045838	155590964172908	298353658536585	345114490473693	8	24	positive regulation of membrane potential
GO:0032873	155837459138147	221798079720687	690228980947387	13	48	negative regulation of stress-activated MAPK cascade
GO:0070897	15671019729065	192056851311953	106410301229389	18	74	transcription preinitiation complex assembly
GO:0033157	157003865351478	147277118867682	327858765950009	45	228	regulation of intracellular protein transport
GO:2000377	157918446847893	159551176792556	218572510633339	32	152	regulation of reactive oxygen species metabolic process
GO:0071453	160575306233484	152663297152484	268901707160753	38	187	cellular response to oxygen levels
GO:0050688	161860677926746	183886375062846	122228048709433	20	85	regulation of defense response to virus
GO:0032434	164847658650409	161674389730173	202754763153295	30	141	regulation of proteasomal ubiquitin-dependent protein catabolic process
GO:0032386	168638530432088	136766176781947	503291965274136	65	350	regulation of intracellular transport
GO:0010970	169940928474721	153894501879699	253083959680709	36	176	transport along microtubule
GO:0006637	17052198913343	186122137506778	115038163491231	19	80	acyl-CoA metabolic process
GO:0035383	17052198913343	186122137506778	115038163491231	19	80	thioester metabolic process
GO:0006891	171983633639865	268554290361936	417013342655713	9	29	intra-Golgi vesicle-mediated transport
GO:0070071	175846712973621	321239021035852	287595408728078	7	20	proton-transporting two-sector ATPase complex assembly
GO:0045116	175846712973621	321239021035852	287595408728078	7	20	protein neddylation
GO:1901142	175846712973621	321239021035852	287595408728078	7	20	insulin metabolic process
GO:0044788	181200095522838	209015892420538	77650760356581	14	54	modulation by host of viral process
GO:0006094	183459554968525	175328427364404	139483773233118	22	97	gluconeogenesis
GO:1902525	184101380926514	596225649350649	115038163491231	4	8	regulation of protein monoubiquitination
GO:0001514	184101380926514	596225649350649	115038163491231	4	8	selenocysteine incorporation
GO:0010182	184101380926514	596225649350649	115038163491231	4	8	sugar mediated signaling pathway
GO:0010255	184101380926514	596225649350649	115038163491231	4	8	glucose mediated signaling pathway
GO:0009756	184101380926514	596225649350649	115038163491231	4	8	carbohydrate mediated signaling
GO:0009757	184101380926514	596225649350649	115038163491231	4	8	hexose mediated signaling
GO:0090186	184101380926514	596225649350649	115038163491231	4	8	regulation of pancreatic juice secretion
GO:0051683	184101380926514	596225649350649	115038163491231	4	8	establishment of Golgi localization
GO:0006451	184101380926514	596225649350649	115038163491231	4	8	translational readthrough
GO:1903608	184101380926514	596225649350649	115038163491231	4	8	protein localization to cytoplasmic stress granule
GO:0006107	184101380926514	596225649350649	115038163491231	4	8	oxaloacetate metabolic process
GO:0030070	184101380926514	596225649350649	115038163491231	4	8	insulin processing
GO:0006616	184101380926514	596225649350649	115038163491231	4	8	SRP-dependent cotranslational protein targeting to membrane, translocation
GO:2000794	184101380926514	596225649350649	115038163491231	4	8	regulation of epithelial cell proliferation involved in lung morphogenesis
GO:0007008	184101380926514	596225649350649	115038163491231	4	8	outer mitochondrial membrane organization
GO:0072318	184101380926514	596225649350649	115038163491231	4	8	clathrin coat disassembly
GO:0031509	184101380926514	596225649350649	115038163491231	4	8	subtelomeric heterochromatin formation
GO:1903426	18494227531676	215622312740439	704608751383791	13	49	regulation of reactive oxygen species biosynthetic process
GO:0043467	185295089966078	158495979013008	212820602458778	31	148	regulation of generation of precursor metabolites and energy
GO:0043618	185995859673768	234515088086517	560811047019752	11	39	regulation of transcription from RNA polymerase II promoter in response to stress
GO:0043620	186795072087549	223885382736156	632709899201771	12	44	regulation of DNA-templated transcription in response to stress
GO:2001252	188741675969644	167941424018176	163929382975004	25	114	positive regulation of chromosome organization
GO:0006520	189984110809523	139245680312132	427079181961196	56	297	amino acid metabolic process
GO:0071897	190204608032622	14963976945245	280405523509876	39	195	DNA biosynthetic process
GO:0071840	193115394697708	109612342145333	103850702091709	1086	7222	cellular component organization or biogenesis
GO:0010918	193286792177703	357879772542648	230076326982462	6	16	positive regulation of mitochondrial membrane potential
GO:0006390	193286792177703	357879772542648	230076326982462	6	16	mitochondrial transcription
GO:0042744	193286792177703	357879772542648	230076326982462	6	16	hydrogen peroxide catabolic process
GO:0070129	200637633478953	28078431372549	359494260910097	8	25	regulation of mitochondrial translation
GO:0006506	200637633478953	28078431372549	359494260910097	8	25	GPI anchor biosynthetic process
GO:0008334	200637633478953	28078431372549	359494260910097	8	25	histone mRNA metabolic process
GO:1903019	201194812494023	425961371150165	172557245236847	5	12	negative regulation of glycoprotein metabolic process
GO:0009133	201194812494023	425961371150165	172557245236847	5	12	nucleoside diphosphate biosynthetic process
GO:0002862	201194812494023	425961371150165	172557245236847	5	12	negative regulation of inflammatory response to antigenic stimulus
GO:0000479	201194812494023	425961371150165	172557245236847	5	12	endonucleolytic cleavage of tricistronic rRNA transcript (SSU-rRNA, 5.8S rRNA, LSU-rRNA)
GO:1901298	201194812494023	425961371150165	172557245236847	5	12	regulation of hydrogen peroxide-mediated programmed cell death
GO:0035437	201194812494023	425961371150165	172557245236847	5	12	maintenance of protein localization in endoplasmic reticulum
GO:0120192	204248328857799	185408866995074	10928625531667	18	76	tight junction assembly
GO:0071456	206384972269612	1556276449464	22288644176426	32	155	cellular response to hypoxia
GO:0000422	206701891350509	178372841673983	125104002796714	20	87	autophagy of mitochondrion
GO:0061726	206701891350509	178372841673983	125104002796714	20	87	mitochondrion disassembly
GO:1990113	206706057957164	Inf	287595408728078	2	2	RNA polymerase I assembly
GO:1990115	206706057957164	Inf	287595408728078	2	2	RNA polymerase III assembly
GO:0043921	206706057957164	Inf	287595408728078	2	2	modulation by host of viral transcription
GO:0032804	206706057957164	Inf	287595408728078	2	2	negative regulation of low-density lipoprotein particle receptor catabolic process
GO:1902958	206706057957164	Inf	287595408728078	2	2	positive regulation of mitochondrial electron transport, NADH to ubiquinone
GO:0070982	206706057957164	Inf	287595408728078	2	2	L-asparagine metabolic process
GO:1903094	206706057957164	Inf	287595408728078	2	2	negative regulation of protein K48-linked deubiquitination
GO:1903004	206706057957164	Inf	287595408728078	2	2	regulation of protein K63-linked deubiquitination
GO:1903006	206706057957164	Inf	287595408728078	2	2	positive regulation of protein K63-linked deubiquitination
GO:0009182	206706057957164	Inf	287595408728078	2	2	purine deoxyribonucleoside diphosphate metabolic process
GO:0009237	206706057957164	Inf	287595408728078	2	2	siderophore metabolic process
GO:0090480	206706057957164	Inf	287595408728078	2	2	purine nucleotide-sugar transmembrane transport
GO:1903181	206706057957164	Inf	287595408728078	2	2	positive regulation of dopamine biosynthetic process
GO:0002188	206706057957164	Inf	287595408728078	2	2	translation reinitiation
GO:0006097	206706057957164	Inf	287595408728078	2	2	glyoxylate cycle
GO:1903660	206706057957164	Inf	287595408728078	2	2	negative regulation of complement-dependent cytotoxicity
GO:1903659	206706057957164	Inf	287595408728078	2	2	regulation of complement-dependent cytotoxicity
GO:0018364	206706057957164	Inf	287595408728078	2	2	peptidyl-glutamine methylation
GO:0006425	206706057957164	Inf	287595408728078	2	2	glutaminyl-tRNA aminoacylation
GO:0018343	206706057957164	Inf	287595408728078	2	2	protein farnesylation
GO:0006437	206706057957164	Inf	287595408728078	2	2	tyrosyl-tRNA aminoacylation
GO:0018171	206706057957164	Inf	287595408728078	2	2	peptidyl-cysteine oxidation
GO:0052008	206706057957164	Inf	287595408728078	2	2	disruption by symbiont of host cellular component
GO:1903940	206706057957164	Inf	287595408728078	2	2	negative regulation of TORC2 signaling
GO:1900142	206706057957164	Inf	287595408728078	2	2	negative regulation of oligodendrocyte apoptotic process
GO:0033967	206706057957164	Inf	287595408728078	2	2	box C/D RNA metabolic process
GO:0033979	206706057957164	Inf	287595408728078	2	2	box H/ACA RNA metabolic process
GO:0052111	206706057957164	Inf	287595408728078	2	2	disruption by symbiont of host anatomical structure
GO:2000200	206706057957164	Inf	287595408728078	2	2	regulation of ribosomal subunit export from nucleus
GO:0018916	206706057957164	Inf	287595408728078	2	2	nitrobenzene metabolic process
GO:0060532	206706057957164	Inf	287595408728078	2	2	bronchus cartilage development
GO:2000825	206706057957164	Inf	287595408728078	2	2	positive regulation of androgen receptor activity
GO:0060699	206706057957164	Inf	287595408728078	2	2	regulation of endoribonuclease activity
GO:2000642	206706057957164	Inf	287595408728078	2	2	negative regulation of early endosome to late endosome transport
GO:0071586	206706057957164	Inf	287595408728078	2	2	CAAX-box protein processing
GO:0075342	206706057957164	Inf	287595408728078	2	2	disruption by symbiont of host cell PML body
GO:1904689	206706057957164	Inf	287595408728078	2	2	negative regulation of cytoplasmic translational initiation
GO:0141014	206706057957164	Inf	287595408728078	2	2	ribosome hibernation
GO:0000494	206706057957164	Inf	287595408728078	2	2	box C/D RNA 3'-end processing
GO:0034963	206706057957164	Inf	287595408728078	2	2	box C/D RNA processing
GO:0042351	206706057957164	Inf	287595408728078	2	2	de novo' GDP-L-fucose biosynthetic process
GO:0019082	206706057957164	Inf	287595408728078	2	2	viral protein processing
GO:0015783	206706057957164	Inf	287595408728078	2	2	GDP-fucose transmembrane transport
GO:0072272	206706057957164	Inf	287595408728078	2	2	proximal/distal pattern formation involved in metanephric nephron development
GO:0046066	206706057957164	Inf	287595408728078	2	2	dGDP metabolic process
GO:0046041	206706057957164	Inf	287595408728078	2	2	ITP metabolic process
GO:0019408	206706057957164	Inf	287595408728078	2	2	dolichol biosynthetic process
GO:0019290	206706057957164	Inf	287595408728078	2	2	siderophore biosynthetic process
GO:0019242	206706057957164	Inf	287595408728078	2	2	methylglyoxal biosynthetic process
GO:1901193	206706057957164	Inf	287595408728078	2	2	regulation of formation of translation preinitiation complex
GO:1901194	206706057957164	Inf	287595408728078	2	2	negative regulation of formation of translation preinitiation complex
GO:1901250	206706057957164	Inf	287595408728078	2	2	negative regulation of lung goblet cell differentiation
GO:1901249	206706057957164	Inf	287595408728078	2	2	regulation of lung goblet cell differentiation
GO:0046292	206706057957164	Inf	287595408728078	2	2	formaldehyde metabolic process
GO:0046294	206706057957164	Inf	287595408728078	2	2	formaldehyde catabolic process
GO:0061145	206706057957164	Inf	287595408728078	2	2	lung smooth muscle development
GO:1901685	206706057957164	Inf	287595408728078	2	2	glutathione derivative metabolic process
GO:1901687	206706057957164	Inf	287595408728078	2	2	glutathione derivative biosynthetic process
GO:0061857	206706057957164	Inf	287595408728078	2	2	endoplasmic reticulum stress-induced pre-emptive quality control
GO:0043007	206706057957164	Inf	287595408728078	2	2	maintenance of rDNA
GO:0061944	206706057957164	Inf	287595408728078	2	2	negative regulation of protein K48-linked ubiquitination
GO:1990046	206706057957164	Inf	287595408728078	2	2	stress-induced mitochondrial fusion
GO:0032507	215007237714329	188054006679058	102096370098468	17	71	maintenance of protein location in cell
GO:0060261	215007237714329	188054006679058	102096370098468	17	71	positive regulation of transcription initiation by RNA polymerase II
GO:0097345	215136364990058	255748562133271	431393113092117	9	30	mitochondrial outer membrane permeabilization
GO:0070303	217957330981243	209780371002367	718988521820195	13	50	negative regulation of stress-activated protein kinase signaling cascade
GO:0010824	217957330981243	209780371002367	718988521820195	13	50	regulation of centrosome duplication
GO:0070266	222250842708444	23873067534581	503291965274136	10	35	necroptotic process
GO:0071616	222250842708444	23873067534581	503291965274136	10	35	acyl-CoA biosynthetic process
GO:0042168	222250842708444	23873067534581	503291965274136	10	35	heme metabolic process
GO:0035384	222250842708444	23873067534581	503291965274136	10	35	thioester biosynthetic process
GO:0072595	222327660099985	217086171157832	647089669638175	12	45	maintenance of protein localization in organelle
GO:0033865	223608087656143	166813839302706	158177474800443	24	110	nucleoside bisphosphate metabolic process
GO:0033875	223608087656143	166813839302706	158177474800443	24	110	ribonucleoside bisphosphate metabolic process
GO:0034032	223608087656143	166813839302706	158177474800443	24	110	purine nucleoside bisphosphate metabolic process
GO:0072593	224277142791057	143310780551628	335048651168211	45	233	reactive oxygen species metabolic process
GO:0006513	225739303199685	191125611745514	949064848802657	16	66	protein monoubiquitination
GO:1902992	231776607297518	298273059731816	301975179164482	7	21	negative regulation of amyloid precursor protein catabolic process
GO:1904292	231776607297518	298273059731816	301975179164482	7	21	regulation of ERAD pathway
GO:0019430	231776607297518	298273059731816	301975179164482	7	21	removal of superoxide radicals
GO:0042981	234446387178344	11604100057596	223030239468624	250	1551	regulation of apoptotic process
GO:1902340	236706387349034	894097363083164	718988521820195	3	5	negative regulation of chromosome condensation
GO:0035964	236706387349034	894097363083164	718988521820195	3	5	COPI-coated vesicle budding
GO:0051029	236706387349034	894097363083164	718988521820195	3	5	rRNA transport
GO:0051031	236706387349034	894097363083164	718988521820195	3	5	tRNA transport
GO:0009180	236706387349034	894097363083164	718988521820195	3	5	purine ribonucleoside diphosphate biosynthetic process
GO:0009136	236706387349034	894097363083164	718988521820195	3	5	purine nucleoside diphosphate biosynthetic process
GO:0044572	236706387349034	894097363083164	718988521820195	3	5	[4Fe-4S] cluster assembly
GO:0090168	236706387349034	894097363083164	718988521820195	3	5	Golgi reassembly
GO:0002182	236706387349034	894097363083164	718988521820195	3	5	cytoplasmic translational elongation
GO:0006550	236706387349034	894097363083164	718988521820195	3	5	isoleucine catabolic process
GO:0060480	236706387349034	894097363083164	718988521820195	3	5	lung goblet cell differentiation
GO:0060501	236706387349034	894097363083164	718988521820195	3	5	positive regulation of epithelial cell proliferation involved in lung morphogenesis
GO:0007023	236706387349034	894097363083164	718988521820195	3	5	post-chaperonin tubulin folding pathway
GO:0061740	236706387349034	894097363083164	718988521820195	3	5	protein targeting to lysosome involved in chaperone-mediated autophagy
GO:0061738	236706387349034	894097363083164	718988521820195	3	5	late endosomal microautophagy
GO:0051650	237902523064643	147655924322591	276091592378955	38	192	establishment of vesicle localization
GO:0031047	244520889657645	159826560288147	18406106158597	27	128	regulatory ncRNA-mediated gene silencing
GO:0009988	246178047831395	199035588155393	805267144438618	14	56	cell-cell recognition
GO:0061615	254221856005414	26516711833785	373874031346501	8	26	glycolytic process through fructose-6-phosphate
GO:0042594	255312184482481	140699091284593	355180329779176	47	247	response to starvation
GO:0070830	258195014055945	187365256053482	963444619239061	16	67	bicellular tight junction assembly
GO:0006974	261870094367592	12048082228621	128411349997087	149	893	DNA damage response
GO:0006734	263159843505948	325323092829185	244456097418866	6	17	NADH metabolic process
GO:0060546	263159843505948	325323092829185	244456097418866	6	17	negative regulation of necroptotic process
GO:1904294	263159843505948	325323092829185	244456097418866	6	17	positive regulation of ERAD pathway
GO:0062125	265535370086503	244106991016304	445772883528521	9	31	regulation of mitochondrial gene expression
GO:0002861	265535370086503	244106991016304	445772883528521	9	31	regulation of inflammatory response to antigenic stimulus
GO:0016188	265535370086503	244106991016304	445772883528521	9	31	synaptic vesicle maturation
GO:0006281	268518774871025	125285956697986	841216570529628	101	585	DNA repair
GO:0046825	269215307887465	229533078800776	51767173571054	10	36	regulation of protein export from nucleus
GO:1905898	269215307887465	229533078800776	51767173571054	10	36	positive regulation of response to endoplasmic reticulum stress
GO:0043488	272665342279692	148487259986066	253083959680709	35	176	regulation of mRNA stability
GO:0019319	28349777848939	166405497997247	145235681407679	22	101	hexose biosynthetic process
GO:0031333	285573530579953	151948108733528	22001048767698	31	153	negative regulation of protein-containing complex assembly
GO:0036444	28896799478355	372690824198132	186937015673251	5	13	calcium import into the mitochondrion
GO:0044793	28896799478355	372690824198132	186937015673251	5	13	negative regulation by host of viral process
GO:1900044	28896799478355	372690824198132	186937015673251	5	13	regulation of protein K63-linked ubiquitination
GO:0090685	28896799478355	372690824198132	186937015673251	5	13	RNA localization to nucleus
GO:0090670	28896799478355	372690824198132	186937015673251	5	13	RNA localization to Cajal body
GO:0090671	28896799478355	372690824198132	186937015673251	5	13	telomerase RNA localization to Cajal body
GO:0090672	28896799478355	372690824198132	186937015673251	5	13	telomerase RNA localization
GO:0060433	28896799478355	372690824198132	186937015673251	5	13	bronchus development
GO:0006983	28896799478355	372690824198132	186937015673251	5	13	ER overload response
GO:0034982	28896799478355	372690824198132	186937015673251	5	13	mitochondrial protein processing
GO:0061140	28896799478355	372690824198132	186937015673251	5	13	lung secretory cell differentiation
GO:0010269	294163276107284	476948051948052	129417933927635	4	9	response to selenium ion
GO:0032988	294163276107284	476948051948052	129417933927635	4	9	protein-RNA complex disassembly
GO:0090315	294163276107284	476948051948052	129417933927635	4	9	negative regulation of protein targeting to membrane
GO:0009215	294163276107284	476948051948052	129417933927635	4	9	purine deoxyribonucleoside triphosphate metabolic process
GO:1903332	294163276107284	476948051948052	129417933927635	4	9	regulation of protein folding
GO:0002407	294163276107284	476948051948052	129417933927635	4	9	dendritic cell chemotaxis
GO:0002176	294163276107284	476948051948052	129417933927635	4	9	male germ cell proliferation
GO:0006868	294163276107284	476948051948052	129417933927635	4	9	glutamine transport
GO:2000234	294163276107284	476948051948052	129417933927635	4	9	positive regulation of rRNA processing
GO:0000492	294163276107284	476948051948052	129417933927635	4	9	box C/D snoRNP assembly
GO:0072319	294163276107284	476948051948052	129417933927635	4	9	vesicle uncoating
GO:0032400	298837013900993	278369226601652	316354949600886	7	22	melanosome localization
GO:1903428	298837013900993	278369226601652	316354949600886	7	22	positive regulation of reactive oxygen species biosynthetic process
GO:0006851	298837013900993	278369226601652	316354949600886	7	22	mitochondrial calcium ion transmembrane transport
GO:0033059	310488599035481	186595495311863	905925537493445	15	63	cellular pigmentation
GO:0044794	317021788698119	251193838254172	388253801782905	8	27	positive regulation by host of viral process
GO:0000303	317021788698119	251193838254172	388253801782905	8	27	response to superoxide
GO:0000305	317021788698119	251193838254172	388253801782905	8	27	response to oxygen radical
GO:0000002	322847719846052	221016785703523	532051506146944	10	37	mitochondrial genome maintenance
GO:0039531	324441250419218	168277639694375	130855910971275	20	91	regulation of viral-induced cytoplasmic pattern recognition receptor signaling pathway
GO:0042149	327018798446355	189962584277988	834026685311426	14	58	cellular response to glucose starvation
GO:0046605	327018798446355	189962584277988	834026685311426	14	58	regulation of centrosome cycle
GO:0060260	331547404602953	173399605003292	115038163491231	18	80	regulation of transcription initiation by RNA polymerase II
GO:0043067	333712029595858	114558964004416	229788731573734	255	1598	regulation of programmed cell death
GO:0006979	341040777774172	1279738641915	621206082852648	76	432	response to oxidative stress
GO:0062099	34793311451652	2981925264013	25883586785527	6	18	negative regulation of programmed necrotic cell death
GO:0072350	34793311451652	2981925264013	25883586785527	6	18	tricarboxylic acid metabolic process
GO:0044272	349942873687781	153695792122666	189812969760531	27	132	sulfur compound biosynthetic process
GO:0008033	349942873687781	153695792122666	189812969760531	27	132	tRNA processing
GO:0035195	358658684259063	198954940282302	690228980947387	12	48	miRNA-mediated post-transcriptional gene silencing
GO:0051648	362783919164697	140165989758079	310603041426324	41	216	vesicle localization
GO:0031330	366454219285044	142060185185185	284719454640797	38	198	negative regulation of cellular catabolic process
GO:0043487	367487602812569	143536184210526	267463730117112	36	186	regulation of RNA stability
GO:0045185	372154196956053	16292305977635	140921750276758	21	98	maintenance of protein location
GO:0006334	376467009865848	176919823575615	100658393054827	16	70	nucleosome assembly
GO:0006473	376467009865848	176919823575615	100658393054827	16	70	protein acetylation
GO:0051875	377806403510186	260953372612759	33073472003729	7	23	pigment granule localization
GO:0042790	377806403510186	260953372612759	33073472003729	7	23	nucleolar large rRNA transcription by RNA polymerase I
GO:1901976	394631609420138	189262331727187	77650760356581	13	54	regulation of cell cycle checkpoint
GO:0044030	397543449708863	331258176568773	201316786109654	5	14	regulation of DNA methylation
GO:0090085	397543449708863	331258176568773	201316786109654	5	14	regulation of protein deubiquitination
GO:0051290	397543449708863	331258176568773	201316786109654	5	14	protein heterotetramerization
GO:0051901	397543449708863	331258176568773	201316786109654	5	14	positive regulation of mitochondrial depolarization
GO:1900038	397543449708863	331258176568773	201316786109654	5	14	negative regulation of cellular response to hypoxia
GO:0033206	397543449708863	331258176568773	201316786109654	5	14	meiotic cytokinesis
GO:0060628	397543449708863	331258176568773	201316786109654	5	14	regulation of ER to Golgi vesicle-mediated transport
GO:0009896	403626307412977	124449817662914	736244246343879	88	512	positive regulation of catabolic process
GO:0002832	404592210250783	154006186410995	175433199324128	25	122	negative regulation of response to biotic stimulus
GO:2000278	409781403898667	152325319972379	18406106158597	26	128	regulation of DNA biosynthetic process
GO:0007338	409781403898667	152325319972379	18406106158597	26	128	single fertilization
GO:0070646	410613813656348	160823300116312	142359727320399	21	99	protein modification by small protein removal
GO:0006356	414999141213324	193564574346333	704608751383791	12	49	regulation of transcription by RNA polymerase I
GO:0006006	41744150321436	139677499673358	29622327098992	39	206	glucose metabolic process
GO:1990441	423236034609083	596024340770791	862786226184234	3	6	negative regulation of transcription from RNA polymerase II promoter in response to endoplasmic reticulum stress
GO:0043633	423236034609083	596024340770791	862786226184234	3	6	polyadenylation-dependent RNA catabolic process
GO:0043634	423236034609083	596024340770791	862786226184234	3	6	polyadenylation-dependent ncRNA catabolic process
GO:0035617	423236034609083	596024340770791	862786226184234	3	6	stress granule disassembly
GO:0097278	423236034609083	596024340770791	862786226184234	3	6	complement-dependent cytotoxicity
GO:0051771	423236034609083	596024340770791	862786226184234	3	6	negative regulation of nitric-oxide synthase biosynthetic process
GO:1903416	423236034609083	596024340770791	862786226184234	3	6	response to glycoside
GO:0051596	423236034609083	596024340770791	862786226184234	3	6	methylglyoxal catabolic process
GO:1903297	423236034609083	596024340770791	862786226184234	3	6	regulation of hypoxia-induced intrinsic apoptotic signaling pathway
GO:1903298	423236034609083	596024340770791	862786226184234	3	6	negative regulation of hypoxia-induced intrinsic apoptotic signaling pathway
GO:1903288	423236034609083	596024340770791	862786226184234	3	6	positive regulation of potassium ion import across plasma membrane
GO:0090230	423236034609083	596024340770791	862786226184234	3	6	regulation of centromere complex assembly
GO:0006105	423236034609083	596024340770791	862786226184234	3	6	succinate metabolic process
GO:0006279	423236034609083	596024340770791	862786226184234	3	6	premeiotic DNA replication
GO:0071029	423236034609083	596024340770791	862786226184234	3	6	nuclear ncRNA surveillance
GO:0071046	423236034609083	596024340770791	862786226184234	3	6	nuclear polyadenylation-dependent ncRNA catabolic process
GO:0006552	423236034609083	596024340770791	862786226184234	3	6	leucine catabolic process
GO:0071035	423236034609083	596024340770791	862786226184234	3	6	nuclear polyadenylation-dependent rRNA catabolic process
GO:0071038	423236034609083	596024340770791	862786226184234	3	6	nuclear polyadenylation-dependent tRNA catabolic process
GO:0022615	423236034609083	596024340770791	862786226184234	3	6	protein to membrane docking
GO:0000957	423236034609083	596024340770791	862786226184234	3	6	mitochondrial RNA catabolic process
GO:0072708	423236034609083	596024340770791	862786226184234	3	6	response to sorbitol
GO:0042985	423236034609083	596024340770791	862786226184234	3	6	negative regulation of amyloid precursor protein biosynthetic process
GO:0046826	423236034609083	596024340770791	862786226184234	3	6	negative regulation of protein export from nucleus
GO:0031118	423236034609083	596024340770791	862786226184234	3	6	rRNA pseudouridine synthesis
GO:0031119	423236034609083	596024340770791	862786226184234	3	6	tRNA pseudouridine synthesis
GO:0061727	423236034609083	596024340770791	862786226184234	3	6	methylglyoxal catabolic process to lactate
GO:0006903	425529886852128	181678537259488	862786226184233	14	60	vesicle targeting
GO:0006631	428594425178655	129209836812577	510481850492338	63	355	fatty acid metabolic process
GO:0009124	434366245951972	198914665581332	632709899201771	11	44	nucleoside monophosphate biosynthetic process
GO:0036093	43554218833232	397429653679654	143797704364039	4	10	germ cell proliferation
GO:0090481	43554218833232	397429653679654	143797704364039	4	10	pyrimidine nucleotide-sugar transmembrane transport
GO:0140896	43554218833232	397429653679654	143797704364039	4	10	cGAS/STING signaling pathway
GO:0006072	43554218833232	397429653679654	143797704364039	4	10	glycerol-3-phosphate metabolic process
GO:0090666	43554218833232	397429653679654	143797704364039	4	10	scaRNA localization to Cajal body
GO:1900226	43554218833232	397429653679654	143797704364039	4	10	negative regulation of NLRP3 inflammasome complex assembly
GO:0160049	43554218833232	397429653679654	143797704364039	4	10	negative regulation of cGAS/STING signaling pathway
GO:0141086	43554218833232	397429653679654	143797704364039	4	10	negative regulation of inflammasome-mediated signaling pathway
GO:0061052	43554218833232	397429653679654	143797704364039	4	10	negative regulation of cell growth involved in cardiac muscle cell development
GO:0019673	43554218833232	397429653679654	143797704364039	4	10	GDP-mannose metabolic process
GO:0051052	437707369731672	123109654932032	785135465827652	93	546	regulation of DNA metabolic process
GO:0008088	44307886115557	169179246566027	11072423236031	17	77	axo-dendritic transport
GO:0043922	44845610569344	275235893270012	273215638291674	6	19	negative regulation by host of viral transcription
GO:0036003	44845610569344	275235893270012	273215638291674	6	19	positive regulation of transcription from RNA polymerase II promoter in response to stress
GO:1900037	44845610569344	275235893270012	273215638291674	6	19	regulation of cellular response to hypoxia
GO:0006744	44845610569344	275235893270012	273215638291674	6	19	ubiquinone biosynthetic process
GO:1901663	44845610569344	275235893270012	273215638291674	6	19	quinone biosynthetic process
GO:1902108	451668541894277	20574619118431	560811047019752	10	39	regulation of mitochondrial membrane permeability involved in apoptotic process
GO:0006778	451668541894277	20574619118431	560811047019752	10	39	porphyrin-containing compound metabolic process
GO:1905710	451668541894277	20574619118431	560811047019752	10	39	positive regulation of membrane permeability
GO:0120193	459846295110335	165362637362637	119352094622152	18	83	tight junction organization
GO:1902110	465260095589902	214770231801545	488912194837732	9	34	positive regulation of mitochondrial membrane permeability involved in apoptotic process
GO:0006783	469306878531417	245586442622559	345114490473693	7	24	heme biosynthetic process
GO:1902532	470387873330593	121931649071205	834026685311426	98	580	negative regulation of intracellular signal transduction
GO:1903077	472544161670038	22723964382501	417013342655713	8	29	negative regulation of protein localization to plasma membrane
GO:0036296	472544161670038	22723964382501	417013342655713	8	29	response to increased oxygen levels
GO:0043254	473776655316265	125514477748181	622644059896289	75	433	regulation of protein-containing complex assembly
GO:2000573	474445342373357	17057795385691	103534347142108	16	72	positive regulation of DNA biosynthetic process
GO:0051123	481917214030791	177800898229551	877165996620638	14	61	RNA polymerase II preinitiation complex assembly
GO:1903409	481917214030791	177800898229551	877165996620638	14	61	reactive oxygen species biosynthetic process
GO:0050792	483489436331933	149375511875512	186937015673251	26	130	regulation of viral process

## Sheet: Table_S5_GO_toxincells
Table S5. Functional enrichment analysis of genes within toxin modules using toxin cells.
GOBPID	Pvalue	OddsRatio	ExpCount	Count	Size	Term
GO:0006412	1.38882e-92	5.46714	104.11	326	724	translation
GO:0043043	8.24693e-91	5.2719	107.561	330	748	peptide biosynthetic process
GO:0006518	3.9152e-88	4.70369	124.673	357	867	peptide metabolic process
GO:0043604	1.95289e-79	4.35784	125.967	346	876	amide biosynthetic process
GO:1901566	4.2004e-74	3.06507	243.018	518	1690	organonitrogen compound biosynthetic process
GO:0043603	3.75262e-69	3.47358	166.23	394	1156	amide metabolic process
GO:0002181	1.89828e-68	18.5868	23.439	122	163	cytoplasmic translation
GO:0022613	1.94114e-60	5.45083	64.9966	208	452	ribonucleoprotein complex biogenesis
GO:1901564	5.90997e-49	1.92584	809.293	1133	5628	organonitrogen compound metabolic process
GO:0042254	8.35143e-48	5.95798	44.5773	151	310	ribosome biogenesis
GO:0044237	8.23189e-43	1.85335	1361.91	1671	9471	cellular metabolic process
GO:0140241	1.56221e-42	161.228	7.90887	53	55	translation at synapse
GO:0140242	1.56221e-42	161.228	7.90887	53	55	translation at postsynapse
GO:0140236	1.06618e-41	158.12	7.76508	52	54	translation at presynapse
GO:0019538	5.06173e-41	1.85986	671.104	953	4667	protein metabolic process
GO:0045333	1.35505e-40	6.65952	32.4983	117	226	cellular respiration
GO:0008152	3.01462e-40	1.87467	1547.12	1835	10759	metabolic process
GO:0009060	3.79664e-40	8.63924	24.158	98	168	aerobic respiration
GO:0006119	7.64383e-39	12.4269	16.9681	79	118	oxidative phosphorylation
GO:0006807	5.53356e-37	1.76207	1335.45	1623	9287	nitrogen compound metabolic process
GO:0006396	2.21814e-36	2.69374	140.203	288	975	RNA processing
GO:0015986	3.42747e-35	58.2744	7.62128	48	53	proton motive force-driven ATP synthesis
GO:0044238	6.73782e-35	1.74447	1403.75	1680	9762	primary metabolic process
GO:0042776	9.82663e-35	90.9534	6.90229	45	48	proton motive force-driven mitochondrial ATP synthesis
GO:0071704	2.02148e-34	1.75877	1488.31	1758	10350	organic substance metabolic process
GO:0044249	5.66438e-34	1.69711	1052.02	1329	7316	cellular biosynthetic process
GO:0015980	1.92434e-33	4.54576	44.5773	131	310	energy derivation by oxidation of organic compounds
GO:0009058	1.93424e-33	1.68937	1071.01	1346	7448	biosynthetic process
GO:1901576	1.99183e-33	1.68928	1061.23	1336	7380	organic substance biosynthetic process
GO:0034641	6.77674e-33	1.6932	890.395	1157	6192	cellular nitrogen compound metabolic process
GO:0033108	2.53513e-30	12.3884	13.0856	61	91	mitochondrial respiratory chain complex assembly
GO:0008380	1.82737e-28	3.3393	64.709	157	450	RNA splicing
GO:0042773	7.332e-28	21.4499	8.48406	46	59	ATP synthesis coupled electron transport
GO:0019646	3.45017e-27	34.5681	6.75849	40	47	aerobic electron transport chain
GO:0071826	3.60715e-27	5.10959	29.7661	94	207	protein-RNA complex organization
GO:0042775	4.03974e-27	20.975	8.34027	45	58	mitochondrial ATP synthesis coupled electron transport
GO:0032543	6.02464e-27	7.49645	18.2623	70	127	mitochondrial translation
GO:0006754	2.69364e-26	11.1421	12.2228	55	85	ATP biosynthetic process
GO:0006364	3.19193e-26	5.07605	28.9033	91	201	rRNA processing
GO:0006091	4.04015e-26	3.19261	64.4214	152	448	generation of precursor metabolites and energy
GO:0022618	4.19335e-26	5.11179	28.4719	90	198	protein-RNA complex assembly
GO:0022900	1.2286e-25	8.16406	15.8177	63	110	electron transport chain
GO:0016072	1.87472e-25	4.52738	33.2173	98	231	rRNA metabolic process
GO:0009059	3.34938e-25	1.57562	936.267	1169	6511	macromolecule biosynthetic process
GO:0022904	3.46363e-25	10.1271	12.6542	55	88	respiratory electron transport chain
GO:0009206	4.39596e-25	9.36592	13.517	57	94	purine ribonucleoside triphosphate biosynthetic process
GO:0000398	4.63967e-25	3.83329	43.1393	115	300	mRNA splicing, via spliceosome
GO:0000375	4.63967e-25	3.83329	43.1393	115	300	RNA splicing, via transesterification reactions
GO:0000377	4.63967e-25	3.83329	43.1393	115	300	RNA splicing, via transesterification reactions with bulged adenosine as nucleophile
GO:0042274	5.09043e-25	8.25047	15.2426	61	106	ribosomal small subunit biogenesis
GO:0140053	6.41799e-25	5.81026	22.72	77	158	mitochondrial gene expression
GO:0009145	9.46739e-25	9.11883	13.6608	57	95	purine nucleoside triphosphate biosynthetic process
GO:0009201	2.07789e-24	8.60168	14.236	58	99	ribonucleoside triphosphate biosynthetic process
GO:0006397	7.28002e-24	2.92104	70.6047	157	491	mRNA processing
GO:0046034	1.49347e-23	6.5918	18.2623	66	127	ATP metabolic process
GO:0007005	5.87603e-23	2.75855	77.2194	165	537	mitochondrion organization
GO:0043170	1.44713e-22	1.53417	1276.49	1499	8877	macromolecule metabolic process
GO:0010467	1.77566e-22	1.53998	870.12	1086	6051	gene expression
GO:0009142	2.4215e-22	7.34376	15.2426	58	106	nucleoside triphosphate biosynthetic process
GO:0006457	3.21305e-22	4.61427	27.753	83	193	protein folding
GO:0009144	3.80434e-22	5.30173	22.5762	73	157	purine nucleoside triphosphate metabolic process
GO:0009205	3.85468e-22	5.48014	21.5697	71	150	purine ribonucleoside triphosphate metabolic process
GO:0065003	1.22321e-21	1.88373	234.103	370	1628	protein-containing complex assembly
GO:0009199	1.25958e-21	5.22693	22.4324	72	156	ribonucleoside triphosphate metabolic process
GO:0016071	2.43381e-21	2.35196	107.848	205	750	mRNA metabolic process
GO:0010257	4.80322e-21	13.4331	8.34027	40	58	NADH dehydrogenase complex assembly
GO:0032981	4.80322e-21	13.4331	8.34027	40	58	mitochondrial respiratory chain complex I assembly
GO:0006413	2.23274e-20	5.79999	18.2623	62	127	translational initiation
GO:0009141	3.78841e-20	4.65189	24.5894	74	171	nucleoside triphosphate metabolic process
GO:0042273	7.31845e-20	9.50831	10.3534	44	72	ribosomal large subunit biogenesis
GO:0006417	1.91365e-19	2.83421	59.8198	131	416	regulation of translation
GO:0034470	2.02376e-19	2.88748	57.2315	127	398	ncRNA processing
GO:0044085	3.93263e-19	1.5842	480.141	647	3339	cellular component biogenesis
GO:0010608	9.4282e-19	2.53071	75.7814	153	527	post-transcriptional regulation of gene expression
GO:0051604	7.53468e-18	2.51806	72.474	146	504	protein maturation
GO:0046390	8.12459e-18	3.63694	32.3545	84	225	ribose phosphate biosynthetic process
GO:0034248	2.753e-17	2.53508	68.5915	139	477	regulation of amide metabolic process
GO:0034660	5.97754e-17	2.30609	86.8538	164	604	ncRNA metabolic process
GO:0009152	6.57033e-17	3.68508	29.7661	78	207	purine ribonucleotide biosynthetic process
GO:0042255	9.73582e-17	8.82276	9.20305	38	64	ribosome assembly
GO:0009260	1.10567e-16	3.5279	31.7793	81	221	ribonucleotide biosynthetic process
GO:0006164	1.70299e-16	3.39375	33.7925	84	235	purine nucleotide biosynthetic process
GO:0006163	1.92273e-16	2.55922	63.1272	129	439	purine nucleotide metabolic process
GO:0072522	1.98086e-16	3.32181	35.0866	86	244	purine-containing compound biosynthetic process
GO:0072521	3.53867e-16	2.47289	67.7287	135	471	purine-containing compound metabolic process
GO:0006888	3.62127e-16	5.03486	17.1119	54	119	endoplasmic reticulum to Golgi vesicle-mediated transport
GO:0006120	4.03828e-16	44.048	3.59494	22	25	mitochondrial electron transport, NADH to ubiquinone
GO:0046907	2.57933e-15	1.71658	223.893	333	1557	intracellular transport
GO:1901293	3.1178e-15	2.95785	40.9823	93	285	nucleoside phosphate biosynthetic process
GO:0009165	4.46758e-15	2.95601	40.551	92	282	nucleotide biosynthetic process
GO:0006753	4.81228e-15	2.32019	74.0558	141	515	nucleoside phosphate metabolic process
GO:0009117	5.65911e-15	2.33005	72.7616	139	506	nucleotide metabolic process
GO:0055086	1.03508e-14	2.21437	82.6837	152	575	nucleobase-containing small molecule metabolic process
GO:0043933	1.26551e-14	1.5675	340.225	466	2366	protein-containing complex organization
GO:0002183	2.83922e-14	12.4922	5.75191	27	40	cytoplasmic translational initiation
GO:0009057	3.40669e-14	1.73318	193.839	292	1348	macromolecule catabolic process
GO:0044271	3.93525e-14	1.4224	685.052	842	4764	cellular nitrogen compound biosynthetic process
GO:0019693	8.5893e-14	2.48786	55.2183	111	384	ribose phosphate metabolic process
GO:0009150	9.84154e-14	2.55705	51.192	105	356	purine ribonucleotide metabolic process
GO:1901137	1.91171e-13	2.06673	92.1743	161	641	carbohydrate derivative biosynthetic process
GO:0001732	2.24091e-13	Inf	2.15697	15	15	formation of cytoplasmic translation initiation complex
GO:0010498	3.05771e-13	2.21664	72.6178	134	505	proteasomal protein catabolic process
GO:0009056	3.10245e-13	1.52724	345.69	465	2404	catabolic process
GO:0035967	4.82182e-13	4.83168	14.236	44	99	cellular response to topologically incorrect protein
GO:0009259	5.15621e-13	2.43572	54.4993	108	379	ribonucleotide metabolic process
GO:0048193	5.57145e-13	2.74556	40.2634	87	280	Golgi vesicle transport
GO:0035966	6.34742e-13	4.03339	18.6937	52	130	response to topologically incorrect protein
GO:1901575	9.55922e-13	1.5568	291.047	400	2024	organic substance catabolic process
GO:0051603	1.01508e-12	1.97329	100.802	170	701	proteolysis involved in protein catabolic process
GO:0006886	1.50207e-12	1.86705	121.509	196	845	intracellular protein transport
GO:0034976	1.85025e-12	2.74454	38.394	83	267	response to endoplasmic reticulum stress
GO:0043484	6.71845e-12	3.07849	28.1844	66	196	regulation of RNA splicing
GO:0048024	1.92484e-11	3.96809	16.6805	46	116	regulation of mRNA splicing, via spliceosome
GO:0000470	2.22162e-11	16.2791	3.73874	19	26	maturation of LSU-rRNA
GO:0006414	3.36005e-11	5.1416	10.9286	35	76	translational elongation
GO:0045047	6.91915e-11	8.47868	5.89571	24	41	protein targeting to ER
GO:0030163	7.01258e-11	1.73166	137.902	210	959	protein catabolic process
GO:0030968	8.89027e-11	5.65178	9.20305	31	64	endoplasmic reticulum unfolded protein response
GO:0043632	1.01106e-10	1.94362	85.991	144	598	modification-dependent macromolecule catabolic process
GO:0045184	1.21597e-10	1.53266	247.62	339	1722	establishment of protein localization
GO:0050684	1.47979e-10	3.30777	21.1383	52	147	regulation of mRNA processing
GO:0019941	2.45752e-10	1.92694	84.6968	141	589	modification-dependent protein catabolic process
GO:0006605	3.02069e-10	2.39564	42.7079	84	297	protein targeting
GO:0051246	4.84907e-10	1.48675	274.941	367	1912	regulation of protein metabolic process
GO:0006986	8.17639e-10	3.82626	14.8112	40	103	response to unfolded protein
GO:0075522	8.63681e-10	38.902	2.15697	13	15	IRES-dependent viral translational initiation
GO:0070972	1.05743e-09	4.16836	12.6542	36	88	protein localization to endoplasmic reticulum
GO:0034620	1.24231e-09	4.51263	11.0724	33	77	cellular response to unfolded protein
GO:0072599	1.73102e-09	6.54947	6.61469	24	46	establishment of protein localization to endoplasmic reticulum
GO:0044281	1.78028e-09	1.49327	246.182	331	1712	small molecule metabolic process
GO:0019081	2.8617e-09	13.6919	3.30735	16	23	viral translation
GO:0072655	3.14186e-09	3.94019	13.0856	36	91	establishment of protein localization to mitochondrion
GO:1901135	3.68683e-09	1.63501	143.223	209	996	carbohydrate derivative metabolic process
GO:0019080	3.76498e-09	4.37409	10.9286	32	76	viral gene expression
GO:0006511	6.10847e-09	1.84275	83.1151	134	578	ubiquitin-dependent protein catabolic process
GO:0061077	6.19135e-09	4.71042	9.49065	29	66	chaperone-mediated protein folding
GO:0015031	6.32379e-09	1.49229	227.057	306	1579	protein transport
GO:0046483	1.03613e-08	1.29065	821.948	945	5716	heterocycle metabolic process
GO:1901565	1.16676e-08	1.53783	182.479	253	1269	organonitrogen compound catabolic process
GO:0072594	1.52339e-08	1.9546	63.271	107	440	establishment of protein localization to organelle
GO:0006626	1.54131e-08	4.29304	10.3534	30	72	protein targeting to mitochondrion
GO:0043161	1.77964e-08	1.97536	60.395	103	420	proteasome-mediated ubiquitin-dependent protein catabolic process
GO:0006458	1.96128e-08	7.59276	4.88912	19	34	de novo' protein folding
GO:0006139	2.04448e-08	1.28547	802.247	922	5579	nucleobase-containing compound metabolic process
GO:0009987	2.18245e-08	1.52961	2207.01	2282	15348	cellular process
GO:0000028	2.57193e-08	13.9667	2.87595	14	20	ribosomal small subunit assembly
GO:0022607	2.79805e-08	1.34544	441.747	540	3072	cellular component assembly
GO:0070585	2.9921e-08	3.42569	14.6674	37	102	protein localization to mitochondrion
GO:0006725	3.18029e-08	1.2786	831.007	950	5779	cellular aromatic compound metabolic process
GO:0090407	3.43194e-08	1.79944	81.3895	129	566	organophosphate biosynthetic process
GO:0001731	3.56046e-08	59.7803	1.58177	10	11	formation of translation preinitiation complex
GO:0051248	3.57792e-08	1.69588	103.966	157	723	negative regulation of protein metabolic process
GO:0030490	4.79064e-08	5.99673	6.0395	21	42	maturation of SSU-rRNA
GO:0071806	6.27858e-08	4.2043	9.77824	28	68	protein transmembrane transport
GO:1903311	6.90967e-08	2.09708	45.2963	81	315	regulation of mRNA metabolic process
GO:0065002	7.14134e-08	4.6891	8.19647	25	57	intracellular protein transmembrane transport
GO:0051084	7.71928e-08	7.1902	4.74532	18	33	de novo' post-translational protein folding
GO:1902600	7.76855e-08	2.9757	18.2623	42	127	proton transmembrane transport
GO:0051168	7.90167e-08	2.62909	24.158	51	168	nuclear export
GO:0051205	7.98756e-08	4.45958	8.77166	26	61	protein insertion into membrane
GO:0033119	8.55997e-08	8.71066	3.88254	16	27	negative regulation of RNA splicing
GO:0017004	1.60616e-07	7.27333	4.45773	17	31	cytochrome complex assembly
GO:0031163	1.73008e-07	7.98423	4.02634	16	28	metallo-sulfur cluster assembly
GO:0016226	1.73008e-07	7.98423	4.02634	16	28	iron-sulfur cluster assembly
GO:1901360	2.23636e-07	1.25632	858.185	970	5968	organic cyclic compound metabolic process
GO:0034249	2.45789e-07	2.26923	32.6421	62	227	negative regulation of amide metabolic process
GO:0050686	3.53475e-07	9.30925	3.30735	14	23	negative regulation of mRNA processing
GO:0032790	4.14917e-07	16.4429	2.15697	11	15	ribosome disassembly
GO:0000463	4.14917e-07	16.4429	2.15697	11	15	maturation of LSU-rRNA from tricistronic rRNA transcript (SSU-rRNA, 5,8S rRNA, LSU-rRNA)
GO:0006508	4.68773e-07	1.44183	201.604	266	1402	proteolysis
GO:0033120	4.87318e-07	4.23443	8.34027	24	58	positive regulation of RNA splicing
GO:0090114	5.29922e-07	6.3633	4.74532	17	33	COPII-coated vesicle budding
GO:1903513	6.9621e-07	7.48216	3.88254	15	27	endoplasmic reticulum to cytosol transport
GO:0030970	6.9621e-07	7.48216	3.88254	15	27	retrograde protein transport, ER to cytosol
GO:0006446	7.09859e-07	3.57642	10.7848	28	75	regulation of translational initiation
GO:0017148	7.72433e-07	2.28204	29.3347	56	204	negative regulation of translation
GO:0044248	8.62398e-07	1.42819	203.042	266	1412	cellular catabolic process
GO:0036503	9.56643e-07	2.96301	15.2426	35	106	ERAD pathway
GO:0009408	1.0761e-06	3.21019	12.798	31	89	response to heat
GO:0009894	1.18319e-06	1.51107	139.34	192	969	regulation of catabolic process
GO:0000056	1.26211e-06	Inf	1.00658	7	7	ribosomal small subunit export from nucleus
GO:0051649	1.30128e-06	1.34013	316.499	391	2201	establishment of localization in cell
GO:0045727	1.38802e-06	2.52224	21.4259	44	149	positive regulation of translation
GO:0006122	1.42173e-06	47.7854	1.29418	8	9	mitochondrial electron transport, ubiquinol to cytochrome c
GO:0006487	1.42922e-06	3.62791	9.92204	26	69	protein N-linked glycosylation
GO:0000027	1.45033e-06	7.61562	3.59494	14	25	ribosomal large subunit assembly
GO:0048025	1.51382e-06	8.64078	3.16355	13	22	negative regulation of mRNA splicing, via spliceosome
GO:0090150	1.64625e-06	2.02297	39.5444	69	275	establishment of protein localization to membrane
GO:1903320	1.67639e-06	2.11363	34.3677	62	239	regulation of protein modification by small protein conjugation or removal
GO:2001243	1.75739e-06	2.91848	14.955	34	104	negative regulation of intrinsic apoptotic signaling pathway
GO:0070727	2.06899e-06	1.30893	374.018	452	2601	cellular macromolecule localization
GO:0033750	2.13389e-06	14.942	2.01317	10	14	ribosome localization
GO:0000054	2.13389e-06	14.942	2.01317	10	14	ribosomal subunit export from nucleus
GO:0006839	2.28141e-06	2.52675	20.4193	42	142	mitochondrial transport
GO:1901873	2.48826e-06	1.99352	39.9758	69	278	regulation of post-translational protein modification
GO:0033554	2.77857e-06	1.34273	286.876	356	1995	cellular response to stress
GO:0006614	2.84284e-06	10.9605	2.44456	11	17	SRP-dependent cotranslational protein targeting to membrane
GO:0008104	3.08991e-06	1.30328	372.58	449	2591	protein localization
GO:0006099	3.24021e-06	5.63401	4.74532	16	33	tricarboxylic acid cycle
GO:0097193	3.57775e-06	1.87257	48.0284	79	334	intrinsic apoptotic signaling pathway
GO:0033365	4.10507e-06	1.4692	145.379	196	1011	protein localization to organelle
GO:0006401	4.47459e-06	1.93106	42.1327	71	293	RNA catabolic process
GO:0030162	4.97283e-06	1.75074	60.2512	94	419	regulation of proteolysis
GO:0006890	5.57704e-06	4.13173	7.04609	20	49	retrograde vesicle-mediated transport, Golgi to endoplasmic reticulum
GO:2001242	5.59523e-06	2.17489	28.1844	52	196	regulation of intrinsic apoptotic signaling pathway
GO:0071218	5.72455e-06	7.06877	3.45114	13	24	cellular response to misfolded protein
GO:0044571	6.20415e-06	23.8911	1.43798	8	10	[2Fe-2S] cluster assembly
GO:0031204	6.20415e-06	23.8911	1.43798	8	10	post-translational protein targeting to membrane, translocation
GO:0042026	6.2992e-06	7.97286	3.01975	12	21	protein refolding
GO:0006613	6.35635e-06	9.39403	2.58836	11	18	cotranslational protein targeting to membrane
GO:0006515	6.80147e-06	5.61009	4.45773	15	31	protein quality control for misfolded or incompletely synthesized proteins
GO:0045048	6.80147e-06	5.61009	4.45773	15	31	protein insertion into ER membrane
GO:0006402	6.84666e-06	1.98921	36.5246	63	254	mRNA catabolic process
GO:0031647	7.85847e-06	1.85621	45.8715	75	319	regulation of protein stability
GO:0051085	8.52358e-06	5.98248	4.02634	14	28	chaperone cofactor-dependent protein refolding
GO:0050685	1.07169e-05	4.31118	6.1833	18	43	positive regulation of mRNA processing
GO:0006260	1.08208e-05	1.89925	40.8385	68	284	DNA replication
GO:1901796	1.1911e-05	2.94697	12.2228	28	85	regulation of signal transduction by p53 class mediator
GO:0050821	1.23314e-05	2.11733	28.1844	51	196	protein stabilization
GO:0048026	1.32159e-05	4.78793	5.17672	16	36	positive regulation of mRNA splicing, via spliceosome
GO:0031396	1.40858e-05	2.08703	29.0471	52	202	regulation of protein ubiquitination
GO:0051788	1.43001e-05	5.58327	4.17013	14	29	response to misfolded protein
GO:0045454	1.43001e-05	5.58327	4.17013	14	29	cell redox homeostasis
GO:0071705	1.43651e-05	1.30346	307.583	373	2139	nitrogen compound transport
GO:0016032	1.47992e-05	1.8231	45.8715	74	319	viral process
GO:0006406	1.76562e-05	3.19694	9.92204	24	69	mRNA export from nucleus
GO:0000154	1.7984e-05	5.98045	3.73874	13	26	rRNA modification
GO:0000956	1.91558e-05	2.41586	18.5499	37	129	nuclear-transcribed mRNA catabolic process
GO:0071712	1.98593e-05	15.9263	1.58177	8	11	ER-associated misfolded protein catabolic process
GO:0019637	2.00942e-05	1.44044	137.614	183	957	organophosphate metabolic process
GO:1904814	2.1881e-05	6.52236	3.30735	12	23	regulation of protein localization to chromosome, telomeric region
GO:0008535	2.1881e-05	6.52236	3.30735	12	23	respiratory chain complex IV assembly
GO:0032527	2.26815e-05	3.99129	6.4709	18	45	protein exit from endoplasmic reticulum
GO:0033617	2.53773e-05	7.30548	2.87595	11	20	mitochondrial cytochrome c oxidase assembly
GO:0006620	2.53773e-05	7.30548	2.87595	11	20	post-translational protein targeting to endoplasmic reticulum membrane
GO:0006465	2.611e-05	10.7532	2.01317	9	14	signal peptide processing
GO:0097428	2.73516e-05	8.53656	2.44456	10	17	protein maturation by iron-sulfur cluster transfer
GO:0030433	2.73935e-05	2.99734	10.7848	25	75	ubiquitin-dependent ERAD pathway
GO:1903050	2.81621e-05	1.9503	33.5049	57	233	regulation of proteolysis involved in protein catabolic process
GO:0006749	3.22827e-05	3.84848	6.61469	18	46	glutathione metabolic process
GO:0031397	3.93883e-05	2.99652	10.3534	24	72	negative regulation of protein ubiquitination
GO:0006900	4.00597e-05	2.83404	11.6476	26	81	vesicle budding from membrane
GO:1905897	4.00597e-05	2.83404	11.6476	26	81	regulation of response to endoplasmic reticulum stress
GO:0051641	4.00841e-05	1.23187	501.566	576	3488	cellular localization
GO:0061136	4.07046e-05	2.0187	28.6157	50	199	regulation of proteasomal protein catabolic process
GO:1901798	4.16096e-05	4.48685	5.03292	15	35	positive regulation of signal transduction by p53 class mediator
GO:1904816	4.63632e-05	6.57448	3.01975	11	21	positive regulation of protein localization to chromosome, telomeric region
GO:0033036	4.68243e-05	1.24025	446.348	517	3104	macromolecule localization
GO:0000460	4.88416e-05	5.18235	4.02634	13	28	maturation of 5,8S rRNA
GO:0000462	4.88416e-05	5.18235	4.02634	13	28	maturation of SSU-rRNA from tricistronic rRNA transcript (SSU-rRNA, 5,8S rRNA, LSU-rRNA)
GO:1905907	5.20253e-05	11.9439	1.72557	8	12	negative regulation of amyloid fibril formation
GO:0090110	5.20253e-05	11.9439	1.72557	8	12	COPII-coated vesicle cargo loading
GO:1904851	5.35958e-05	7.46898	2.58836	10	18	positive regulation of establishment of protein localization to telomere
GO:0019079	5.5756e-05	2.53452	14.5236	30	101	viral genome replication
GO:0045292	5.68454e-05	4.65177	4.60153	14	32	mRNA cis splicing, via spliceosome
GO:0075525	6.12706e-05	Inf	0.718989	5	5	viral translational termination-reinitiation
GO:1903321	6.38615e-05	2.73423	11.9352	26	83	negative regulation of protein modification by small protein conjugation or removal
GO:0000380	6.9644e-05	2.65356	12.6542	27	88	alternative mRNA splicing, via spliceosome
GO:0019752	7.04933e-05	1.4246	125.679	166	874	carboxylic acid metabolic process
GO:0042176	7.25532e-05	1.6738	53.6365	81	373	regulation of protein catabolic process
GO:0019395	7.59064e-05	2.3573	16.8243	33	117	fatty acid oxidation
GO:0051204	8.06847e-05	5.97639	3.16355	11	22	protein insertion into mitochondrial membrane
GO:0034250	8.24162e-05	2.03343	25.596	45	178	positive regulation of amide metabolic process
GO:0006405	8.64373e-05	2.61058	12.798	27	89	RNA export from nucleus
GO:0000387	9.0325e-05	4.0784	5.32052	15	37	spliceosomal snRNP assembly
GO:0043436	9.43022e-05	1.41157	128.124	168	891	oxoacid metabolic process
GO:0070203	9.8559e-05	6.63864	2.73216	10	19	regulation of establishment of protein localization to telomere
GO:0006123	0.00010138	13.9298	1.43798	7	10	mitochondrial electron transport, cytochrome c to oxygen
GO:0006082	0.000112617	1.40543	128.555	168	894	organic acid metabolic process
GO:0019362	0.000114593	2.6751	11.6476	25	81	pyridine nucleotide metabolic process
GO:0046496	0.000114593	2.6751	11.6476	25	81	nicotinamide nucleotide metabolic process
GO:0008631	0.000117555	2.99407	9.05926	21	63	intrinsic apoptotic signaling pathway in response to oxidative stress
GO:0036498	0.000118151	9.55447	1.86937	8	13	IRE1-mediated unfolded protein response
GO:1903008	0.000126161	2.10955	21.5697	39	150	organelle disassembly
GO:0006270	0.000129515	3.90081	5.46431	15	38	DNA replication initiation
GO:0006635	0.000142608	2.62799	11.7914	25	82	fatty acid beta-oxidation
GO:1903312	0.000147447	2.36696	15.2426	30	106	negative regulation of mRNA metabolic process
GO:1901874	0.000152373	2.55424	12.5104	26	87	negative regulation of post-translational protein modification
GO:0006399	0.000152869	1.93457	27.753	47	193	tRNA metabolic process
GO:0009451	0.000162598	2.03473	23.2952	41	162	RNA modification
GO:0070202	0.000171741	5.97437	2.87595	10	20	regulation of establishment of protein localization to chromosome
GO:0035459	0.000171741	5.97437	2.87595	10	20	vesicle cargo loading
GO:0072344	0.000176487	4.31774	4.45773	13	31	rescue of stalled ribosome
GO:1903894	0.000189489	17.9037	1.15038	6	8	regulation of IRE1-mediated unfolded protein response
GO:2000002	0.000189489	17.9037	1.15038	6	8	negative regulation of DNA damage checkpoint
GO:0000055	0.000189489	17.9037	1.15038	6	8	ribosomal large subunit export from nucleus
GO:0046700	0.000203626	1.5645	63.5586	91	442	heterocycle catabolic process
GO:0006259	0.000204951	1.35472	152.282	193	1059	DNA metabolic process
GO:1905906	0.000210345	6.71935	2.44456	9	17	regulation of amyloid fibril formation
GO:0098761	0.000210345	6.71935	2.44456	9	17	cellular response to interleukin-7
GO:0009062	0.000211967	2.30596	15.5302	30	108	fatty acid catabolic process
GO:0006354	0.000214374	2.16977	18.4061	34	128	DNA-templated transcription elongation
GO:1900101	0.000216285	5.05626	3.45114	11	24	regulation of endoplasmic reticulum unfolded protein response
GO:0006403	0.000229814	1.80385	33.6487	54	234	RNA localization
GO:0048199	0.000244645	4.48259	4.02634	12	28	vesicle targeting, to, from or within Golgi
GO:0044743	0.000253732	3.58826	5.75191	15	40	protein transmembrane import into intracellular organelle
GO:0072331	0.000263749	2.01793	22.2886	39	155	signal transduction by p53 class mediator
GO:0000413	0.00028572	5.43088	3.01975	10	21	protein peptidyl-prolyl isomerization
GO:0034440	0.000297837	2.15114	17.9747	33	125	lipid oxidation
GO:0097190	0.000304358	1.45395	89.0108	120	619	apoptotic signaling pathway
GO:0065004	0.000329124	1.90085	26.315	44	183	protein-DNA complex assembly
GO:1903051	0.00033778	2.63442	10.3534	22	72	negative regulation of proteolysis involved in protein catabolic process
GO:1902175	0.000347386	3.45001	5.89571	15	41	regulation of oxidative stress-induced intrinsic apoptotic signaling pathway
GO:1903573	0.000347386	3.45001	5.89571	15	41	negative regulation of response to endoplasmic reticulum stress
GO:0051702	0.000356039	2.2201	15.9615	30	111	biological process involved in interaction with symbiont
GO:0030150	0.000367095	5.97235	2.58836	9	18	protein import into mitochondrial matrix
GO:1902914	0.000370552	3.88544	4.74532	13	33	regulation of protein polyubiquitination
GO:1990000	0.000370552	3.88544	4.74532	13	33	amyloid fibril formation
GO:0034605	0.000392994	3.08166	7.18989	17	50	cellular response to heat
GO:0010629	0.000404862	1.33459	152.426	191	1060	negative regulation of gene expression
GO:0008637	0.000420917	2.22818	15.3864	29	107	apoptotic mitochondrial changes
GO:0002397	0.000426681	Inf	0.575191	4	4	MHC class I protein complex assembly
GO:1903895	0.000426681	Inf	0.575191	4	4	negative regulation of IRE1-mediated unfolded protein response
GO:0002502	0.000426681	Inf	0.575191	4	4	peptide antigen assembly with MHC class I protein complex
GO:0045041	0.000426681	Inf	0.575191	4	4	protein import into mitochondrial intermembrane space
GO:0006984	0.000432305	3.18978	6.61469	16	46	ER-nucleus signaling pathway
GO:1903313	0.00044046	2.01814	20.5631	36	143	positive regulation of mRNA metabolic process
GO:1902255	0.000498953	11.935	1.29418	6	9	positive regulation of intrinsic apoptotic signaling pathway by p53 class mediator
GO:0017062	0.000498953	11.935	1.29418	6	9	respiratory chain complex III assembly
GO:0034551	0.000498953	11.935	1.29418	6	9	mitochondrial respiratory chain complex III assembly
GO:0043144	0.000498953	11.935	1.29418	6	9	sno(s)RNA processing
GO:0000184	0.000511404	2.99082	7.33368	17	51	nuclear-transcribed mRNA catabolic process, nonsense-mediated decay
GO:1900102	0.000512862	8.35677	1.72557	7	12	negative regulation of endoplasmic reticulum unfolded protein response
GO:0016074	0.000512862	8.35677	1.72557	7	12	sno(s)RNA metabolic process
GO:0140694	0.000529471	1.53367	60.2512	85	419	non-membrane-bounded organelle assembly
GO:0034655	0.000529471	1.53367	60.2512	85	419	nucleobase-containing compound catabolic process
GO:1901361	0.000536706	1.49236	69.5981	96	484	organic cyclic compound catabolic process
GO:0044270	0.000550791	1.51556	63.7024	89	443	cellular nitrogen compound catabolic process
GO:0032200	0.000563427	1.96406	21.5697	37	150	telomere organization
GO:0038202	0.000580807	2.14037	16.3929	30	114	TORC1 signaling
GO:0098754	0.000586361	2.17218	15.6739	29	109	detoxification
GO:1903432	0.00058898	2.20736	14.955	28	104	regulation of TORC1 signaling
GO:0032786	0.000599918	2.56512	10.0658	21	70	positive regulation of DNA-templated transcription, elongation
GO:0019439	0.000606499	1.49911	66.4345	92	462	aromatic compound catabolic process
GO:0006085	0.000608777	5.37475	2.73216	9	19	acetyl-CoA biosynthetic process
GO:0098760	0.000608777	5.37475	2.73216	9	19	response to interleukin-7
GO:0019348	0.000608777	5.37475	2.73216	9	19	dolichol metabolic process
GO:0016093	0.000608777	5.37475	2.73216	9	19	polyprenol metabolic process
GO:0031167	0.000608777	5.37475	2.73216	9	19	rRNA methylation
GO:0043039	0.00065923	2.90517	7.47748	17	52	tRNA aminoacylation
GO:1990748	0.000695258	2.25686	13.6608	26	95	cellular detoxification
GO:0000381	0.000695911	2.60177	9.49065	20	66	regulation of alternative mRNA splicing, via spliceosome
GO:0018208	0.000704272	4.59473	3.30735	10	23	peptidyl-proline modification
GO:1901799	0.000738254	2.76094	8.19647	18	57	negative regulation of proteasomal protein catabolic process
GO:0006418	0.000740767	2.99001	6.90229	16	48	tRNA aminoacylation for protein translation
GO:1902176	0.000745988	4.10737	3.88254	11	27	negative regulation of oxidative stress-induced intrinsic apoptotic signaling pathway
GO:0090151	0.000745988	4.10737	3.88254	11	27	establishment of protein localization to mitochondrial membrane
GO:0098869	0.00077108	2.43861	10.9286	22	76	cellular oxidant detoxification
GO:0009895	0.000787448	1.56349	50.9044	73	354	negative regulation of catabolic process
GO:0006360	0.000795479	2.37396	11.6476	23	81	transcription by RNA polymerase I
GO:0031123	0.000823285	2.18545	14.5236	27	101	RNA 3'-end processing
GO:0043038	0.000842172	2.82428	7.62128	17	53	amino acid activation
GO:0072329	0.000849508	1.99808	18.9813	33	132	monocarboxylic acid catabolic process
GO:1990542	0.000928552	2.69173	8.34027	18	58	mitochondrial transmembrane transport
GO:2000059	0.000928552	2.69173	8.34027	18	58	negative regulation of ubiquitin-dependent protein catabolic process
GO:0006790	0.00094328	1.6225	41.2699	61	287	sulfur compound metabolic process
GO:0001510	0.000957512	2.33356	11.7914	23	82	RNA methylation
GO:0006490	0.000966353	4.8858	2.87595	9	20	oligosaccharide-lipid intermediate biosynthetic process
GO:0071816	0.000966353	4.8858	2.87595	9	20	tail-anchored membrane protein insertion into ER membrane
GO:0043414	0.000967356	1.78415	27.6092	44	192	macromolecule methylation
GO:0045050	0.000973358	6.9635	1.86937	7	13	protein insertion into ER membrane by stop-transfer membrane-anchor sequence
GO:0070198	0.000982303	3.37795	5.17672	13	36	protein localization to chromosome, telomeric region
GO:0051169	0.000990789	1.5527	50.473	72	351	nuclear transport
GO:0006913	0.000990789	1.5527	50.473	72	351	nucleocytoplasmic transport
GO:1990481	0.000997779	14.9137	1.00658	5	7	mRNA pseudouridine synthesis
GO:0036481	0.000997779	14.9137	1.00658	5	7	intrinsic apoptotic signaling pathway in response to hydrogen peroxide
GO:0110095	0.000997779	14.9137	1.00658	5	7	cellular detoxification of aldehyde
GO:0061945	0.000997779	14.9137	1.00658	5	7	regulation of protein K48-linked ubiquitination
GO:0043457	0.00106668	2.74776	7.76508	17	54	regulation of cellular respiration
GO:1902915	0.00109531	8.95065	1.43798	6	10	negative regulation of protein polyubiquitination
GO:0048280	0.00109531	8.95065	1.43798	6	10	vesicle fusion with Golgi apparatus
GO:0072524	0.00115649	2.20122	13.3732	25	93	pyridine-containing compound metabolic process
GO:0007004	0.00123296	2.52575	9.20305	19	64	telomere maintenance via telomerase
GO:0006278	0.00128914	2.44198	9.92204	20	69	RNA-templated DNA biosynthetic process
GO:0009083	0.00130288	5.30659	2.44456	8	17	branched-chain amino acid catabolic process
GO:0051131	0.00130288	5.30659	2.44456	8	17	chaperone-mediated protein complex assembly
GO:0006488	0.00130288	5.30659	2.44456	8	17	dolichol-linked oligosaccharide biosynthetic process
GO:0018279	0.00130288	5.30659	2.44456	8	17	protein N-linked glycosylation via asparagine
GO:0000466	0.00130288	5.30659	2.44456	8	17	maturation of 5,8S rRNA from tricistronic rRNA transcript (SSU-rRNA, 5,8S rRNA, LSU-rRNA)
GO:0070059	0.00132931	2.37088	10.641	21	74	intrinsic apoptotic signaling pathway in response to endoplasmic reticulum stress
GO:0051881	0.0013494	2.13261	14.236	26	99	regulation of mitochondrial membrane potential
GO:0032784	0.00136408	2.16917	13.517	25	94	regulation of DNA-templated transcription elongation
GO:1904263	0.00143679	2.56321	8.62786	18	60	positive regulation of TORC1 signaling
GO:0006368	0.00151093	2.045	15.8177	28	110	transcription elongation by RNA polymerase II
GO:0006352	0.00152475	1.87307	21.1383	35	147	DNA-templated transcription initiation
GO:0032210	0.00154306	2.73316	7.33368	16	51	regulation of telomere maintenance via telomerase
GO:0032204	0.00157857	2.10365	14.3798	26	100	regulation of telomere maintenance
GO:0036499	0.00170584	5.96831	2.01317	7	14	PERK-mediated unfolded protein response
GO:0006612	0.00173897	1.91724	18.9813	32	132	protein targeting to membrane
GO:1904874	0.00188832	23.8539	0.718989	4	5	positive regulation of telomerase RNA localization to Cajal body
GO:0071569	0.00188832	23.8539	0.718989	4	5	protein ufmylation
GO:0007029	0.0019047	2.14398	13.0856	24	91	endoplasmic reticulum organization
GO:0039532	0.00201339	2.88514	6.1833	14	43	negative regulation of viral-induced cytoplasmic pattern recognition receptor signaling pathway
GO:0035036	0.00201339	2.88514	6.1833	14	43	sperm-egg recognition
GO:0006103	0.0020515	4.77561	2.58836	8	18	2-oxoglutarate metabolic process
GO:0046185	0.0020515	4.77561	2.58836	8	18	aldehyde catabolic process
GO:0000245	0.00206638	2.54116	8.19647	17	57	spliceosomal complex assembly
GO:0044827	0.00206781	3.45813	4.31393	11	30	modulation by host of viral genome replication
GO:1901977	0.00211684	7.16003	1.58177	6	11	negative regulation of cell cycle checkpoint
GO:2001234	0.00215546	1.62822	34.3677	51	239	negative regulation of apoptotic signaling pathway
GO:0070200	0.00216993	3.73246	3.73874	10	26	establishment of protein localization to telomere
GO:0045947	0.00218315	4.13358	3.16355	9	22	negative regulation of translational initiation
GO:0043648	0.002264	2.15052	12.5104	23	87	dicarboxylic acid metabolic process
GO:0016556	0.00227383	2.98758	5.60811	13	39	mRNA modification
GO:0071702	0.00229314	1.17726	408.529	458	2841	organic substance transport
GO:0090304	0.00233661	1.1435	731.787	792	5089	nucleic acid metabolic process
GO:0043628	0.00234493	9.94181	1.15038	5	8	regulatory ncRNA 3'-end processing
GO:0009438	0.00234493	9.94181	1.15038	5	8	methylglyoxal metabolic process
GO:0007021	0.00234493	9.94181	1.15038	5	8	tubulin complex assembly
GO:1904872	0.00234493	9.94181	1.15038	5	8	regulation of telomerase RNA localization to Cajal body
GO:0031126	0.00234493	9.94181	1.15038	5	8	sno(s)RNA 3'-end processing
GO:1901875	0.00235734	1.76574	24.0142	38	167	positive regulation of post-translational protein modification
GO:0006470	0.00245195	1.66231	30.4851	46	212	protein dephosphorylation
GO:0070647	0.00251285	1.30761	123.666	153	860	protein modification by small protein conjugation or removal
GO:0006084	0.00253976	3.11684	5.03292	12	35	acetyl-CoA metabolic process
GO:0045861	0.00255118	1.86102	19.4127	32	135	negative regulation of proteolysis
GO:0010421	0.00280374	5.22191	2.15697	7	15	hydrogen peroxide-mediated programmed cell death
GO:0044829	0.00280374	5.22191	2.15697	7	15	positive regulation by host of viral genome replication
GO:0019058	0.00286965	1.62689	32.3545	48	225	viral life cycle
GO:0006261	0.00294887	1.76819	22.72	36	158	DNA-templated DNA replication
GO:1902956	0.00297032	Inf	0.431393	3	3	regulation of mitochondrial electron transport, NADH to ubiquinone
GO:1903179	0.00297032	Inf	0.431393	3	3	regulation of dopamine biosynthetic process
GO:0006121	0.00297032	Inf	0.431393	3	3	mitochondrial electron transport, succinate to ubiquinone
GO:0006850	0.00297032	Inf	0.431393	3	3	mitochondrial pyruvate transmembrane transport
GO:0098582	0.00297032	Inf	0.431393	3	3	innate vocalization behavior
GO:0042350	0.00297032	Inf	0.431393	3	3	GDP-L-fucose biosynthetic process
GO:0050687	0.00297392	2.51687	7.76508	16	54	negative regulation of defense response to virus
GO:0044282	0.00301377	1.4965	48.316	67	336	small molecule catabolic process
GO:0048207	0.00310076	4.34117	2.73216	8	19	vesicle targeting, rough ER to cis-Golgi
GO:0048208	0.00310076	4.34117	2.73216	8	19	COPII vesicle coating
GO:0032008	0.00320211	2.16576	11.36	21	79	positive regulation of TOR signaling
GO:0032435	0.0032426	2.69864	6.4709	14	45	negative regulation of proteasomal ubiquitin-dependent protein catabolic process
GO:0006915	0.00327342	1.19785	286.876	328	1995	apoptotic process
GO:0006739	0.00347733	2.5613	7.18989	15	50	NADP metabolic process
GO:0032446	0.00368158	1.30924	111.299	138	774	protein modification by small protein conjugation
GO:1902253	0.00371219	3.12836	4.60153	11	32	regulation of intrinsic apoptotic signaling pathway by p53 class mediator
GO:0032212	0.00371219	3.12836	4.60153	11	32	positive regulation of telomere maintenance via telomerase
GO:0006901	0.00371219	3.12836	4.60153	11	32	vesicle coating
GO:0007035	0.00371219	3.12836	4.60153	11	32	vacuolar acidification
GO:0046166	0.00372081	5.96629	1.72557	6	12	glyceraldehyde-3-phosphate biosynthetic process
GO:1905476	0.00373706	2.7738	5.89571	13	41	negative regulation of protein localization to membrane
GO:0097237	0.00377765	1.94508	15.2426	26	106	cellular response to toxic substance
GO:0000723	0.00390291	1.78061	20.7069	33	144	telomere maintenance
GO:0046395	0.00393584	1.57862	34.5114	50	240	carboxylic acid catabolic process
GO:0016054	0.00393584	1.57862	34.5114	50	240	organic acid catabolic process
GO:0042177	0.00395865	1.88326	16.8243	28	117	negative regulation of protein catabolic process
GO:0006996	0.00420719	1.14257	591.44	644	4113	organelle organization
GO:0050657	0.0043548	1.63145	28.9033	43	201	nucleic acid transport
GO:0050658	0.0043548	1.63145	28.9033	43	201	RNA transport
GO:0097468	0.00437096	4.64138	2.30076	7	16	programmed cell death in response to reactive oxygen species
GO:1901857	0.00437096	4.64138	2.30076	7	16	positive regulation of cellular respiration
GO:0070936	0.00440873	2.09328	11.6476	21	81	protein K48-linked ubiquitination
GO:0034243	0.00440873	2.09328	11.6476	21	81	regulation of transcription elongation by RNA polymerase II
GO:1902236	0.0045237	3.97913	2.87595	8	20	negative regulation of endoplasmic reticulum stress-induced intrinsic apoptotic signaling pathway
GO:0009081	0.0045237	3.97913	2.87595	8	20	branched-chain amino acid metabolic process
GO:0009188	0.0046524	7.45585	1.29418	5	9	ribonucleoside diphosphate biosynthetic process
GO:0106035	0.0046524	7.45585	1.29418	5	9	protein maturation by [4Fe-4S] cluster transfer
GO:0045039	0.0046524	7.45585	1.29418	5	9	protein insertion into mitochondrial inner membrane
GO:0000395	0.0046524	7.45585	1.29418	5	9	mRNA 5'-splice site recognition
GO:1903715	0.00485623	2.98596	4.74532	11	33	regulation of aerobic respiration
GO:0008219	0.00499993	1.18418	296.511	336	2062	cell death
GO:0012501	0.00499993	1.18418	296.511	336	2062	programmed cell death
GO:0043504	0.00501767	11.9261	0.862786	4	6	mitochondrial DNA repair
GO:1902527	0.00501767	11.9261	0.862786	4	6	positive regulation of protein monoubiquitination
GO:0032148	0.00501767	11.9261	0.862786	4	6	activation of protein kinase B activity
GO:0048254	0.00501767	11.9261	0.862786	4	6	snoRNA localization
GO:0006102	0.00501767	11.9261	0.862786	4	6	isocitrate metabolic process
GO:1900262	0.00501767	11.9261	0.862786	4	6	regulation of DNA-directed DNA polymerase activity
GO:1900264	0.00501767	11.9261	0.862786	4	6	positive regulation of DNA-directed DNA polymerase activity
GO:0022417	0.00501767	11.9261	0.862786	4	6	protein maturation by protein folding
GO:2000510	0.00501767	11.9261	0.862786	4	6	positive regulation of dendritic cell chemotaxis
GO:2000508	0.00501767	11.9261	0.862786	4	6	regulation of dendritic cell chemotaxis
GO:0031508	0.00501767	11.9261	0.862786	4	6	pericentric heterochromatin formation
GO:0044403	0.00507646	1.55376	34.9428	50	243	biological process involved in symbiotic interaction
GO:2001233	0.00526608	1.4119	58.9571	78	410	regulation of apoptotic signaling pathway
GO:0006879	0.00535771	2.33223	8.19647	16	57	intracellular iron ion homeostasis
GO:0006611	0.00540896	2.25804	8.91546	17	62	protein export from nucleus
GO:0031329	0.00558516	1.33637	84.6968	107	589	regulation of cellular catabolic process
GO:0006367	0.00587615	1.89329	14.955	25	104	transcription initiation at RNA polymerase II promoter
GO:0043687	0.00591483	1.2548	142.935	171	994	post-translational protein modification
GO:0006086	0.00607577	5.11361	1.86937	6	13	acetyl-CoA biosynthetic process from pyruvate
GO:2000622	0.00607577	5.11361	1.86937	6	13	regulation of nuclear-transcribed mRNA catabolic process, nonsense-mediated decay
GO:0032787	0.00613692	1.33872	81.3895	103	566	monocarboxylic acid metabolic process
GO:0009303	0.00626224	2.85594	4.88912	11	34	rRNA transcription
GO:0051236	0.00627719	1.59073	29.4785	43	205	establishment of RNA localization
GO:0006914	0.00646497	1.35931	71.7551	92	499	autophagy
GO:0061919	0.00646497	1.35931	71.7551	92	499	process utilizing autophagic mechanism
GO:0006450	0.00651862	4.17696	2.44456	7	17	regulation of translational fidelity
GO:0032006	0.00659992	1.67678	23.0076	35	160	regulation of TOR signaling
GO:0007030	0.00674667	1.70327	21.4259	33	149	Golgi organization
GO:0006275	0.00687998	1.77102	18.2623	29	127	regulation of DNA replication
GO:0072332	0.00690623	1.99319	12.079	21	84	intrinsic apoptotic signaling pathway by p53 class mediator
GO:0071353	0.00712939	2.98515	4.31393	10	30	cellular response to interleukin-4
GO:0016567	0.00718334	1.29304	102.528	126	713	protein ubiquitination
GO:0051276	0.00754011	1.32688	81.9647	103	570	chromosome organization
GO:0051028	0.00754556	1.64569	24.0142	36	167	mRNA transport
GO:0051851	0.00764789	1.9347	12.9418	22	90	modulation by host of symbiont process
GO:0032968	0.00767293	2.22345	8.48406	16	59	positive regulation of transcription elongation by RNA polymerase II
GO:1902235	0.00796838	2.73676	5.03292	11	35	regulation of endoplasmic reticulum stress-induced intrinsic apoptotic signaling pathway
GO:0070199	0.00796838	2.73676	5.03292	11	35	establishment of protein localization to chromosome
GO:0062098	0.00800731	3.16011	3.73874	9	26	regulation of programmed necrotic cell death
GO:0031929	0.0082008	1.59999	26.6026	39	185	TOR signaling
GO:0010561	0.00820949	5.96427	1.43798	5	10	negative regulation of glycoprotein biosynthetic process
GO:0140719	0.00820949	5.96427	1.43798	5	10	constitutive heterochromatin formation
GO:0033044	0.00828576	1.49886	36.6684	51	255	regulation of chromosome organization
GO:0061013	0.00838911	1.58679	27.4654	40	191	regulation of mRNA catabolic process
GO:0015931	0.00839874	1.48506	38.394	53	267	nucleobase-containing compound transport
GO:0007006	0.00857406	1.82365	15.3864	25	107	mitochondrial membrane organization
GO:0032206	0.00876954	2.06887	10.0658	18	70	positive regulation of telomere maintenance
GO:0140467	0.00880757	3.41022	3.16355	8	22	integrated stress response signaling
GO:0071450	0.00880757	3.41022	3.16355	8	22	cellular response to oxygen radical
GO:0071451	0.00880757	3.41022	3.16355	8	22	cellular response to superoxide
GO:0016050	0.00900018	1.40397	52.3424	69	364	vesicle organization
GO:0000959	0.00909763	2.32303	7.18989	14	50	mitochondrial RNA metabolic process
GO:0070670	0.00919388	2.84281	4.45773	10	31	response to interleukin-4
GO:0016485	0.0092376	1.52297	32.6421	46	227	protein processing
GO:0001522	0.00935322	4.47411	2.01317	6	14	pseudouridine synthesis
GO:0007042	0.00936133	3.79698	2.58836	7	18	lysosomal lumen acidification
GO:0045862	0.00942577	1.50619	34.3677	48	239	positive regulation of proteolysis
GO:0009636	0.00977483	1.53267	31.0603	44	216	response to toxic substance
GO:0006081	0.00987617	1.99238	10.9286	19	76	cellular aldehyde metabolic process
GO:1904358	0.0100143	2.62711	5.17672	11	36	positive regulation of telomere maintenance via telomere lengthening
GO:0007339	0.0100143	2.62711	5.17672	11	36	binding of sperm to zona pellucida
GO:0002396	0.0103775	7.95022	1.00658	4	7	MHC protein complex assembly
GO:0090188	0.0103775	7.95022	1.00658	4	7	negative regulation of pancreatic juice secretion
GO:0002501	0.0103775	7.95022	1.00658	4	7	peptide antigen assembly with MHC protein complex
GO:0006621	0.0103775	7.95022	1.00658	4	7	protein retention in ER lumen
GO:0071211	0.0103775	7.95022	1.00658	4	7	protein targeting to vacuole involved in autophagy
GO:0160063	0.0103775	7.95022	1.00658	4	7	multi-pass transmembrane protein insertion into ER membrane
GO:0045040	0.0103775	7.95022	1.00658	4	7	protein insertion into mitochondrial outer membrane
GO:0034975	0.0103775	7.95022	1.00658	4	7	protein folding in endoplasmic reticulum
GO:0046060	0.0103775	7.95022	1.00658	4	7	dATP metabolic process
GO:0046487	0.0103775	7.95022	1.00658	4	7	glyoxylate metabolic process
GO:0032147	0.0105072	2.98434	3.88254	9	27	activation of protein kinase activity
GO:0006284	0.0105356	2.47096	5.89571	12	41	base-excision repair
GO:1990442	0.0106012	17.8832	0.575191	3	4	intrinsic apoptotic signaling pathway in response to nitrosative stress
GO:0043622	0.0106012	17.8832	0.575191	3	4	cortical microtubule organization
GO:0035927	0.0106012	17.8832	0.575191	3	4	RNA import into mitochondrion
GO:0062100	0.0106012	17.8832	0.575191	3	4	positive regulation of programmed necrotic cell death
GO:1990592	0.0106012	17.8832	0.575191	3	4	protein K69-linked ufmylation
GO:1990564	0.0106012	17.8832	0.575191	3	4	protein polyufmylation
GO:1902659	0.0106012	17.8832	0.575191	3	4	regulation of glucose mediated signaling pathway
GO:0140060	0.0106012	17.8832	0.575191	3	4	axon arborization
GO:0002276	0.0106012	17.8832	0.575191	3	4	basophil activation involved in immune response
GO:0140820	0.0106012	17.8832	0.575191	3	4	cytosol to Golgi apparatus transport
GO:1903750	0.0106012	17.8832	0.575191	3	4	regulation of intrinsic apoptotic signaling pathway in response to hydrogen peroxide
GO:1903751	0.0106012	17.8832	0.575191	3	4	negative regulation of intrinsic apoptotic signaling pathway in response to hydrogen peroxide
GO:0006101	0.0106012	17.8832	0.575191	3	4	citrate metabolic process
GO:0000455	0.0106012	17.8832	0.575191	3	4	enzyme-directed rRNA pseudouridine synthesis
GO:0045575	0.0106012	17.8832	0.575191	3	4	basophil activation
GO:0046368	0.0106012	17.8832	0.575191	3	4	GDP-L-fucose metabolic process
GO:1905460	0.0106012	17.8832	0.575191	3	4	negative regulation of vascular associated smooth muscle cell apoptotic process
GO:1904356	0.0107269	2.12434	8.77166	16	61	regulation of telomere maintenance via telomere lengthening
GO:0030865	0.0107269	2.12434	8.77166	16	61	cortical cytoskeleton organization
GO:0033866	0.0109193	2.26009	7.33368	14	51	nucleoside bisphosphate biosynthetic process
GO:0034030	0.0109193	2.26009	7.33368	14	51	ribonucleoside bisphosphate biosynthetic process
GO:0034033	0.0109193	2.26009	7.33368	14	51	purine nucleoside bisphosphate biosynthetic process
GO:2000058	0.0109855	1.59649	24.5894	36	171	regulation of ubiquitin-dependent protein catabolic process
GO:1903322	0.0111144	1.67764	19.7003	30	137	positive regulation of protein modification by small protein conjugation or removal
GO:0032259	0.0112261	1.45741	38.9692	53	271	methylation
GO:2000142	0.0113398	1.85257	13.3732	22	93	regulation of DNA-templated transcription initiation
GO:0010833	0.0113887	1.95789	11.0724	19	77	telomere maintenance via telomere lengthening
GO:0034063	0.0116856	2.7134	4.60153	10	32	stress granule assembly
GO:0045070	0.0116856	2.7134	4.60153	10	32	positive regulation of viral genome replication
GO:0060544	0.0118336	3.18266	3.30735	8	23	regulation of necroptotic process
GO:0034508	0.0118336	3.18266	3.30735	8	23	centromere complex assembly
GO:0046364	0.0122078	1.75893	15.8177	25	110	monosaccharide biosynthetic process
GO:0042743	0.0124408	2.52589	5.32052	11	37	hydrogen peroxide metabolic process
GO:2000144	0.0125017	1.8975	11.9352	20	83	positive regulation of DNA-templated transcription initiation
GO:0048524	0.0125766	2.07802	8.91546	16	62	positive regulation of viral process
GO:1902430	0.0130133	3.48033	2.73216	7	19	negative regulation of amyloid-beta formation
GO:0097401	0.0130133	3.48033	2.73216	7	19	synaptic vesicle lumen acidification
GO:0071635	0.0130133	3.48033	2.73216	7	19	negative regulation of transforming growth factor beta production
GO:0051452	0.0130135	2.20047	7.47748	14	52	intracellular pH reduction
GO:0019083	0.0130135	2.20047	7.47748	14	52	viral transcription
GO:0030866	0.0130353	2.28337	6.75849	13	47	cortical actin cytoskeleton organization
GO:0009200	0.0132867	4.96989	1.58177	5	11	deoxyribonucleoside triphosphate metabolic process
GO:1904152	0.0132867	4.96989	1.58177	5	11	regulation of retrograde protein transport, ER to cytosol
GO:0015780	0.0132867	4.96989	1.58177	5	11	nucleotide-sugar transmembrane transport
GO:2000001	0.0135499	2.82708	4.02634	9	28	regulation of DNA damage checkpoint
GO:0006505	0.0135499	2.82708	4.02634	9	28	GPI anchor metabolic process
GO:0031398	0.0136629	1.73836	15.9615	25	111	positive regulation of protein ubiquitination
GO:0110096	0.0137195	3.97671	2.15697	6	15	cellular response to aldehyde
GO:0006415	0.0137195	3.97671	2.15697	6	15	translational termination
GO:0006448	0.0137195	3.97671	2.15697	6	15	regulation of translational elongation
GO:0033539	0.0137195	3.97671	2.15697	6	15	fatty acid beta-oxidation using acyl-CoA dehydrogenase
GO:0019682	0.0137195	3.97671	2.15697	6	15	glyceraldehyde-3-phosphate metabolic process
GO:1905459	0.0137195	3.97671	2.15697	6	15	regulation of vascular associated smooth muscle cell apoptotic process
GO:1905288	0.0137195	3.97671	2.15697	6	15	vascular associated smooth muscle cell apoptotic process
GO:0072657	0.013852	1.26648	99.2204	120	690	protein localization to membrane
GO:0009266	0.014069	1.57505	24.158	35	168	response to temperature stimulus
GO:0031124	0.0146668	2.03367	9.05926	16	63	mRNA 3'-end processing
GO:0051247	0.0148261	1.20521	162.348	188	1129	positive regulation of protein metabolic process
GO:0022411	0.0148484	1.31463	70.4609	88	490	cellular component disassembly
GO:0051668	0.0149216	1.24656	112.306	134	781	localization within membrane
GO:0090559	0.0150862	2.08364	8.34027	15	58	regulation of membrane permeability
GO:0019674	0.0152889	2.43217	5.46431	11	38	NAD metabolic process
GO:0045838	0.0155591	2.98354	3.45114	8	24	positive regulation of membrane potential
GO:0032873	0.0155837	2.21798	6.90229	13	48	negative regulation of stress-activated MAPK cascade
GO:0070897	0.015671	1.92057	10.641	18	74	transcription preinitiation complex assembly
GO:0033157	0.0157004	1.47277	32.7859	45	228	regulation of intracellular protein transport
GO:2000377	0.0157918	1.59551	21.8573	32	152	regulation of reactive oxygen species metabolic process
GO:0071453	0.0160575	1.52663	26.8902	38	187	cellular response to oxygen levels
GO:0050688	0.0161861	1.83886	12.2228	20	85	regulation of defense response to virus
GO:0032434	0.0164848	1.61674	20.2755	30	141	regulation of proteasomal ubiquitin-dependent protein catabolic process
GO:0032386	0.0168639	1.36766	50.3292	65	350	regulation of intracellular transport
GO:0010970	0.0169941	1.53895	25.3084	36	176	transport along microtubule
GO:0006637	0.0170522	1.86122	11.5038	19	80	acyl-CoA metabolic process
GO:0035383	0.0170522	1.86122	11.5038	19	80	thioester metabolic process
GO:0006891	0.0171984	2.68554	4.17013	9	29	intra-Golgi vesicle-mediated transport
GO:0070071	0.0175847	3.21239	2.87595	7	20	proton-transporting two-sector ATPase complex assembly
GO:0045116	0.0175847	3.21239	2.87595	7	20	protein neddylation
GO:1901142	0.0175847	3.21239	2.87595	7	20	insulin metabolic process
GO:0044788	0.01812	2.09016	7.76508	14	54	modulation by host of viral process
GO:0006094	0.018346	1.75328	13.9484	22	97	gluconeogenesis
GO:1902525	0.0184101	5.96226	1.15038	4	8	regulation of protein monoubiquitination
GO:0001514	0.0184101	5.96226	1.15038	4	8	selenocysteine incorporation
GO:0010182	0.0184101	5.96226	1.15038	4	8	sugar mediated signaling pathway
GO:0010255	0.0184101	5.96226	1.15038	4	8	glucose mediated signaling pathway
GO:0009756	0.0184101	5.96226	1.15038	4	8	carbohydrate mediated signaling
GO:0009757	0.0184101	5.96226	1.15038	4	8	hexose mediated signaling
GO:0090186	0.0184101	5.96226	1.15038	4	8	regulation of pancreatic juice secretion
GO:0051683	0.0184101	5.96226	1.15038	4	8	establishment of Golgi localization
GO:0006451	0.0184101	5.96226	1.15038	4	8	translational readthrough
GO:1903608	0.0184101	5.96226	1.15038	4	8	protein localization to cytoplasmic stress granule
GO:0006107	0.0184101	5.96226	1.15038	4	8	oxaloacetate metabolic process
GO:0030070	0.0184101	5.96226	1.15038	4	8	insulin processing
GO:0006616	0.0184101	5.96226	1.15038	4	8	SRP-dependent cotranslational protein targeting to membrane, translocation
GO:2000794	0.0184101	5.96226	1.15038	4	8	regulation of epithelial cell proliferation involved in lung morphogenesis
GO:0007008	0.0184101	5.96226	1.15038	4	8	outer mitochondrial membrane organization
GO:0072318	0.0184101	5.96226	1.15038	4	8	clathrin coat disassembly
GO:0031509	0.0184101	5.96226	1.15038	4	8	subtelomeric heterochromatin formation
GO:1903426	0.0184942	2.15622	7.04609	13	49	regulation of reactive oxygen species biosynthetic process
GO:0043467	0.0185295	1.58496	21.2821	31	148	regulation of generation of precursor metabolites and energy
GO:0043618	0.0185996	2.34515	5.60811	11	39	regulation of transcription from RNA polymerase II promoter in response to stress
GO:0043620	0.0186795	2.23885	6.3271	12	44	regulation of DNA-templated transcription in response to stress
GO:2001252	0.0188742	1.67941	16.3929	25	114	positive regulation of chromosome organization
GO:0006520	0.0189984	1.39246	42.7079	56	297	amino acid metabolic process
GO:0071897	0.0190205	1.4964	28.0406	39	195	DNA biosynthetic process
GO:0071840	0.0193115	1.09612	1038.51	1086	7222	cellular component organization or biogenesis
GO:0010918	0.0193287	3.5788	2.30076	6	16	positive regulation of mitochondrial membrane potential
GO:0006390	0.0193287	3.5788	2.30076	6	16	mitochondrial transcription
GO:0042744	0.0193287	3.5788	2.30076	6	16	hydrogen peroxide catabolic process
GO:0070129	0.0200638	2.80784	3.59494	8	25	regulation of mitochondrial translation
GO:0006506	0.0200638	2.80784	3.59494	8	25	GPI anchor biosynthetic process
GO:0008334	0.0200638	2.80784	3.59494	8	25	histone mRNA metabolic process
GO:1903019	0.0201195	4.25961	1.72557	5	12	negative regulation of glycoprotein metabolic process
GO:0009133	0.0201195	4.25961	1.72557	5	12	nucleoside diphosphate biosynthetic process
GO:0002862	0.0201195	4.25961	1.72557	5	12	negative regulation of inflammatory response to antigenic stimulus
GO:0000479	0.0201195	4.25961	1.72557	5	12	endonucleolytic cleavage of tricistronic rRNA transcript (SSU-rRNA, 5,8S rRNA, LSU-rRNA)
GO:1901298	0.0201195	4.25961	1.72557	5	12	regulation of hydrogen peroxide-mediated programmed cell death
GO:0035437	0.0201195	4.25961	1.72557	5	12	maintenance of protein localization in endoplasmic reticulum
GO:0120192	0.0204248	1.85409	10.9286	18	76	tight junction assembly
GO:0071456	0.0206385	1.55628	22.2886	32	155	cellular response to hypoxia
GO:0000422	0.0206702	1.78373	12.5104	20	87	autophagy of mitochondrion
GO:0061726	0.0206702	1.78373	12.5104	20	87	mitochondrion disassembly
GO:1990113	0.0206706	Inf	0.287595	2	2	RNA polymerase I assembly
GO:1990115	0.0206706	Inf	0.287595	2	2	RNA polymerase III assembly
GO:0043921	0.0206706	Inf	0.287595	2	2	modulation by host of viral transcription
GO:0032804	0.0206706	Inf	0.287595	2	2	negative regulation of low-density lipoprotein particle receptor catabolic process
GO:1902958	0.0206706	Inf	0.287595	2	2	positive regulation of mitochondrial electron transport, NADH to ubiquinone
GO:0070982	0.0206706	Inf	0.287595	2	2	L-asparagine metabolic process
GO:1903094	0.0206706	Inf	0.287595	2	2	negative regulation of protein K48-linked deubiquitination
GO:1903004	0.0206706	Inf	0.287595	2	2	regulation of protein K63-linked deubiquitination
GO:1903006	0.0206706	Inf	0.287595	2	2	positive regulation of protein K63-linked deubiquitination
GO:0009182	0.0206706	Inf	0.287595	2	2	purine deoxyribonucleoside diphosphate metabolic process
GO:0009237	0.0206706	Inf	0.287595	2	2	siderophore metabolic process
GO:0090480	0.0206706	Inf	0.287595	2	2	purine nucleotide-sugar transmembrane transport
GO:1903181	0.0206706	Inf	0.287595	2	2	positive regulation of dopamine biosynthetic process
GO:0002188	0.0206706	Inf	0.287595	2	2	translation reinitiation
GO:0006097	0.0206706	Inf	0.287595	2	2	glyoxylate cycle
GO:1903660	0.0206706	Inf	0.287595	2	2	negative regulation of complement-dependent cytotoxicity
GO:1903659	0.0206706	Inf	0.287595	2	2	regulation of complement-dependent cytotoxicity
GO:0018364	0.0206706	Inf	0.287595	2	2	peptidyl-glutamine methylation
GO:0006425	0.0206706	Inf	0.287595	2	2	glutaminyl-tRNA aminoacylation
GO:0018343	0.0206706	Inf	0.287595	2	2	protein farnesylation
GO:0006437	0.0206706	Inf	0.287595	2	2	tyrosyl-tRNA aminoacylation
GO:0018171	0.0206706	Inf	0.287595	2	2	peptidyl-cysteine oxidation
GO:0052008	0.0206706	Inf	0.287595	2	2	disruption by symbiont of host cellular component
GO:1903940	0.0206706	Inf	0.287595	2	2	negative regulation of TORC2 signaling
GO:1900142	0.0206706	Inf	0.287595	2	2	negative regulation of oligodendrocyte apoptotic process
GO:0033967	0.0206706	Inf	0.287595	2	2	box C/D RNA metabolic process
GO:0033979	0.0206706	Inf	0.287595	2	2	box H/ACA RNA metabolic process
GO:0052111	0.0206706	Inf	0.287595	2	2	disruption by symbiont of host anatomical structure
GO:2000200	0.0206706	Inf	0.287595	2	2	regulation of ribosomal subunit export from nucleus
GO:0018916	0.0206706	Inf	0.287595	2	2	nitrobenzene metabolic process
GO:0060532	0.0206706	Inf	0.287595	2	2	bronchus cartilage development
GO:2000825	0.0206706	Inf	0.287595	2	2	positive regulation of androgen receptor activity
GO:0060699	0.0206706	Inf	0.287595	2	2	regulation of endoribonuclease activity
GO:2000642	0.0206706	Inf	0.287595	2	2	negative regulation of early endosome to late endosome transport
GO:0071586	0.0206706	Inf	0.287595	2	2	CAAX-box protein processing
GO:0075342	0.0206706	Inf	0.287595	2	2	disruption by symbiont of host cell PML body
GO:1904689	0.0206706	Inf	0.287595	2	2	negative regulation of cytoplasmic translational initiation
GO:0141014	0.0206706	Inf	0.287595	2	2	ribosome hibernation
GO:0000494	0.0206706	Inf	0.287595	2	2	box C/D RNA 3'-end processing
GO:0034963	0.0206706	Inf	0.287595	2	2	box C/D RNA processing
GO:0042351	0.0206706	Inf	0.287595	2	2	de novo' GDP-L-fucose biosynthetic process
GO:0019082	0.0206706	Inf	0.287595	2	2	viral protein processing
GO:0015783	0.0206706	Inf	0.287595	2	2	GDP-fucose transmembrane transport
GO:0072272	0.0206706	Inf	0.287595	2	2	proximal/distal pattern formation involved in metanephric nephron development
GO:0046066	0.0206706	Inf	0.287595	2	2	dGDP metabolic process
GO:0046041	0.0206706	Inf	0.287595	2	2	ITP metabolic process
GO:0019408	0.0206706	Inf	0.287595	2	2	dolichol biosynthetic process
GO:0019290	0.0206706	Inf	0.287595	2	2	siderophore biosynthetic process
GO:0019242	0.0206706	Inf	0.287595	2	2	methylglyoxal biosynthetic process
GO:1901193	0.0206706	Inf	0.287595	2	2	regulation of formation of translation preinitiation complex
GO:1901194	0.0206706	Inf	0.287595	2	2	negative regulation of formation of translation preinitiation complex
GO:1901250	0.0206706	Inf	0.287595	2	2	negative regulation of lung goblet cell differentiation
GO:1901249	0.0206706	Inf	0.287595	2	2	regulation of lung goblet cell differentiation
GO:0046292	0.0206706	Inf	0.287595	2	2	formaldehyde metabolic process
GO:0046294	0.0206706	Inf	0.287595	2	2	formaldehyde catabolic process
GO:0061145	0.0206706	Inf	0.287595	2	2	lung smooth muscle development
GO:1901685	0.0206706	Inf	0.287595	2	2	glutathione derivative metabolic process
GO:1901687	0.0206706	Inf	0.287595	2	2	glutathione derivative biosynthetic process
GO:0061857	0.0206706	Inf	0.287595	2	2	endoplasmic reticulum stress-induced pre-emptive quality control
GO:0043007	0.0206706	Inf	0.287595	2	2	maintenance of rDNA
GO:0061944	0.0206706	Inf	0.287595	2	2	negative regulation of protein K48-linked ubiquitination
GO:1990046	0.0206706	Inf	0.287595	2	2	stress-induced mitochondrial fusion
GO:0032507	0.0215007	1.88054	10.2096	17	71	maintenance of protein location in cell
GO:0060261	0.0215007	1.88054	10.2096	17	71	positive regulation of transcription initiation by RNA polymerase II
GO:0097345	0.0215136	2.55749	4.31393	9	30	mitochondrial outer membrane permeabilization
GO:0070303	0.0217957	2.0978	7.18989	13	50	negative regulation of stress-activated protein kinase signaling cascade
GO:0010824	0.0217957	2.0978	7.18989	13	50	regulation of centrosome duplication
GO:0070266	0.0222251	2.38731	5.03292	10	35	necroptotic process
GO:0071616	0.0222251	2.38731	5.03292	10	35	acyl-CoA biosynthetic process
GO:0042168	0.0222251	2.38731	5.03292	10	35	heme metabolic process
GO:0035384	0.0222251	2.38731	5.03292	10	35	thioester biosynthetic process
GO:0072595	0.0222328	2.17086	6.4709	12	45	maintenance of protein localization in organelle
GO:0033865	0.0223608	1.66814	15.8177	24	110	nucleoside bisphosphate metabolic process
GO:0033875	0.0223608	1.66814	15.8177	24	110	ribonucleoside bisphosphate metabolic process
GO:0034032	0.0223608	1.66814	15.8177	24	110	purine nucleoside bisphosphate metabolic process
GO:0072593	0.0224277	1.43311	33.5049	45	233	reactive oxygen species metabolic process
GO:0006513	0.0225739	1.91126	9.49065	16	66	protein monoubiquitination
GO:1902992	0.0231777	2.98273	3.01975	7	21	negative regulation of amyloid precursor protein catabolic process
GO:1904292	0.0231777	2.98273	3.01975	7	21	regulation of ERAD pathway
GO:0019430	0.0231777	2.98273	3.01975	7	21	removal of superoxide radicals
GO:0042981	0.0234446	1.16041	223.03	250	1551	regulation of apoptotic process
GO:1902340	0.0236706	8.94097	0.718989	3	5	negative regulation of chromosome condensation
GO:0035964	0.0236706	8.94097	0.718989	3	5	COPI-coated vesicle budding
GO:0051029	0.0236706	8.94097	0.718989	3	5	rRNA transport
GO:0051031	0.0236706	8.94097	0.718989	3	5	tRNA transport
GO:0009180	0.0236706	8.94097	0.718989	3	5	purine ribonucleoside diphosphate biosynthetic process
GO:0009136	0.0236706	8.94097	0.718989	3	5	purine nucleoside diphosphate biosynthetic process
GO:0044572	0.0236706	8.94097	0.718989	3	5	[4Fe-4S] cluster assembly
GO:0090168	0.0236706	8.94097	0.718989	3	5	Golgi reassembly
GO:0002182	0.0236706	8.94097	0.718989	3	5	cytoplasmic translational elongation
GO:0006550	0.0236706	8.94097	0.718989	3	5	isoleucine catabolic process
GO:0060480	0.0236706	8.94097	0.718989	3	5	lung goblet cell differentiation
GO:0060501	0.0236706	8.94097	0.718989	3	5	positive regulation of epithelial cell proliferation involved in lung morphogenesis
GO:0007023	0.0236706	8.94097	0.718989	3	5	post-chaperonin tubulin folding pathway
GO:0061740	0.0236706	8.94097	0.718989	3	5	protein targeting to lysosome involved in chaperone-mediated autophagy
GO:0061738	0.0236706	8.94097	0.718989	3	5	late endosomal microautophagy
GO:0051650	0.0237903	1.47656	27.6092	38	192	establishment of vesicle localization
GO:0031047	0.0244521	1.59827	18.4061	27	128	regulatory ncRNA-mediated gene silencing
GO:0009988	0.0246178	1.99036	8.05267	14	56	cell-cell recognition
GO:0061615	0.0254222	2.65167	3.73874	8	26	glycolytic process through fructose-6-phosphate
GO:0042594	0.0255312	1.40699	35.518	47	247	response to starvation
GO:0070830	0.0258195	1.87365	9.63445	16	67	bicellular tight junction assembly
GO:0006974	0.026187	1.20481	128.411	149	893	DNA damage response
GO:0006734	0.026316	3.25323	2.44456	6	17	NADH metabolic process
GO:0060546	0.026316	3.25323	2.44456	6	17	negative regulation of necroptotic process
GO:1904294	0.026316	3.25323	2.44456	6	17	positive regulation of ERAD pathway
GO:0062125	0.0265535	2.44107	4.45773	9	31	regulation of mitochondrial gene expression
GO:0002861	0.0265535	2.44107	4.45773	9	31	regulation of inflammatory response to antigenic stimulus
GO:0016188	0.0265535	2.44107	4.45773	9	31	synaptic vesicle maturation
GO:0006281	0.0268519	1.25286	84.1217	101	585	DNA repair
GO:0046825	0.0269215	2.29533	5.17672	10	36	regulation of protein export from nucleus
GO:1905898	0.0269215	2.29533	5.17672	10	36	positive regulation of response to endoplasmic reticulum stress
GO:0043488	0.0272665	1.48487	25.3084	35	176	regulation of mRNA stability
GO:0019319	0.0283498	1.66405	14.5236	22	101	hexose biosynthetic process
GO:0031333	0.0285574	1.51948	22.001	31	153	negative regulation of protein-containing complex assembly
GO:0036444	0.0288968	3.72691	1.86937	5	13	calcium import into the mitochondrion
GO:0044793	0.0288968	3.72691	1.86937	5	13	negative regulation by host of viral process
GO:1900044	0.0288968	3.72691	1.86937	5	13	regulation of protein K63-linked ubiquitination
GO:0090685	0.0288968	3.72691	1.86937	5	13	RNA localization to nucleus
GO:0090670	0.0288968	3.72691	1.86937	5	13	RNA localization to Cajal body
GO:0090671	0.0288968	3.72691	1.86937	5	13	telomerase RNA localization to Cajal body
GO:0090672	0.0288968	3.72691	1.86937	5	13	telomerase RNA localization
GO:0060433	0.0288968	3.72691	1.86937	5	13	bronchus development
GO:0006983	0.0288968	3.72691	1.86937	5	13	ER overload response
GO:0034982	0.0288968	3.72691	1.86937	5	13	mitochondrial protein processing
GO:0061140	0.0288968	3.72691	1.86937	5	13	lung secretory cell differentiation
GO:0010269	0.0294163	4.76948	1.29418	4	9	response to selenium ion
GO:0032988	0.0294163	4.76948	1.29418	4	9	protein-RNA complex disassembly
GO:0090315	0.0294163	4.76948	1.29418	4	9	negative regulation of protein targeting to membrane
GO:0009215	0.0294163	4.76948	1.29418	4	9	purine deoxyribonucleoside triphosphate metabolic process
GO:1903332	0.0294163	4.76948	1.29418	4	9	regulation of protein folding
GO:0002407	0.0294163	4.76948	1.29418	4	9	dendritic cell chemotaxis
GO:0002176	0.0294163	4.76948	1.29418	4	9	male germ cell proliferation
GO:0006868	0.0294163	4.76948	1.29418	4	9	glutamine transport
GO:2000234	0.0294163	4.76948	1.29418	4	9	positive regulation of rRNA processing
GO:0000492	0.0294163	4.76948	1.29418	4	9	box C/D snoRNP assembly
GO:0072319	0.0294163	4.76948	1.29418	4	9	vesicle uncoating
GO:0032400	0.0298837	2.78369	3.16355	7	22	melanosome localization
GO:1903428	0.0298837	2.78369	3.16355	7	22	positive regulation of reactive oxygen species biosynthetic process
GO:0006851	0.0298837	2.78369	3.16355	7	22	mitochondrial calcium ion transmembrane transport
GO:0033059	0.0310489	1.86595	9.05926	15	63	cellular pigmentation
GO:0044794	0.0317022	2.51194	3.88254	8	27	positive regulation by host of viral process
GO:0000303	0.0317022	2.51194	3.88254	8	27	response to superoxide
GO:0000305	0.0317022	2.51194	3.88254	8	27	response to oxygen radical
GO:0000002	0.0322848	2.21017	5.32052	10	37	mitochondrial genome maintenance
GO:0039531	0.0324441	1.68278	13.0856	20	91	regulation of viral-induced cytoplasmic pattern recognition receptor signaling pathway
GO:0042149	0.0327019	1.89963	8.34027	14	58	cellular response to glucose starvation
GO:0046605	0.0327019	1.89963	8.34027	14	58	regulation of centrosome cycle
GO:0060260	0.0331547	1.734	11.5038	18	80	regulation of transcription initiation by RNA polymerase II
GO:0043067	0.0333712	1.14559	229.789	255	1598	regulation of programmed cell death
GO:0006979	0.0341041	1.27974	62.1206	76	432	response to oxidative stress
GO:0062099	0.0347933	2.98193	2.58836	6	18	negative regulation of programmed necrotic cell death
GO:0072350	0.0347933	2.98193	2.58836	6	18	tricarboxylic acid metabolic process
GO:0044272	0.0349943	1.53696	18.9813	27	132	sulfur compound biosynthetic process
GO:0008033	0.0349943	1.53696	18.9813	27	132	tRNA processing
GO:0035195	0.0358659	1.98955	6.90229	12	48	miRNA-mediated post-transcriptional gene silencing
GO:0051648	0.0362784	1.40166	31.0603	41	216	vesicle localization
GO:0031330	0.0366454	1.4206	28.4719	38	198	negative regulation of cellular catabolic process
GO:0043487	0.0367488	1.43536	26.7464	36	186	regulation of RNA stability
GO:0045185	0.0372154	1.62923	14.0922	21	98	maintenance of protein location
GO:0006334	0.0376467	1.7692	10.0658	16	70	nucleosome assembly
GO:0006473	0.0376467	1.7692	10.0658	16	70	protein acetylation
GO:0051875	0.0377806	2.60953	3.30735	7	23	pigment granule localization
GO:0042790	0.0377806	2.60953	3.30735	7	23	nucleolar large rRNA transcription by RNA polymerase I
GO:1901976	0.0394632	1.89262	7.76508	13	54	regulation of cell cycle checkpoint
GO:0044030	0.0397543	3.31258	2.01317	5	14	regulation of DNA methylation
GO:0090085	0.0397543	3.31258	2.01317	5	14	regulation of protein deubiquitination
GO:0051290	0.0397543	3.31258	2.01317	5	14	protein heterotetramerization
GO:0051901	0.0397543	3.31258	2.01317	5	14	positive regulation of mitochondrial depolarization
GO:1900038	0.0397543	3.31258	2.01317	5	14	negative regulation of cellular response to hypoxia
GO:0033206	0.0397543	3.31258	2.01317	5	14	meiotic cytokinesis
GO:0060628	0.0397543	3.31258	2.01317	5	14	regulation of ER to Golgi vesicle-mediated transport
GO:0009896	0.0403626	1.2445	73.6244	88	512	positive regulation of catabolic process
GO:0002832	0.0404592	1.54006	17.5433	25	122	negative regulation of response to biotic stimulus
GO:2000278	0.0409781	1.52325	18.4061	26	128	regulation of DNA biosynthetic process
GO:0007338	0.0409781	1.52325	18.4061	26	128	single fertilization
GO:0070646	0.0410614	1.60823	14.236	21	99	protein modification by small protein removal
GO:0006356	0.0414999	1.93565	7.04609	12	49	regulation of transcription by RNA polymerase I
GO:0006006	0.0417442	1.39677	29.6223	39	206	glucose metabolic process
GO:1990441	0.0423236	5.96024	0.862786	3	6	negative regulation of transcription from RNA polymerase II promoter in response to endoplasmic reticulum stress
GO:0043633	0.0423236	5.96024	0.862786	3	6	polyadenylation-dependent RNA catabolic process
GO:0043634	0.0423236	5.96024	0.862786	3	6	polyadenylation-dependent ncRNA catabolic process
GO:0035617	0.0423236	5.96024	0.862786	3	6	stress granule disassembly
GO:0097278	0.0423236	5.96024	0.862786	3	6	complement-dependent cytotoxicity
GO:0051771	0.0423236	5.96024	0.862786	3	6	negative regulation of nitric-oxide synthase biosynthetic process
GO:1903416	0.0423236	5.96024	0.862786	3	6	response to glycoside
GO:0051596	0.0423236	5.96024	0.862786	3	6	methylglyoxal catabolic process
GO:1903297	0.0423236	5.96024	0.862786	3	6	regulation of hypoxia-induced intrinsic apoptotic signaling pathway
GO:1903298	0.0423236	5.96024	0.862786	3	6	negative regulation of hypoxia-induced intrinsic apoptotic signaling pathway
GO:1903288	0.0423236	5.96024	0.862786	3	6	positive regulation of potassium ion import across plasma membrane
GO:0090230	0.0423236	5.96024	0.862786	3	6	regulation of centromere complex assembly
GO:0006105	0.0423236	5.96024	0.862786	3	6	succinate metabolic process
GO:0006279	0.0423236	5.96024	0.862786	3	6	premeiotic DNA replication
GO:0071029	0.0423236	5.96024	0.862786	3	6	nuclear ncRNA surveillance
GO:0071046	0.0423236	5.96024	0.862786	3	6	nuclear polyadenylation-dependent ncRNA catabolic process
GO:0006552	0.0423236	5.96024	0.862786	3	6	leucine catabolic process
GO:0071035	0.0423236	5.96024	0.862786	3	6	nuclear polyadenylation-dependent rRNA catabolic process
GO:0071038	0.0423236	5.96024	0.862786	3	6	nuclear polyadenylation-dependent tRNA catabolic process
GO:0022615	0.0423236	5.96024	0.862786	3	6	protein to membrane docking
GO:0000957	0.0423236	5.96024	0.862786	3	6	mitochondrial RNA catabolic process
GO:0072708	0.0423236	5.96024	0.862786	3	6	response to sorbitol
GO:0042985	0.0423236	5.96024	0.862786	3	6	negative regulation of amyloid precursor protein biosynthetic process
GO:0046826	0.0423236	5.96024	0.862786	3	6	negative regulation of protein export from nucleus
GO:0031118	0.0423236	5.96024	0.862786	3	6	rRNA pseudouridine synthesis
GO:0031119	0.0423236	5.96024	0.862786	3	6	tRNA pseudouridine synthesis
GO:0061727	0.0423236	5.96024	0.862786	3	6	methylglyoxal catabolic process to lactate
GO:0006903	0.042553	1.81679	8.62786	14	60	vesicle targeting
GO:0006631	0.0428594	1.2921	51.0482	63	355	fatty acid metabolic process
GO:0009124	0.0434366	1.98915	6.3271	11	44	nucleoside monophosphate biosynthetic process
GO:0036093	0.0435542	3.9743	1.43798	4	10	germ cell proliferation
GO:0090481	0.0435542	3.9743	1.43798	4	10	pyrimidine nucleotide-sugar transmembrane transport
GO:0140896	0.0435542	3.9743	1.43798	4	10	cGAS/STING signaling pathway
GO:0006072	0.0435542	3.9743	1.43798	4	10	glycerol-3-phosphate metabolic process
GO:0090666	0.0435542	3.9743	1.43798	4	10	scaRNA localization to Cajal body
GO:1900226	0.0435542	3.9743	1.43798	4	10	negative regulation of NLRP3 inflammasome complex assembly
GO:0160049	0.0435542	3.9743	1.43798	4	10	negative regulation of cGAS/STING signaling pathway
GO:0141086	0.0435542	3.9743	1.43798	4	10	negative regulation of inflammasome-mediated signaling pathway
GO:0061052	0.0435542	3.9743	1.43798	4	10	negative regulation of cell growth involved in cardiac muscle cell development
GO:0019673	0.0435542	3.9743	1.43798	4	10	GDP-mannose metabolic process
GO:0051052	0.0437707	1.2311	78.5135	93	546	regulation of DNA metabolic process
GO:0008088	0.0443079	1.69179	11.0724	17	77	axo-dendritic transport
GO:0043922	0.0448456	2.75236	2.73216	6	19	negative regulation by host of viral transcription
GO:0036003	0.0448456	2.75236	2.73216	6	19	positive regulation of transcription from RNA polymerase II promoter in response to stress
GO:1900037	0.0448456	2.75236	2.73216	6	19	regulation of cellular response to hypoxia
GO:0006744	0.0448456	2.75236	2.73216	6	19	ubiquinone biosynthetic process
GO:1901663	0.0448456	2.75236	2.73216	6	19	quinone biosynthetic process
GO:1902108	0.0451669	2.05746	5.60811	10	39	regulation of mitochondrial membrane permeability involved in apoptotic process
GO:0006778	0.0451669	2.05746	5.60811	10	39	porphyrin-containing compound metabolic process
GO:1905710	0.0451669	2.05746	5.60811	10	39	positive regulation of membrane permeability
GO:0120193	0.0459846	1.65363	11.9352	18	83	tight junction organization
GO:1902110	0.046526	2.1477	4.88912	9	34	positive regulation of mitochondrial membrane permeability involved in apoptotic process
GO:0006783	0.0469307	2.45586	3.45114	7	24	heme biosynthetic process
GO:1902532	0.0470388	1.21932	83.4027	98	580	negative regulation of intracellular signal transduction
GO:1903077	0.0472544	2.2724	4.17013	8	29	negative regulation of protein localization to plasma membrane
GO:0036296	0.0472544	2.2724	4.17013	8	29	response to increased oxygen levels
GO:0043254	0.0473777	1.25514	62.2644	75	433	regulation of protein-containing complex assembly
GO:2000573	0.0474445	1.70578	10.3534	16	72	positive regulation of DNA biosynthetic process
GO:0051123	0.0481917	1.77801	8.77166	14	61	RNA polymerase II preinitiation complex assembly
GO:1903409	0.0481917	1.77801	8.77166	14	61	reactive oxygen species biosynthetic process
GO:0050792	0.0483489	1.49376	18.6937	26	130	regulation of viral process

## Sheet: Table_S6_candidateTFs
Table S6. Transcription factors (TFs) identified as candidates to regulate the toxin gene expression.
TF (gene name)	JASPAR match	TF family	WGCNA_VG	WGCNA_toxin	Putative toxins with binding sites	Previously-implicated	ERK/MAPK-interaction	UPR-related
Klf16	KLF16	Three-zinc finger Kruppel-related	Yes	Yes	3FTx-1,3FTx-10,3FTx-11,3FTx-12,3FTx-13,3FTx-14,3FTx-15,3FTx-16,3FTx-17,3FTx-18,3FTx-19,3FTx-2,3FTx-20,3FTx-21,3FTx-22,3FTx-23,3FTx-24,3FTx-27,3FTx-3,3FTx-4,3FTx-5,3FTx-6,3FTx-7,3FTx-8,3FTx-9,CRISP-3,KUN-1,KUN-6,SVMP-1,VEGF-A,Vespryn-1,Waprin-1	-	-	-
HES4	HES5	Hairy-related factors	Yes	Yes	3FTx-11,KUN-1,SVMP-2,SVSP-3,VEGF-A	-	-	-
MAFK	MAFF	Maf-related	Yes	Yes	3FTx-12,3FTx-3,3FTx-5,3FTx-7,KUN-1,SVMP-1,SVMP-2,SVMP-3,SVMP-4	-	-	-
ETS2	ETS1	Ets-related	Yes	Yes	3FTx-1,3FTx-11,3FTx-12,3FTx-13,3FTx-14,3FTx-15,3FTx-16,3FTx-17,3FTx-18,3FTx-19,3FTx-2,3FTx-20,3FTx-21,3FTx-22,3FTx-23,3FTx-24,3FTx-26,3FTx-27,3FTx-3,3FTx-4,3FTx-5,3FTx-6,3FTx-7,3FTx-8,3FTx-9,AChE-1,KUN-1,SVMP-1,SVMP-4,SVSP-3,Vespryn-1,Waprin-1	-	Yes	-
SPDEF	SPDEF	Ets-related	Yes	Yes	KUN-1	Yes	-	-
Znf14.17	ZNF417	Factors with multiple dispersed zinc fingers	Yes	Yes	3FTx-11,3FTx-13,CRISP-3,KUN-1	-	-	-
ELF3	ELF4	Ets-related	Yes	Yes	AChE-1,KUN-1	-	-	-
NR4A1	NR4A1	NGFI-B-related receptors (NR4)	Yes	Yes	3FTx-1,3FTx-10,3FTx-11,3FTx-12,3FTx-13,3FTx-14,3FTx-15,3FTx-16,3FTx-17,3FTx-18,3FTx-19,3FTx-2,3FTx-20,3FTx-21,3FTx-22,3FTx-23,3FTx-24,3FTx-25,3FTx-26,3FTx-27,3FTx-3,3FTx-4,3FTx-5,3FTx-6,3FTx-7,3FTx-8,3FTx-9,CRISP-2,KUN-1,SVMP-1,SVMP-4,SVMP-5,SVMP-6,SVMP-7,SVMP-8	Yes	Yes	-
Klf15	KLF5	Three-zinc finger Kruppel-related	Yes	Yes	3FTx-1,3FTx-10,3FTx-11,3FTx-12,3FTx-13,3FTx-14,3FTx-15,3FTx-16,3FTx-17,3FTx-18,3FTx-19,3FTx-2,3FTx-20,3FTx-21,3FTx-22,3FTx-23,3FTx-24,3FTx-27,3FTx-3,3FTx-4,3FTx-5,3FTx-6,3FTx-7,3FTx-8,3FTx-9,CRISP-3,KUN-1,SVMP-1,VEGF-A,Vespryn-1,Waprin-1	-	-	-
KLF10	KLF16	Three-zinc finger Kruppel-related	Yes	Yes	3FTx-1,3FTx-10,3FTx-12,3FTx-13,3FTx-14,3FTx-15,3FTx-16,3FTx-17,3FTx-18,3FTx-19,3FTx-2,3FTx-20,3FTx-21,3FTx-22,3FTx-23,3FTx-24,3FTx-27,3FTx-3,3FTx-4,3FTx-5,3FTx-6,3FTx-7,3FTx-8,3FTx-9,CRISP-3,KUN-1,SVMP-1,VEGF-A,Waprin-1	-	-	-
ATF4	ATF1	CREB-related factors	Yes	Yes	3FTx-15,3FTx-16,3FTx-17,3FTx-18,3FTx-22,3FTx-23,AChE-1,CRISP-1,KUN-1	Yes	-	Yes
MYC	MYC	bHLH-ZIP	Yes	Yes	3FTx-11,KUN-1,SVSP-3	-	Yes	-
TFDP1	TFDP1	E2F	Yes	Yes	3FTx-11,3FTx-7,KUN-1	-	-	-
PRDM4	PRDM1	More than 3 adjacent zinc fingers	Yes	Yes	3FTx-1,3FTx-10,3FTx-12,3FTx-13,3FTx-14,3FTx-15,3FTx-16,3FTx-17,3FTx-18,3FTx-19,3FTx-2,3FTx-20,3FTx-21,3FTx-22,3FTx-23,3FTx-24,3FTx-25,3FTx-26,3FTx-27,3FTx-3,3FTx-4,3FTx-5,3FTx-6,3FTx-7,3FTx-8,3FTx-9,AChE-1,KUN-1,KUN-5,SVMP-5,SVMP-6,SVMP-7,SVMP-8	-	-	-
CREB3	CREB3L2	CREB-related factors	Yes	Yes	3FTx-11,KUN-1,SVSP-3,Waprin-1	Yes	Yes	Yes
ZNF710	ZNF770	Factors with multiple dispersed zinc fingers	Yes	Yes	3FTx-1,3FTx-14,3FTx-19,3FTx-2,3FTx-20,3FTx-27,3FTx-5,3FTx-8,3FTx-9,CRISP-2,CRISP-3,KUN-1,SVMP-1,SVMP-3,SVMP-5,SVMP-6,SVMP-7,SVMP-8,Waprin-1	-	-	-
Znf180	ZNF184	More than 3 adjacent zinc fingers	Yes	Yes	3FTx-10,3FTx-12,3FTx-13,3FTx-14,3FTx-15,3FTx-16,3FTx-17,3FTx-18,3FTx-19,3FTx-20,3FTx-21,3FTx-22,3FTx-23,3FTx-24,3FTx-25,3FTx-26,3FTx-3,3FTx-5,3FTx-8,3FTx-9,CRISP-2,KUN-1,KUN-5,KUN-6,SVMP-6,SVMP-8,SVSP-3,VEGF-A	-	-	-
BHLHA15	BHLHA15	Tal-related	Yes	Yes	3FTx-11,3FTx-7,3FTx-9,CRISP-3,SVMP-6,SVMP-8,SVSP-3,VEGF-A	Yes	-	Yes
Lmx1a	LMX1A	HD-LIM	Yes	Yes	3FTx-1,3FTx-10,3FTx-11,3FTx-12,3FTx-13,3FTx-15,3FTx-16,3FTx-17,3FTx-18,3FTx-19,3FTx-2,3FTx-20,3FTx-21,3FTx-22,3FTx-23,3FTx-25,3FTx-26,3FTx-27,3FTx-3,3FTx-4,3FTx-5,3FTx-6,3FTx-7,3FTx-8,3FTx-9,AChE-1,CRISP-1,CRISP-2,SVMP-6,SVMP-8,SVSP-3,Vespryn-1	-	-	-
ZBTB7A.2	ZBTB7A	More than 3 adjacent zinc fingers	Yes	Yes	3FTx-1,3FTx-11,3FTx-12,3FTx-13,3FTx-14,3FTx-15,3FTx-16,3FTx-17,3FTx-18,3FTx-19,3FTx-2,3FTx-20,3FTx-21,3FTx-22,3FTx-23,3FTx-24,3FTx-26,3FTx-27,3FTx-3,3FTx-4,3FTx-5,3FTx-6,3FTx-7,3FTx-8,3FTx-9,AChE-1,SVMP-2,SVMP-4,SVMP-5,SVMP-7,SVSP-3,Waprin-1	-	-	-
FOXO3	FOXO4	FOX	Yes	Yes	3FTx-1,3FTx-10,3FTx-12,3FTx-13,3FTx-15,3FTx-16,3FTx-17,3FTx-18,3FTx-19,3FTx-2,3FTx-20,3FTx-21,3FTx-22,3FTx-23,3FTx-27,3FTx-3,3FTx-4,3FTx-5,3FTx-6,3FTx-7,3FTx-8,3FTx-9,AChE-1,CRISP-1,CRISP-2,KUN-5,KUN-6,SVMP-1,SVMP-2,SVMP-3,SVMP-4,SVMP-5,SVMP-6,SVMP-7,SVMP-8,VEGF-A	Yes	Yes	-
ZNF593	ZNF530	More than 3 adjacent zinc fingers	Yes	Yes	3FTx-1,3FTx-10,3FTx-12,3FTx-15,3FTx-16,3FTx-17,3FTx-18,3FTx-2,3FTx-20,3FTx-21,3FTx-23,3FTx-27,3FTx-3,3FTx-4,3FTx-5,3FTx-6,3FTx-7,3FTx-8	-	-	-
FOXP2	FOXJ2	FOX	Yes	Yes	3FTx-1,3FTx-10,3FTx-11,3FTx-12,3FTx-13,3FTx-15,3FTx-16,3FTx-17,3FTx-18,3FTx-19,3FTx-2,3FTx-20,3FTx-21,3FTx-22,3FTx-23,3FTx-24,3FTx-27,3FTx-3,3FTx-4,3FTx-5,3FTx-6,3FTx-7,3FTx-8,3FTx-9,AChE-1,CRISP-1,CRISP-2,KUN-5,KUN-6,SVMP-1,SVMP-2,SVMP-3,SVMP-4,SVMP-5,SVMP-6,SVMP-7,SVMP-8,SVSP-3,VEGF-A,Vespryn-1	-	-	-
SOX9	SOX6	SOX-related factors	Yes	Yes	3FTx-1,3FTx-10,3FTx-12,3FTx-13,3FTx-14,3FTx-15,3FTx-16,3FTx-17,3FTx-18,3FTx-19,3FTx-2,3FTx-20,3FTx-21,3FTx-22,3FTx-23,3FTx-24,3FTx-25,3FTx-26,3FTx-3,3FTx-4,3FTx-5,3FTx-6,3FTx-7,3FTx-8,3FTx-9,AChE-1,CRISP-1,KUN-5,KUN-6,SVMP-1,SVMP-2,SVMP-4,SVMP-5,SVMP-6,SVMP-7,SVMP-8,SVSP-3,VEGF-A	-	-	-
SOX5	SOX6	SOX-related factors	Yes	Yes	3FTx-1,3FTx-10,3FTx-12,3FTx-13,3FTx-14,3FTx-15,3FTx-16,3FTx-17,3FTx-18,3FTx-19,3FTx-2,3FTx-20,3FTx-21,3FTx-22,3FTx-23,3FTx-24,3FTx-25,3FTx-26,3FTx-3,3FTx-4,3FTx-5,3FTx-6,3FTx-7,3FTx-8,3FTx-9,AChE-1,CRISP-1,KUN-5,KUN-6,SVMP-1,SVMP-2,SVMP-4,SVMP-5,SVMP-6,SVMP-7,SVMP-8,SVSP-3,VEGF-A	-	-	-
ZNF622	ZNF652	More than 3 adjacent zinc fingers	Yes	Yes	3FTx-7,CRISP-2	-	-	-
FOXC1	FOXG1	FOX	Yes	Yes	3FTx-1,3FTx-12,3FTx-13,3FTx-15,3FTx-16,3FTx-17,3FTx-18,3FTx-19,3FTx-2,3FTx-20,3FTx-21,3FTx-22,3FTx-23,3FTx-27,3FTx-3,3FTx-4,3FTx-5,3FTx-6,3FTx-7,3FTx-8,3FTx-9,KUN-5,KUN-6,SVMP-6,SVMP-8,VEGF-A	Yes	-	-
FOXI1	FOXG1	FOX	Yes	Yes	3FTx-1,3FTx-12,3FTx-13,3FTx-15,3FTx-16,3FTx-17,3FTx-18,3FTx-19,3FTx-2,3FTx-20,3FTx-21,3FTx-22,3FTx-23,3FTx-27,3FTx-3,3FTx-4,3FTx-5,3FTx-6,3FTx-7,3FTx-8,3FTx-9,KUN-5,KUN-6,SVMP-6,SVMP-8,VEGF-A	Yes	-	-
Foxp1	FOXG1	FOX	Yes	Yes	3FTx-1,3FTx-12,3FTx-13,3FTx-15,3FTx-16,3FTx-17,3FTx-18,3FTx-19,3FTx-2,3FTx-20,3FTx-21,3FTx-22,3FTx-23,3FTx-27,3FTx-3,3FTx-4,3FTx-5,3FTx-6,3FTx-7,3FTx-8,3FTx-9,KUN-5,KUN-6,SVMP-6,SVMP-8,VEGF-A	-	-	-
FOXP4	FOXO4	FOX	Yes	Yes	3FTx-1,3FTx-10,3FTx-12,3FTx-13,3FTx-15,3FTx-16,3FTx-17,3FTx-18,3FTx-19,3FTx-2,3FTx-20,3FTx-21,3FTx-22,3FTx-23,3FTx-27,3FTx-3,3FTx-4,3FTx-5,3FTx-6,3FTx-7,3FTx-8,3FTx-9,AChE-1,CRISP-1,CRISP-2,KUN-5,KUN-6,SVMP-1,SVMP-2,SVMP-3,SVMP-4,SVMP-5,SVMP-6,SVMP-7,SVMP-8,VEGF-A	Yes	Yes	-
SMAD9	SMAD3	SMAD factors	Yes	Yes	3FTx-1,3FTx-2,3FTx-3,3FTx-5,3FTx-7,3FTx-8,3FTx-9	-	Yes	-
LMX1B	LMX1A	HD-LIM	Yes	Yes	3FTx-1,3FTx-10,3FTx-11,3FTx-12,3FTx-13,3FTx-15,3FTx-16,3FTx-17,3FTx-18,3FTx-19,3FTx-2,3FTx-20,3FTx-21,3FTx-22,3FTx-23,3FTx-25,3FTx-26,3FTx-27,3FTx-3,3FTx-4,3FTx-5,3FTx-6,3FTx-7,3FTx-8,3FTx-9,AChE-1,CRISP-1,CRISP-2,SVMP-6,SVMP-8,SVSP-3,Vespryn-1	-	-	-
EGR1	EGR2	Three-zinc finger Kruppel-related	Yes	Yes	3FTx-7	Yes	-	-
Zscan12.21	ZSCAN21	More than 3 adjacent zinc fingers	Yes	Yes	3FTx-27,3FTx-4,3FTx-6,CRISP-2,KUN-5,KUN-6,SVMP-1,SVMP-2,SVMP-3,SVMP-4,SVMP-5,SVMP-6,SVMP-7,SVMP-8,SVSP-3,VEGF-A,Waprin-1	-	-	-
Zbtb42	ZBTB32	Other factors with up to three adjacent zinc fingers	Yes	Yes	3FTx-12,3FTx-14,3FTx-27,3FTx-4,3FTx-6,AChE-1,CRISP-2,SVMP-1,SVMP-2,SVMP-4	-	-	-
MEIS1	MEIS2	TALE-type homeo domain factors	-	Yes	3FTx-1,3FTx-10,3FTx-11,3FTx-12,3FTx-13,3FTx-14,3FTx-15,3FTx-17,3FTx-18,3FTx-19,3FTx-2,3FTx-21,3FTx-22,3FTx-23,3FTx-24,3FTx-25,3FTx-26,3FTx-27,3FTx-3,3FTx-4,3FTx-5,3FTx-6,3FTx-8,AChE-1,CRISP-1,CRISP-2,CRISP-3,KUN-5,KUN-6,SVMP-1,SVMP-2,SVMP-3,SVMP-4,SVMP-5,SVMP-6,SVMP-7,SVMP-8,SVSP-3,Vespryn-1,Waprin-1	-	-	-
ZNF326	ZNF136	More than 3 adjacent zinc fingers	Yes	Yes	3FTx-6,SVMP-2,SVMP-4,SVMP-6,SVMP-8,Vespryn-1	-	-	-
SF1	HSF1	HSF factors	Yes	Yes	3FTx-10,3FTx-13,3FTx-15,3FTx-16,3FTx-17,3FTx-18,3FTx-21,3FTx-22,3FTx-23,3FTx-25,3FTx-26,3FTx-4,3FTx-6,3FTx-9	-	Yes	-
Zscan12.6	ZSCAN21	More than 3 adjacent zinc fingers	Yes	Yes	3FTx-27,3FTx-4,3FTx-6,CRISP-2,KUN-5,KUN-6,SVMP-1,SVMP-2,SVMP-3,SVMP-4,SVMP-5,SVMP-6,SVMP-7,SVMP-8,SVSP-3,VEGF-A,Waprin-1	-	-	-
TFAP2B	TFAP2B	AP-2	Yes	Yes	3FTx-10,3FTx-11,3FTx-13,3FTx-14,3FTx-15,3FTx-18,3FTx-19,3FTx-20,3FTx-21,3FTx-23,3FTx-24,3FTx-25,3FTx-26,3FTx-27,3FTx-3,3FTx-4,3FTx-5,3FTx-6,3FTx-8,3FTx-9,CRISP-2,CRISP-3,KUN-6,SVMP-1,SVMP-2,SVMP-3,SVMP-4,SVMP-5,SVMP-6,SVMP-7,SVMP-8,VEGF-A,Waprin-1	Yes	-	-
Cebpd	CEBPG	CEBP-related	Yes	Yes	3FTx-12,3FTx-13,3FTx-19,3FTx-3,3FTx-9,CRISP-2,SVSP-3,Vespryn-1,Waprin-1	-	-	-
FOS	FOS	Fos-related	Yes	Yes	3FTx-10,3FTx-24,3FTx-9,AChE-1,CRISP-1	Yes	Yes	-
ZNF512	ZNF524	More than 3 adjacent zinc fingers	Yes	Yes	3FTx-10,3FTx-11,3FTx-20,3FTx-24,3FTx-9,CRISP-3,KUN-6,VEGF-A,Vespryn-1	-	-	-
CEBPA	CEBPG	CEBP-related	Yes	Yes	3FTx-12,3FTx-13,3FTx-19,3FTx-3,3FTx-9,CRISP-2,SVSP-3,Vespryn-1,Waprin-1	-	-	-
JUN	JUN	Jun-related	Yes	Yes	3FTx-10,3FTx-12,3FTx-14,3FTx-19,3FTx-20,3FTx-3,3FTx-8,AChE-1,CRISP-1,CRISP-2,SVMP-5,SVMP-6,SVMP-7,SVMP-8,Vespryn-1,Waprin-1	Yes	Yes	-
JUND	JUN	Jun-related	Yes	Yes	3FTx-10,3FTx-12,3FTx-14,3FTx-19,3FTx-20,3FTx-3,3FTx-8,AChE-1,CRISP-1,CRISP-2,SVMP-5,SVMP-6,SVMP-7,SVMP-8,Vespryn-1,Waprin-1	Yes	Yes	-
JUNB	JUN	Jun-related	Yes	Yes	3FTx-10,3FTx-12,3FTx-14,3FTx-19,3FTx-20,3FTx-3,3FTx-8,AChE-1,CRISP-1,CRISP-2,SVMP-5,SVMP-6,SVMP-7,SVMP-8,Vespryn-1,Waprin-1	Yes	Yes	-
Pitx2.3	PITX2	Paired-related HD factors	Yes	Yes	3FTx-12,3FTx-15,3FTx-18,3FTx-21,3FTx-22,3FTx-23,3FTx-24,3FTx-8,AChE-1,CRISP-1,CRISP-3,SVMP-1,SVMP-2,SVMP-3,SVMP-4,SVMP-5,SVMP-6,SVMP-7,SVMP-8,SVSP-3	-	-	-
ZNF330	ZNF320	More than 3 adjacent zinc fingers	Yes	Yes	3FTx-11,3FTx-27	-	-	-
Thap5	THAP1	THAP-related factors	Yes	Yes	3FTx-10,3FTx-11,CRISP-3,SVMP-1,SVMP-2,SVMP-3,SVMP-4,SVMP-5,SVMP-6,SVMP-7,SVMP-8,VEGF-A,Waprin-1	-	-	-
USF1	USF1	bHLH-ZIP	Yes	Yes	KUN-1,SVMP-1,SVMP-2,SVMP-4,SVMP-5,SVMP-6,SVMP-7,SVMP-8,SVSP-3	-	-	-
TFCP2	TFCP2L1	CP2-related factors	Yes	Yes	3FTx-10,3FTx-11,Waprin-1	-	-	-
NFE2L2	NFE2	Jun-related	Yes	Yes	3FTx-10	-	-	-
JDP2	JDP2	Fos-related	Yes	Yes	3FTx-10	-	-	-
ZNF821	ZNF213	More than 3 adjacent zinc fingers	Yes	Yes	3FTx-11,KUN-6,SVMP-7,VEGF-A,Waprin-1	-	-	-
BCL11B.2	BCL11B	Factors with multiple dispersed zinc fingers	Yes	Yes	SVMP-3,VEGF-A	-	-	-
NR1D1	NR1D1	Thyroid hormone receptor-related factors (NR1)	Yes	Yes	3FTx-13	-	-	-
TCF7L2	TCF7L1	TCF-7-related factors	Yes	Yes	SVMP-5,SVMP-7	-	-	-
SRF	SRF	Responders to external signals (SRF/RLM1)	Yes	Yes	SVMP-3,SVMP-4,SVMP-6,SVMP-8	Yes	Yes	-
GRHL1	GRHL1	Grainyhead-related factors	Yes	Yes	3FTx-14,3FTx-19,KUN-5,KUN-6,SVMP-4,Vespryn-1	Yes	Yes	-
GRHL3	GRHL1	Grainyhead-related factors	Yes	Yes	SVMP-4	Yes	Yes	-
Zkscan5	ZKSCAN5	Factors with multiple dispersed zinc fingers	Yes	-	KUN-1	-	-	-
ARID3A	ARID3A	ARID-related	Yes	-	3FTx-1,3FTx-11,3FTx-12,3FTx-13,3FTx-15,3FTx-16,3FTx-17,3FTx-18,3FTx-19,3FTx-2,3FTx-20,3FTx-21,3FTx-22,3FTx-23,3FTx-24,3FTx-25,3FTx-26,3FTx-27,3FTx-3,3FTx-4,3FTx-5,3FTx-6,3FTx-7,3FTx-8,3FTx-9,AChE-1,CRISP-1,CRISP-2,KUN-1,KUN-5,KUN-6,SVMP-1,SVMP-2,SVMP-3,SVMP-4,SVMP-5,SVMP-6,SVMP-7,SVMP-8,SVSP-3,Vespryn-1	Yes	-	-
ZNF384	ZNF354C	More than 3 adjacent zinc fingers	Yes	-	3FTx-1,3FTx-10,3FTx-11,3FTx-12,3FTx-13,3FTx-14,3FTx-15,3FTx-16,3FTx-17,3FTx-18,3FTx-19,3FTx-2,3FTx-20,3FTx-21,3FTx-22,3FTx-23,3FTx-24,3FTx-25,3FTx-26,3FTx-27,3FTx-3,3FTx-4,3FTx-5,3FTx-6,3FTx-7,3FTx-8,3FTx-9,AChE-1,CRISP-1,CRISP-2,CRISP-3,KUN-1,KUN-5,KUN-6,SVMP-1,SVMP-2,SVMP-3,SVMP-4,SVMP-5,SVMP-6,SVMP-7,SVMP-8,SVSP-3,VEGF-A,Vespryn-1,Waprin-1	-	-	-
ETV6	ETV7	Ets-related	Yes	-	3FTx-1,3FTx-10,3FTx-11,3FTx-12,3FTx-13,3FTx-14,3FTx-15,3FTx-16,3FTx-17,3FTx-18,3FTx-19,3FTx-2,3FTx-20,3FTx-21,3FTx-22,3FTx-23,3FTx-24,3FTx-25,3FTx-26,3FTx-27,3FTx-3,3FTx-4,3FTx-5,3FTx-6,3FTx-7,3FTx-8,3FTx-9,AChE-1,CRISP-1,CRISP-2,CRISP-3,KUN-1,KUN-5,KUN-6,SVMP-1,SVMP-2,SVMP-3,SVMP-4,SVMP-5,SVMP-6,SVMP-7,SVMP-8,SVSP-3,VEGF-A,Vespryn-1,Waprin-1	-	-	-
HES1	HES5	Hairy-related factors	Yes	-	3FTx-11,KUN-1,SVMP-2,SVSP-3,VEGF-A	-	-	-
KLF5	KLF5	Three-zinc finger Kruppel-related	Yes	-	3FTx-10,3FTx-12,3FTx-13,3FTx-14,3FTx-15,3FTx-17,3FTx-18,3FTx-19,3FTx-20,3FTx-21,3FTx-22,3FTx-23,3FTx-24,3FTx-27,3FTx-3,3FTx-4,3FTx-5,3FTx-6,3FTx-7,3FTx-8,3FTx-9,CRISP-3,KUN-1,KUN-6,SVMP-1,VEGF-A,Waprin-1	-	-	-
KLF9	KLF5	Three-zinc finger Kruppel-related	Yes	-	3FTx-1,3FTx-10,3FTx-11,3FTx-12,3FTx-13,3FTx-14,3FTx-15,3FTx-16,3FTx-17,3FTx-18,3FTx-19,3FTx-2,3FTx-20,3FTx-21,3FTx-22,3FTx-23,3FTx-24,3FTx-27,3FTx-3,3FTx-4,3FTx-5,3FTx-6,3FTx-7,3FTx-8,3FTx-9,CRISP-3,KUN-1,SVMP-1,VEGF-A,Vespryn-1,Waprin-1	-	-	-
RUNX1	RUNX2	Runt-related factors	Yes	-	3FTx-1,3FTx-11,3FTx-14,3FTx-2,3FTx-20,3FTx-4,3FTx-6,AChE-1,CRISP-3,KUN-1,KUN-6,SVMP-3,SVMP-5,SVMP-7,VEGF-A	-	Yes	-
NFYB	NFYA	Heteromeric CCAAT-binding	Yes	-	3FTx-10,3FTx-17,3FTx-18,3FTx-22,3FTx-23,3FTx-25,3FTx-26,3FTx-9,CRISP-1,KUN-1,KUN-5,KUN-6,SVMP-1,SVMP-2,SVMP-6,SVMP-8	-	-	-
ZNF277	ZNF770	Factors with multiple dispersed zinc fingers	Yes	-	3FTx-1,3FTx-14,3FTx-19,3FTx-2,3FTx-20,3FTx-27,3FTx-5,3FTx-8,3FTx-9,CRISP-2,CRISP-3,KUN-1,SVMP-1,SVMP-3,SVMP-5,SVMP-6,SVMP-7,SVMP-8,Waprin-1	-	-	-
ESRRB	ESRRA	Steroid hormone receptors (NR3)	Yes	-	3FTx-10,3FTx-11,3FTx-13,3FTx-20,3FTx-7,KUN-1,SVMP-5,SVMP-7,VEGF-A	-	-	-
OSR1	OSR1	Other factors with up to three adjacent zinc fingers	Yes	-	3FTx-1,3FTx-10,3FTx-11,3FTx-12,3FTx-19,3FTx-2,3FTx-24,3FTx-25,3FTx-3,3FTx-4,3FTx-5,3FTx-6,3FTx-7,3FTx-8,CRISP-2,KUN-1,KUN-5,KUN-6,SVSP-3,Vespryn-1,Waprin-1	-	-	-
ERF	ERF	Ets-related	Yes	-	KUN-1	Yes	Yes	-
NFYC	NFYA	Heteromeric CCAAT-binding	Yes	-	3FTx-10,3FTx-17,3FTx-18,3FTx-22,3FTx-23,3FTx-25,3FTx-26,3FTx-9,CRISP-1,KUN-1,KUN-5,KUN-6,SVMP-1,SVMP-2,SVMP-6,SVMP-8	-	-	-
Zfx	ZFX	More than 3 adjacent zinc fingers	Yes	-	KUN-1	-	-	-
ZFP91	ZFP14	Factors with multiple dispersed zinc fingers	Yes	-	3FTx-10,3FTx-12,3FTx-13,3FTx-14,3FTx-15,3FTx-16,3FTx-17,3FTx-18,3FTx-19,3FTx-20,3FTx-21,3FTx-22,3FTx-23,3FTx-24,3FTx-25,3FTx-26,3FTx-6,3FTx-9,CRISP-3,KUN-1,Vespryn-1,Waprin-1	-	-	-
NR4A2	NR4A1	NGFI-B-related receptors (NR4)	Yes	-	3FTx-1,3FTx-11,3FTx-12,3FTx-13,3FTx-14,3FTx-15,3FTx-16,3FTx-17,3FTx-18,3FTx-19,3FTx-2,3FTx-20,3FTx-21,3FTx-22,3FTx-23,3FTx-24,3FTx-25,3FTx-26,3FTx-27,3FTx-3,3FTx-4,3FTx-5,3FTx-7,3FTx-8,CRISP-2,KUN-1,SVMP-1,SVMP-4,SVMP-5,SVMP-6,SVMP-7,SVMP-8	Yes	Yes	-
TBPL1	TBP	TBP-related factors	Yes	-	3FTx-1,3FTx-10,3FTx-11,3FTx-12,3FTx-13,3FTx-14,3FTx-15,3FTx-16,3FTx-17,3FTx-18,3FTx-19,3FTx-2,3FTx-20,3FTx-21,3FTx-22,3FTx-23,3FTx-24,3FTx-25,3FTx-26,3FTx-27,3FTx-3,3FTx-4,3FTx-5,3FTx-6,3FTx-7,3FTx-8,3FTx-9,AChE-1,CRISP-1,CRISP-2,KUN-1,KUN-5,KUN-6,SVMP-1,SVMP-2,SVMP-3,SVMP-4,SVMP-5,SVMP-6,SVMP-7,SVMP-8,SVSP-3,Vespryn-1	-	-	-
ZNF618	ZNF184	More than 3 adjacent zinc fingers	Yes	-	3FTx-10,3FTx-12,3FTx-13,3FTx-14,3FTx-15,3FTx-16,3FTx-17,3FTx-18,3FTx-19,3FTx-20,3FTx-21,3FTx-22,3FTx-23,3FTx-24,3FTx-25,3FTx-26,3FTx-3,3FTx-5,3FTx-8,3FTx-9,CRISP-2,KUN-1,KUN-5,KUN-6,SVMP-6,SVMP-8,SVSP-3,VEGF-A	-	-	-
Crebl2	CREB3L2	CREB-related factors	Yes	-	3FTx-11,KUN-1,SVSP-3,Waprin-1	Yes	Yes	Yes
ATF5	ATF1	CREB-related factors	Yes	-	3FTx-15,3FTx-16,3FTx-17,3FTx-18,3FTx-22,3FTx-23,AChE-1,CRISP-1,KUN-1	Yes	-	Yes
ELF5	ELF4	Ets-related	Yes	-	AChE-1,KUN-1	-	-	-
Znf14.2	ZNF423	Factors with multiple dispersed zinc fingers	Yes	-	CRISP-3,KUN-1,KUN-6,SVMP-1,SVMP-2,SVMP-5,SVMP-6,SVMP-7,SVMP-8,VEGF-A	-	-	-
ELF1	ELF4	Ets-related	Yes	-	AChE-1,KUN-1	-	-	-
KLF3	KLF5	Three-zinc finger Kruppel-related	Yes	-	3FTx-1,3FTx-10,3FTx-11,3FTx-12,3FTx-13,3FTx-14,3FTx-15,3FTx-16,3FTx-17,3FTx-18,3FTx-19,3FTx-2,3FTx-21,3FTx-22,3FTx-23,3FTx-24,3FTx-27,3FTx-3,3FTx-4,3FTx-5,3FTx-6,3FTx-7,3FTx-9,CRISP-3,KUN-1,SVMP-1,VEGF-A,Vespryn-1,Waprin-1	-	-	-
MLX	MLX	bHLH-ZIP	Yes	-	3FTx-11,KUN-1,SVSP-3	-	-	-
TBP	TBP	TBP-related factors	Yes	-	KUN-1	-	-	-
Klf4	KLF5	Three-zinc finger Kruppel-related	Yes	-	3FTx-1,3FTx-10,3FTx-11,3FTx-12,3FTx-13,3FTx-14,3FTx-15,3FTx-16,3FTx-17,3FTx-18,3FTx-19,3FTx-2,3FTx-20,3FTx-21,3FTx-22,3FTx-23,3FTx-24,3FTx-27,3FTx-3,3FTx-4,3FTx-5,3FTx-6,3FTx-7,3FTx-8,3FTx-9,CRISP-3,KUN-1,SVMP-1,VEGF-A,Vespryn-1,Waprin-1	-	-	-
PLAG1	PLAGL1	More than 3 adjacent zinc fingers	Yes	-	3FTx-5,3FTx-8,KUN-1,VEGF-A,Waprin-1	-	-	-
BHLHE40	BHLHE41	Hairy-related factors	Yes	-	3FTx-11,KUN-1	Yes	-	-
HEY1	HEY1	Hairy-related factors	Yes	-	KUN-1	-	-	-
Znf574	ZNF354C	More than 3 adjacent zinc fingers	Yes	-	3FTx-1,3FTx-10,3FTx-11,3FTx-12,3FTx-13,3FTx-14,3FTx-15,3FTx-16,3FTx-17,3FTx-18,3FTx-19,3FTx-2,3FTx-20,3FTx-21,3FTx-22,3FTx-23,3FTx-24,3FTx-25,3FTx-26,3FTx-27,3FTx-3,3FTx-4,3FTx-5,3FTx-7,3FTx-8,3FTx-9,AChE-1,CRISP-1,CRISP-2,CRISP-3,KUN-1,KUN-5,KUN-6,SVMP-1,SVMP-2,SVMP-3,SVMP-4,SVMP-5,SVMP-7,SVSP-3,VEGF-A,Vespryn-1,Waprin-1	-	-	-
Zscan23	ZSCAN21	More than 3 adjacent zinc fingers	Yes	-	3FTx-27,3FTx-4,3FTx-6,CRISP-2,KUN-5,KUN-6,SVMP-1,SVMP-2,SVMP-3,SVMP-4,SVMP-5,SVMP-6,SVMP-7,SVMP-8,SVSP-3,VEGF-A,Waprin-1	-	-	-
Zscan20	ZSCAN21	More than 3 adjacent zinc fingers	Yes	-	3FTx-27,3FTx-4,3FTx-6,CRISP-2,KUN-5,KUN-6,SVMP-1,SVMP-2,SVMP-3,SVMP-4,SVMP-5,SVMP-6,SVMP-7,SVMP-8,SVSP-3,VEGF-A,Waprin-1	-	-	-
BARX2	BARX1	NK	Yes	-	3FTx-1,3FTx-10,3FTx-11,3FTx-12,3FTx-13,3FTx-14,3FTx-15,3FTx-16,3FTx-17,3FTx-18,3FTx-19,3FTx-2,3FTx-20,3FTx-21,3FTx-22,3FTx-23,3FTx-24,3FTx-25,3FTx-26,3FTx-27,3FTx-3,3FTx-4,3FTx-5,3FTx-6,3FTx-7,3FTx-8,3FTx-9,AChE-1,CRISP-1,CRISP-2,CRISP-3,KUN-5,KUN-6,SVMP-1,SVMP-2,SVMP-3,SVMP-4,SVMP-5,SVMP-6,SVMP-7,SVMP-8,SVSP-3,Vespryn-1,Waprin-1	Yes	-	-
IKZF2	IKZF1	Factors with multiple dispersed zinc fingers	Yes	-	3FTx-1,3FTx-10,3FTx-12,3FTx-13,3FTx-14,3FTx-15,3FTx-16,3FTx-17,3FTx-18,3FTx-19,3FTx-2,3FTx-20,3FTx-21,3FTx-22,3FTx-23,3FTx-24,3FTx-25,3FTx-26,3FTx-27,3FTx-3,3FTx-4,3FTx-5,3FTx-6,3FTx-7,CRISP-2,CRISP-3,KUN-5,KUN-6,SVMP-1,SVMP-3,SVMP-4,SVMP-5,SVMP-6,SVMP-7,SVMP-8,SVSP-3,VEGF-A,Vespryn-1,Waprin-1	-	-	-
FOXO6	FOXO4	FOX	Yes	-	3FTx-1,3FTx-10,3FTx-12,3FTx-13,3FTx-15,3FTx-16,3FTx-17,3FTx-18,3FTx-19,3FTx-2,3FTx-20,3FTx-21,3FTx-22,3FTx-23,3FTx-27,3FTx-3,3FTx-4,3FTx-5,3FTx-6,3FTx-7,3FTx-8,3FTx-9,AChE-1,CRISP-1,CRISP-2,KUN-5,KUN-6,SVMP-1,SVMP-2,SVMP-3,SVMP-4,SVMP-5,SVMP-6,SVMP-7,SVMP-8,VEGF-A	Yes	Yes	-
Zscan12.4	ZSCAN21	More than 3 adjacent zinc fingers	Yes	-	3FTx-27,3FTx-4,3FTx-6,CRISP-2,KUN-5,KUN-6,SVMP-1,SVMP-2,SVMP-3,SVMP-4,SVMP-5,SVMP-6,SVMP-7,SVMP-8,SVSP-3,VEGF-A,Waprin-1	-	-	-
Znf652	ZNF524	More than 3 adjacent zinc fingers	Yes	-	3FTx-10,3FTx-11,3FTx-20,3FTx-24,3FTx-9,CRISP-3,KUN-6,VEGF-A,Vespryn-1	-	-	-
STAT1	STAT1	STAT factors	Yes	-	3FTx-1,3FTx-12,3FTx-13,3FTx-14,3FTx-15,3FTx-16,3FTx-17,3FTx-18,3FTx-19,3FTx-2,3FTx-20,3FTx-21,3FTx-22,3FTx-23,3FTx-25,3FTx-26,3FTx-3,3FTx-8,AChE-1,CRISP-2,KUN-6,SVMP-5,SVMP-6,SVMP-7,SVMP-8,VEGF-A,Waprin-1	Yes	Yes	-
HMGA1	HMGA1	HMGA	Yes	-	KUN-6	-	-	-
Znf467	ZNF677	More than 3 adjacent zinc fingers	Yes	-	3FTx-1,3FTx-11,3FTx-2,3FTx-3,3FTx-4,3FTx-5,3FTx-7,3FTx-8,KUN-5,KUN-6,SVMP-3,VEGF-A	-	-	-
FOXC2	FOXJ2	FOX	Yes	-	3FTx-16,3FTx-17,3FTx-18,3FTx-27,AChE-1,CRISP-1,CRISP-2,KUN-5,KUN-6,SVMP-6,SVMP-7,VEGF-A,Vespryn-1	-	-	-
Nfil3.2	NFIL3	CEBP-related	Yes	-	3FTx-1,3FTx-12,3FTx-13,3FTx-14,3FTx-15,3FTx-16,3FTx-17,3FTx-18,3FTx-19,3FTx-2,3FTx-20,3FTx-21,3FTx-22,3FTx-23,3FTx-27,3FTx-3,3FTx-4,3FTx-5,3FTx-6,3FTx-7,3FTx-8,3FTx-9,CRISP-2,SVMP-3,SVMP-5,SVMP-7,SVSP-3,Vespryn-1	Yes	-	-
GATA3	GATA1	C4-GATA-related	Yes	-	3FTx-1,3FTx-12,3FTx-13,3FTx-14,3FTx-15,3FTx-16,3FTx-17,3FTx-18,3FTx-19,3FTx-2,3FTx-20,3FTx-21,3FTx-22,3FTx-23,3FTx-24,3FTx-25,3FTx-26,3FTx-27,3FTx-3,3FTx-4,3FTx-5,3FTx-6,3FTx-7,3FTx-8,3FTx-9,AChE-1,CRISP-1,CRISP-2,CRISP-3,SVMP-5,SVMP-7,Vespryn-1	Yes	-	-
Nfic	NFIA	Nuclear factor 1	Yes	-	3FTx-1,3FTx-10,3FTx-12,3FTx-13,3FTx-14,3FTx-15,3FTx-16,3FTx-17,3FTx-18,3FTx-19,3FTx-2,3FTx-20,3FTx-21,3FTx-22,3FTx-23,3FTx-25,3FTx-26,3FTx-3,3FTx-4,3FTx-5,3FTx-6,3FTx-7,3FTx-9,AChE-1,CRISP-2,SVMP-1,SVMP-5,SVMP-6,SVMP-7,SVMP-8,SVSP-3	Yes	-	-
CEBPG	CEBPA	CEBP-related	Yes	-	3FTx-1,3FTx-10,3FTx-12,3FTx-13,3FTx-14,3FTx-15,3FTx-16,3FTx-17,3FTx-18,3FTx-19,3FTx-2,3FTx-21,3FTx-22,3FTx-23,3FTx-24,3FTx-27,3FTx-3,3FTx-5,3FTx-7,3FTx-9,AChE-1,CRISP-2,SVMP-1,SVMP-2,SVMP-3,SVMP-4,SVMP-5,SVMP-6,SVMP-7,SVMP-8,Vespryn-1,Waprin-1	-	-	-
Foxa3	FOXP3	FOX	Yes	-	3FTx-10,3FTx-13,3FTx-14,3FTx-15,3FTx-16,3FTx-17,3FTx-18,3FTx-19,3FTx-2,3FTx-20,3FTx-21,3FTx-22,3FTx-23,3FTx-24,3FTx-25,3FTx-26,3FTx-27,3FTx-7,3FTx-8,3FTx-9,AChE-1,SVMP-1,SVMP-2,SVMP-3,SVMP-4,SVMP-5,SVMP-6,SVMP-7,SVMP-8,VEGF-A,Vespryn-1	-	-	-
ZBTB24	ZBTB32	Other factors with up to three adjacent zinc fingers	Yes	-	3FTx-12,3FTx-14,3FTx-27,3FTx-4,3FTx-6,AChE-1,CRISP-2,SVMP-1,SVMP-2,SVMP-4	-	-	-
Zbtb26	ZBTB32	Other factors with up to three adjacent zinc fingers	Yes	-	3FTx-6,AChE-1,SVMP-1,SVMP-2	-	-	-
FOSL1	FOS	Fos-related	Yes	-	3FTx-10,3FTx-24,3FTx-9,AChE-1,CRISP-1	Yes	Yes	-
FOSB	FOS	Fos-related	Yes	-	3FTx-10,3FTx-24,3FTx-9,AChE-1,CRISP-1	Yes	Yes	-
MYB	MYBL1	Myb/SANT domain factors	Yes	-	3FTx-12,3FTx-13,3FTx-14,3FTx-15,3FTx-16,3FTx-19,3FTx-21,3FTx-8	-	-	-
ZNF511	ZNF211	Factors with multiple dispersed zinc fingers	Yes	-	3FTx-10,3FTx-15,3FTx-21,3FTx-25,3FTx-26	-	-	-
TBX10	TBX20	TBX1-related factors	Yes	-	3FTx-10,3FTx-20,CRISP-2,Waprin-1	-	-	-
Znf20	ZNF320	More than 3 adjacent zinc fingers	Yes	-	3FTx-11,3FTx-27	-	-	-
Zbtb22	ZBTB32	Other factors with up to three adjacent zinc fingers	Yes	-	3FTx-14,3FTx-27,3FTx-4	-	-	-
ZBTB10	ZBTB17	Factors with multiple dispersed zinc fingers	Yes	-	3FTx-10,3FTx-24,AChE-1,CRISP-2,CRISP-3,SVMP-2,SVMP-5,SVMP-6,SVMP-7,SVMP-8	-	-	-
ZBTB17.2	ZBTB17	Factors with multiple dispersed zinc fingers	Yes	-	3FTx-10,3FTx-24,AChE-1,CRISP-2,CRISP-3,SVMP-2,SVMP-5,SVMP-6,SVMP-7,SVMP-8	-	-	-
BATF	BATF3	B-ATF-related factors	Yes	-	3FTx-4,SVMP-1,SVMP-4,SVMP-5,SVMP-7,Vespryn-1	-	-	-
THAP4	THAP1	THAP-related factors	Yes	-	3FTx-10,3FTx-11,CRISP-3,SVMP-1,SVMP-2,SVMP-3,SVMP-4,SVMP-5,SVMP-6,SVMP-7,SVMP-8,VEGF-A,Waprin-1	-	-	-
Zbtb49	ZBTB24	More than 3 adjacent zinc fingers	Yes	-	CRISP-3	-	-	-
ZBTB14	ZBTB17	Factors with multiple dispersed zinc fingers	Yes	-	3FTx-10,CRISP-2,CRISP-3,SVMP-2,SVMP-5,SVMP-6,SVMP-7,SVMP-8	-	-	-
ZNF598	ZNF549	More than 3 adjacent zinc fingers	Yes	-	3FTx-10,3FTx-11,3FTx-26,CRISP-2,SVSP-3,VEGF-A,Waprin-1	-	-	-
Stat5b	STAT5A	STAT factors	Yes	-	3FTx-10,SVMP-6,SVMP-8,SVSP-3	-	-	-
Cebpe.2	CEBPE	CEBP-related	Yes	-	Waprin-1	Yes	-	-
ZNF391	ZNF317	More than 3 adjacent zinc fingers	Yes	-	3FTx-11,CRISP-2	-	-	-
Irf6	IRF9	Interferon-regulatory factors	Yes	-	3FTx-14	-	-	-
IRF1	IRF9	Interferon-regulatory factors	Yes	-	3FTx-14	-	-	-
ELK4	ELK1	Ets-related	Yes	-	AChE-1	Yes	Yes	-
SOX2.2	SOX2	SOX-related factors	Yes	-	AChE-1,CRISP-1	-	-	-
YY1	YY1	More than 3 adjacent zinc fingers	Yes	-	KUN-5	Yes	-	-
SATB1	SATB1	HD-CUT	Yes	-	CRISP-1	-	-	-

## Sheet: Table_S7_vennTFs_Tcells
Table S7. Shared and specific candidate transcription factors (TFs) using the 629 toxin cells.
Shared and specific candidate transcription factors (TFs) identified for the main toxin families (3FTx, SVMP, KUN, and CRISP).
Toxin family	# of TFs	TFs
3FTx CRISP KUN SVMP	11	KLF5, ZNF770, ZNF184, KLF16, TFAP2B, FOXJ2, MEIS2, FOXO4, SOX6, NR4A1, ZSCAN21
3FTx KUN SVMP	6	ETS1, ZNF213, MAFF, PRDM1, FOXG1, HES5
3FTx CRISP SVMP	6	BHLHA15, ZBTB32, JUN, PITX2, THAP1, LMX1A
3FTx CRISP KUN	3	ATF1, ZNF417, ZNF524
CRISP KUN SVMP	0	-
3FTx SVMP	2	ZNF136, ZBTB7A
3FTx KUN	3	TFDP1, CREB3L2, MYC
3FTx CRISP	3	FOS, CEBPG, ZNF652
3FTx	9	HSF1, TFCP2L1, EGR2, ZNF530, ZNF320, NFE2, NR1D1, JDP2, SMAD3
SVMP	5	GRHL1, USF1, BCL11B, SRF, TCF7L1
KUN	2	ELF4, SPDEF
CRISP	0	-
Shared and specific candidate transcription factors (TFs) identified for the cytotoxic (3FTx-24, 3FTx-25, and 3FTx-26) and neurotoxic 3FTx (3FTx_neuro; a total of 24 3FTx paralogs).
Toxin family	# of TFs	TFs
3FTx-24 3FTx-25 3FTx-26 3FTx_neuro	6	ZNF184, TFAP2B, PRDM1, MEIS2, SOX6, NR4A1
3FTx-24 3FTx-25 3FTx_neuro	0	-
3FTx-24 3FTx-26 3FTx_neuro	2	ETS1, ZBTB7A
3FTx-25 3FTx-26 3FTx_neuro	2	HSF1, LMX1A
3FTx-24 3FTx_neuro	6	KLF5, FOS, KLF16, ZNF524, FOXJ2, PITX2
3FTx-25 3FTx_neuro	0	-
3FTx-26 3FTx_neuro	0	-
3FTx-24	0	-
3FTx-25	0	-
3FTx-26	0	-
3FTx_neuro	27	ATF1, ZNF417, BHLHA15, ZNF213, ZBTB32, TFCP2L1, EGR2, ZNF770, TFDP1, CREB3L2, MAFF, ZNF530, MYC, JUN, CEBPG, THAP1, ZNF320, FOXG1, FOXO4, NFE2, ZNF652, ZNF136, NR1D1, ZSCAN21, JDP2, SMAD3, HES5

## Sheet: Table_S8_vennTFs_VGcels
Table S8. Shared and specific candidate transcription factors (TFs) using the 1,224 venom-gland cells.
Shared and specific candidate transcription factors (TFs) identified for the main toxin families (3FTx, SVMP, KUN, and CRISP).
Toxin family	# of TFs	TFs
3FTx CRISP KUN SVMP	21	ZNF770,ETV7,ZNF184,KLF1,FOXO4,TFAP2C,TBP,BARX1,KLF14,KLF5,ZNF354C,NFYA,KLF16,IKZF1,FOXJ2,RUNX2,NR4A2,SOX6,NR4A1,ARID3B,ZSCAN21
3FTx KUN SVMP	8	ETS1,ZNF213,MAFF,ZNF677,PRDM1,ESRRA,FOXG1,HES5
3FTx CRISP SVMP	11	ZBTB32,NFIL3,STAT3,PITX2,CEBPA,GATA1,ZBTB17,JUN,THAP1,LMX1A,NFIA
3FTx CRISP KUN	5	ATF1,ZFP14,OSR2,ZNF417,ZNF524
CRISP KUN SVMP	1	ZNF423
3FTx SVMP	5	FOXP3,STAT5A,BATF3,ZNF136,ZBTB7A
3FTx KUN	6	BHLHE41,MYCN,CREB3L2,GRHL2,PLAGL1,MLXIP
3FTx CRISP	7	ZNF549,FOS,LMX1B,TBX20,CEBPG,ZNF317,ZNF652
3FTx	15	BHLHA15,TFCP2L1,MYBL1,JUNB,ZNF211,FOSL1,ZNF320,NFE2,NR1D1,SMAD3,JDP2,HSF1,EGR2,ZNF530,IRF9
SVMP	5	SRF,TCF7L1,GRHL1,USF1,BCL11B
KUN	18	MLX,YY1,OSR1,ZKSCAN5,TFAP2B,ARID3A,SPDEF,STAT1,IKZF2,USF2,ELF4,TFDP1,HMGA1,HEY1,MYC,ERF,HEY2,ZFX
CRISP	3	SATB1,SOX2,ZBTB24
Shared and specific candidate transcription factors (TFs) identified for the cytotoxic (3FTx-24, 3FTx-25, and 3FTx-26) and neurotoxic 3FTx (3FTx_neuro; a total of 24 3FTx paralogs).
Toxin family	# of TFs	TFs
3FTx-24 3FTx-25 3FTx-26 3FTx_neuro	14	ETV7,ZNF184,ZFP14,FOXP3,TBP,BARX1,ZNF354C,IKZF1,GATA1,PRDM1,NR4A2,SOX6,NR4A1,ARID3B
3FTx-24 3FTx-25 3FTx_neuro	1	OSR2
3FTx-24 3FTx-26 3FTx_neuro	2	ETS1,ZBTB7A
3FTx-25 3FTx-26 3FTx_neuro	7	STAT3,ZNF211,LMX1B,HSF1,NFYA,LMX1A,NFIA
3FTx-24 3FTx_neuro	11	FOS,KLF1,PITX2,TFAP2C,KLF14,KLF5,KLF16,CEBPA,ZNF524,FOXJ2,ZBTB17
3FTx-25 3FTx_neuro	0	-
3FTx-26 3FTx_neuro	1	ZNF549
3FTx-24	0	-
3FTx-25	0	-
3FTx-26	0	-
3FTx_neuro	42	ATF1,BHLHE41,BHLHA15,ZNF213,MYCN,ZBTB32,TFCP2L1,ZNF770,MYBL1,JUNB,NFIL3,CREB3L2,MAFF,FOSL1,ZNF320,FOXO4,NFE2,ZNF677,NR1D1,SMAD3,JDP2,ZNF417,STAT5A,TBX20,EGR2,GRHL2,ZNF530,ESRRA,JUN,RUNX2,CEBPG,IRF9,THAP1,PLAGL1,FOXG1,ZNF317,BATF3,ZNF652,ZNF136,ZSCAN21,HES5,MLXIP

## Sheet: Table_S9_correlation
Table S9. Correlation matrix of pairwise patristic distances of peptide and promoter sequences of 3FTx.
Peptide
3FTx-1 3FTx-2 3FTx-3 3FTx-4 3FTx-5 3FTx-6 3FTx-15 3FTx-17 3FTx-22 3FTx-21 3FTx-16 3FTx-18 3FTx-23 3FTx-19 3FTx-25 3FTx-26 3FTx-24 3FTx-7 3FTx-27 3FTx-12 3FTx-9 3FTx-14 3FTx-20 3FTx-11 3FTx-13 3FTx-8 3FTx-10
3FTx-1 0.0 0.0 0.1413276231263383 0.1413276231263383 0.16309012875536477 0.17811158798283266 0.3870246085011185 0.4097995545657016 0.4177777777777778 0.4009009009009009 0.4412416851441242 0.4129464285714286 0.4107142857142857 0.3348214285714286 0.5186813186813186 0.5186813186813186 0.5208791208791208 0.5505376344086022 0.5309168443496801 0.5045045045045045 0.5397849462365591 0.579059829059829 0.5…
3FTx-2 0.0 0.0 0.1413276231263383 0.1413276231263383 0.16309012875536477 0.17811158798283266 0.3870246085011185 0.4097995545657016 0.4177777777777778 0.4009009009009009 0.4412416851441242 0.4129464285714286 0.4107142857142857 0.3348214285714286 0.5186813186813186 0.5186813186813186 0.5208791208791208 0.5505376344086022 0.5309168443496801 0.5045045045045045 0.5397849462365591 0.579059829059829 0.5…
3FTx-3 0.1413276231263383 0.1413276231263383 0.0 0.0 0.023255813953488413 0.07610993657505283 0.43015521064301554 0.45594713656387664 0.46373626373626375 0.4488888888888889 0.46840958605664484 0.42731277533039647 0.4251101321585903 0.40528634361233484 0.5615550755939525 0.5615550755939525 0.5377969762419006 0.5940803382663848 0.5768421052631578 0.5199115044247787 0.5983086680761099 0.607594936708…
3FTx-4 0.1413276231263383 0.1413276231263383 0.0 0.0 0.023255813953488413 0.07610993657505283 0.43015521064301554 0.45594713656387664 0.46373626373626375 0.4488888888888889 0.46840958605664484 0.42731277533039647 0.4251101321585903 0.40528634361233484 0.5615550755939525 0.5615550755939525 0.5377969762419006 0.5940803382663848 0.5768421052631578 0.5199115044247787 0.5983086680761099 0.607594936708…
3FTx-5 0.16309012875536477 0.16309012875536477 0.023255813953488413 0.023255813953488413 0.0 0.09745762711864403 0.44789356984478934 0.473568281938326 0.4813186813186813 0.465478841870824 0.485838779956427 0.4437086092715232 0.4415011037527594 0.42163355408388525 0.577922077922078 0.577922077922078 0.5216450216450217 0.6101694915254237 0.5957894736842105 0.5388026607538803 0.6144067796610169 0.62…
3FTx-6 0.17811158798283266 0.17811158798283266 0.07610993657505283 0.07610993657505283 0.09745762711864403 0.0 0.40133037694013307 0.4251101321585903 0.432967032967033 0.4164810690423163 0.44008714596949894 0.39514348785871967 0.3841059602649006 0.3796909492273731 0.5346320346320346 0.5346320346320346 0.5367965367965368 0.5593220338983051 0.5515789473684211 0.5077605321507761 0.5826271186440678 0…
3FTx-15 0.3870246085011185 0.3870246085011185 0.43015521064301554 0.43015521064301554 0.44789356984478934 0.40133037694013307 0.0 0.10795454545454541 0.11531190926275992 0.1466666666666666 0.2756653992395437 0.28 0.2704761904761904 0.2564612326043738 0.5679824561403508 0.581140350877193 0.49122807017543857 0.5021551724137931 0.5366379310344828 0.511520737327189 0.5711206896551724 0.55888650963597…
3FTx-17 0.4097995545657016 0.4097995545657016 0.45594713656387664 0.45594713656387664 0.473568281938326 0.4251101321585903 0.10795454545454541 0.0 0.007561436672967825 0.05681818181818177 0.26515151515151514 0.25757575757575757 0.24810606060606055 0.30434782608695654 0.5689277899343546 0.5689277899343546 0.5076586433260394 0.5010706638115632 0.5074946466809422 0.49656750572082375 0.56102783725910…
3FTx-22 0.4177777777777778 0.4177777777777778 0.46373626373626375 0.46373626373626375 0.4813186813186813 0.432967032967033 0.11531190926275992 0.007561436672967825 0.0 0.06427221172022679 0.27221172022684315 0.2646502835538752 0.2551984877126654 0.31163708086785014 0.5764192139737991 0.5764192139737991 0.5152838427947598 0.5085470085470085 0.5149572649572649 0.504566210045662 0.5683760683760684 0…
3FTx-21 0.4009009009009009 0.4009009009009009 0.4488888888888889 0.4488888888888889 0.465478841870824 0.4164810690423163 0.1466666666666666 0.05681818181818177 0.06427221172022679 0.0 0.2433460076045627 0.22243713733075432 0.21276595744680848 0.27474747474747474 0.5587583148558759 0.5587583148558759 0.4944567627494457 0.4902386117136659 0.49784482758620685 0.4849187935034803 0.5509761388286334 0.…
3FTx-16 0.4412416851441242 0.4412416851441242 0.46840958605664484 0.46840958605664484 0.485838779956427 0.44008714596949894 0.2756653992395437 0.26515151515151514 0.27221172022684315 0.2433460076045627 0.0 0.14716981132075468 0.13773584905660374 0.2992125984251969 0.5411255411255411 0.5324675324675325 0.5064935064935066 0.5147679324894514 0.5189873417721519 0.49321266968325794 0.6033755274261603 …
3FTx-18 0.4129464285714286 0.4129464285714286 0.42731277533039647 0.42731277533039647 0.4437086092715232 0.39514348785871967 0.28 0.25757575757575757 0.2646502835538752 0.22243713733075432 0.14716981132075468 0.0 0.009615384615384581 0.2269076305220884 0.5685840707964602 0.5752212389380531 0.5 0.5064655172413793 0.5095948827292112 0.47926267281105994 0.5603448275862069 0.5456475583864119 0.512931…
3FTx-23 0.4107142857142857 0.4107142857142857 0.4251101321585903 0.4251101321585903 0.4415011037527594 0.3841059602649006 0.2704761904761904 0.24810606060606055 0.2551984877126654 0.21276595744680848 0.13773584905660374 0.009615384615384581 0.0 0.23694779116465858 0.5575221238938053 0.5641592920353982 0.48893805309734517 0.4956896551724138 0.5202558635394456 0.4769585253456221 0.5711206896551724 …
3FTx-19 0.3348214285714286 0.3348214285714286 0.40528634361233484 0.40528634361233484 0.42163355408388525 0.3796909492273731 0.2564612326043738 0.30434782608695654 0.31163708086785014 0.27474747474747474 0.2992125984251969 0.2269076305220884 0.23694779116465858 0.0 0.5736607142857143 0.5848214285714286 0.5 0.4945770065075922 0.5074626865671642 0.4649532710280374 0.5086580086580086 0.5244161358811…
3FTx-25 0.5186813186813186 0.5186813186813186 0.5615550755939525 0.5615550755939525 0.577922077922078 0.5346320346320346 0.5679824561403508 0.5689277899343546 0.5764192139737991 0.5587583148558759 0.5411255411255411 0.5685840707964602 0.5575221238938053 0.5736607142857143 0.0 0.06739130434782614 0.2326086956521739 0.6196581196581197 0.5178197064989518 0.5351473922902494 0.5732758620689655 0.50739…
3FTx-26 0.5186813186813186 0.5186813186813186 0.5615550755939525 0.5615550755939525 0.577922077922078 0.5346320346320346 0.581140350877193 0.5689277899343546 0.5764192139737991 0.5587583148558759 0.5324675324675325 0.5752212389380531 0.5641592920353982 0.5848214285714286 0.06739130434782614 0.0 0.25601750547045954 0.6324786324786325 0.5387840670859538 0.5330296127562643 0.5732758620689655 0.53065…
3FTx-24 0.5208791208791208 0.5208791208791208 0.5377969762419006 0.5377969762419006 0.5216450216450217 0.5367965367965368 0.49122807017543857 0.5076586433260394 0.5152838427947598 0.4944567627494457 0.5064935064935066 0.5 0.48893805309734517 0.5 0.2326086956521739 0.25601750547045954 0.0 0.5854700854700854 0.5387840670859538 0.5057736720554272 0.5689655172413793 0.5200845665961945 0.5460385438972…
3FTx-7 0.5505376344086022 0.5505376344086022 0.5940803382663848 0.5940803382663848 0.6101694915254237 0.5593220338983051 0.5021551724137931 0.5010706638115632 0.5085470085470085 0.4902386117136659 0.5147679324894514 0.5064655172413793 0.4956896551724138 0.4945770065075922 0.6196581196581197 0.6324786324786325 0.5854700854700854 0.0 0.3448979591836735 0.5391304347826087 0.578512396694215 0.5420944…
3FTx-27 0.5309168443496801 0.5309168443496801 0.5768421052631578 0.5768421052631578 0.5957894736842105 0.5515789473684211 0.5366379310344828 0.5074946466809422 0.5149572649572649 0.49784482758620685 0.5189873417721519 0.5095948827292112 0.5202558635394456 0.5074626865671642 0.5178197064989518 0.5387840670859538 0.5387840670859538 0.3448979591836735 0.0 0.44635193133047213 0.49183673469387756 0.46…
3FTx-12 0.5045045045045045 0.5045045045045045 0.5199115044247787 0.5199115044247787 0.5388026607538803 0.5077605321507761 0.511520737327189 0.49656750572082375 0.504566210045662 0.4849187935034803 0.49321266968325794 0.47926267281105994 0.4769585253456221 0.4649532710280374 0.5351473922902494 0.5330296127562643 0.5057736720554272 0.5391304347826087 0.44635193133047213 0.0 0.454945054945055 0.4516…
3FTx-9 0.5397849462365591 0.5397849462365591 0.5983086680761099 0.5983086680761099 0.6144067796610169 0.5826271186440678 0.5711206896551724 0.5610278372591007 0.5683760683760684 0.5509761388286334 0.6033755274261603 0.5603448275862069 0.5711206896551724 0.5086580086580086 0.5732758620689655 0.5732758620689655 0.5689655172413793 0.578512396694215 0.49183673469387756 0.454945054945055 0.0 0.5030800…
3FTx-14 0.579059829059829 0.579059829059829 0.6075949367088608 0.6075949367088608 0.6265822784810127 0.5738396624472574 0.5588865096359743 0.5053533190578159 0.5128205128205128 0.5203426124197001 0.5506329113924051 0.5456475583864119 0.535031847133758 0.524416135881104 0.507399577167019 0.5306553911205074 0.5200845665961945 0.5420944558521561 0.46734693877551026 0.4516129032258065 0.5030800821355…
3FTx-20 0.5225806451612903 0.5225806451612903 0.547568710359408 0.547568710359408 0.5656779661016949 0.5105932203389831 0.5625 0.5096359743040686 0.517094017094017 0.5010845986984815 0.5400843881856541 0.5129310344827587 0.5021551724137931 0.48043478260869565 0.5653104925053534 0.5931477516059958 0.5460385438972163 0.4979338842975206 0.4816326530612245 0.44175824175824174 0.4884696016771488 0.209…
3FTx-11 0.5974304068522485 0.5974304068522485 0.6194503171247357 0.6194503171247357 0.6215644820295982 0.6088794926004228 0.6420824295010845 0.6117136659436009 0.613882863340564 0.6073752711496746 0.6680942184154175 0.6638115631691649 0.6616702355460385 0.6552462526766596 0.6405919661733614 0.6300211416490487 0.6575052854122622 0.7066115702479339 0.6735537190082644 0.6803455723542117 0.6611570247…
3FTx-13 0.44946236559139785 0.44946236559139785 0.5200845665961945 0.5200845665961945 0.521186440677966 0.5084745762711864 0.5217391304347826 0.490280777537797 0.49784482758620685 0.48034934497816595 0.5662393162393162 0.5464362850971922 0.5442764578833693 0.5248380129589633 0.5641025641025641 0.5384615384615384 0.5491452991452992 0.6 0.578512396694215 0.5751633986928104 0.51875 0.594202898550724…
3FTx-8 0.5849056603773585 0.5849056603773585 0.6036866359447004 0.6036866359447004 0.6004618937644342 0.5912240184757506 0.6157407407407407 0.5990675990675991 0.6069767441860465 0.6150234741784038 0.5529953917050692 0.5446009389671361 0.5422535211267605 0.5439429928741093 0.6388888888888888 0.6682134570765661 0.6078886310904872 0.5981524249422633 0.6449438202247191 0.5623471882640587 0.6206896551…
3FTx-10 0.7634408602150538 0.7634408602150538 0.7334754797441365 0.7334754797441365 0.7292110874200426 0.7292110874200426 0.7632743362831859 0.7687224669603524 0.7758241758241758 0.7676991150442478 0.7292576419213974 0.7192982456140351 0.7171052631578947 0.7785087719298246 0.7866379310344828 0.7995689655172413 0.7607758620689655 0.7348643006263048 0.7369519832985386 0.7592997811816192 0.830897703…
Promoter
3FTx-1 3FTx-10 3FTx-11 3FTx-12 3FTx-13 3FTx-14 3FTx-15 3FTx-16 3FTx-17 3FTx-18 3FTx-19 3FTx-2 3FTx-20 3FTx-21 3FTx-22 3FTx-23 3FTx-24 3FTx-25 3FTx-26 3FTx-27 3FTx-3 3FTx-4 3FTx-5 3FTx-6 3FTx-7 3FTx-8 3FTx-9
3FTx-1 0.0 0.3683589138134593 0.5737898465171192 0.12868949232585591 0.09681227863046049 0.17237308146399055 0.17119244391971666 0.11097992916174737 0.11097992916174737 0.15938606847697756 0.12278630460448647 0.0 0.12042502951593859 0.17119244391971666 0.14639905548996457 0.15820543093270367 0.31404958677685946 0.24675324675324672 0.2491145218417946 0.08028335301062572 0.06257378984651707 0.16646…
3FTx-10 0.3683589138134593 0.0 0.6351829988193625 0.37426210153482886 0.36245572609208976 0.37426210153482886 0.36481700118063753 0.36127508854781587 0.36009445100354187 0.3577331759149941 0.37426210153482886 0.3683589138134593 0.3695395513577332 0.36245572609208976 0.36363636363636365 0.3565525383707202 0.44746162927981115 0.42030696576151116 0.4191263282172373 0.36245572609208976 0.383707201889…
3FTx-11 0.5737898465171192 0.6351829988193625 0.0 0.5879574970484062 0.5608028335301063 0.6044864226682409 0.615112160566706 0.5702479338842975 0.5678866587957497 0.602125147579693 0.58913813459268 0.5737898465171192 0.5855962219598583 0.615112160566706 0.5903187721369539 0.6033057851239669 0.6257378984651711 0.5950413223140496 0.5962219598583235 0.5726092089728454 0.5985832349468714 0.6033057851…
3FTx-12 0.12868949232585591 0.37426210153482886 0.5879574970484062 0.0 0.08500590318772139 0.09563164108618649 0.08736717827626916 0.07792207792207795 0.08028335301062572 0.07319952774498228 0.04014167650531286 0.12868949232585591 0.05076741440377808 0.08972845336481705 0.06021251475796929 0.0720188902007084 0.2833530106257379 0.21841794569067297 0.22195985832349474 0.10625737898465171 0.09445100…
3FTx-13 0.09681227863046049 0.36245572609208976 0.5608028335301063 0.08500590318772139 0.0 0.13813459268004724 0.13577331759149946 0.07792207792207795 0.0720188902007084 0.12160566706021247 0.07438016528925617 0.09681227863046049 0.08736717827626916 0.13813459268004724 0.11097992916174737 0.12042502951593859 0.2880755608028335 0.2136953955135773 0.2148760330578512 0.09090909090909094 0.1275088547…
3FTx-14 0.17237308146399055 0.37426210153482886 0.6044864226682409 0.09563164108618649 0.13813459268004724 0.0 0.09563164108618649 0.1428571428571429 0.14639905548996457 0.10979929161747348 0.09208972845336483 0.17237308146399055 0.10153482880755604 0.09681227863046049 0.11216056670602126 0.11097992916174737 0.29161747343565525 0.25737898465171194 0.2609208972845336 0.16410861865407322 0.14167650…
3FTx-15 0.17119244391971666 0.36481700118063753 0.615112160566706 0.08736717827626916 0.13577331759149946 0.09563164108618649 0.0 0.07319952774498228 0.08028335301062572 0.038961038961038974 0.0944510035419126 0.17119244391971666 0.10035419126328216 0.008264462809917328 0.04840613931523019 0.037780401416765086 0.30106257378984647 0.26800472255017704 0.26918536009445104 0.15938606847697756 0.13813…
3FTx-16 0.11097992916174737 0.36127508854781587 0.5702479338842975 0.07792207792207795 0.07792207792207795 0.1428571428571429 0.07319952774498228 0.0 0.022432113341204207 0.06611570247933884 0.0826446280991735 0.11097992916174737 0.09563164108618649 0.07319952774498228 0.05785123966942152 0.06493506493506496 0.2963400236127509 0.24557260920897284 0.24675324675324672 0.10625737898465171 0.11806375…
3FTx-17 0.11097992916174737 0.36009445100354187 0.5678866587957497 0.08028335301062572 0.0720188902007084 0.14639905548996457 0.08028335301062572 0.022432113341204207 0.0 0.06257378984651707 0.08500590318772139 0.11097992916174737 0.09799291617473438 0.0826446280991735 0.046044864226682414 0.06139315230224318 0.2963400236127509 0.24675324675324672 0.2479338842975206 0.10507674144037782 0.12750885…
3FTx-18 0.15938606847697756 0.3577331759149941 0.602125147579693 0.07319952774498228 0.12160566706021247 0.10979929161747348 0.038961038961038974 0.06611570247933884 0.06257378984651707 0.0 0.08028335301062572 0.15938606847697756 0.08854781582054305 0.04250295159386064 0.02833530106257376 0.0011806375442738881 0.30224321133412047 0.2514757969303424 0.2526564344746163 0.14521841794569068 0.1286894…
3FTx-19 0.12278630460448647 0.37426210153482886 0.58913813459268 0.04014167650531286 0.07438016528925617 0.09208972845336483 0.0944510035419126 0.0826446280991735 0.08500590318772139 0.08028335301062572 0.0 0.12278630460448647 0.038961038961038974 0.09681227863046049 0.06847697756788662 0.07910271546635184 0.2833530106257379 0.21841794569067297 0.21959858323494685 0.1074380165289256 0.09090909090…
3FTx-2 0.0 0.3683589138134593 0.5737898465171192 0.12868949232585591 0.09681227863046049 0.17237308146399055 0.17119244391971666 0.11097992916174737 0.11097992916174737 0.15938606847697756 0.12278630460448647 0.0 0.12042502951593859 0.17119244391971666 0.14639905548996457 0.15820543093270367 0.31404958677685946 0.24675324675324672 0.2491145218417946 0.08028335301062572 0.06257378984651707 0.16646…
3FTx-20 0.12042502951593859 0.3695395513577332 0.5855962219598583 0.05076741440377808 0.08736717827626916 0.10153482880755604 0.10035419126328216 0.09563164108618649 0.09799291617473438 0.08854781582054305 0.038961038961038974 0.12042502951593859 0.0 0.10035419126328216 0.07674144037780406 0.08736717827626916 0.2880755608028335 0.22195985832349474 0.22314049586776863 0.10625737898465171 0.0909090…
3FTx-21 0.17119244391971666 0.36245572609208976 0.615112160566706 0.08972845336481705 0.13813459268004724 0.09681227863046049 0.008264462809917328 0.07319952774498228 0.0826446280991735 0.04250295159386064 0.09681227863046049 0.17119244391971666 0.10035419126328216 0.0 0.04958677685950408 0.04132231404958675 0.30578512396694213 0.27036599763872493 0.2715466351829988 0.15702479338842978 0.13813459…
3FTx-22 0.14639905548996457 0.36363636363636365 0.5903187721369539 0.06021251475796929 0.11097992916174737 0.11216056670602126 0.04840613931523019 0.05785123966942152 0.046044864226682414 0.02833530106257376 0.06847697756788662 0.14639905548996457 0.07674144037780406 0.04958677685950408 0.0 0.02715466351829987 0.2975206611570248 0.2479338842975206 0.2491145218417946 0.13341204250295158 0.11688311…
3FTx-23 0.15820543093270367 0.3565525383707202 0.6033057851239669 0.0720188902007084 0.12042502951593859 0.11097992916174737 0.037780401416765086 0.06493506493506496 0.06139315230224318 0.0011806375442738881 0.07910271546635184 0.15820543093270367 0.08736717827626916 0.04132231404958675 0.02715466351829987 0.0 0.30224321133412047 0.2502951593860685 0.2514757969303424 0.1440377804014168 0.12750885…
3FTx-24 0.31404958677685946 0.44746162927981115 0.6257378984651711 0.2833530106257379 0.2880755608028335 0.29161747343565525 0.30106257378984647 0.2963400236127509 0.2963400236127509 0.30224321133412047 0.2833530106257379 0.31404958677685946 0.2880755608028335 0.30578512396694213 0.2975206611570248 0.30224321133412047 0.0 0.32939787485242034 0.32821723730814645 0.3116883116883117 0.30696576151121…
3FTx-25 0.24675324675324672 0.42030696576151116 0.5950413223140496 0.21841794569067297 0.2136953955135773 0.25737898465171194 0.26800472255017704 0.24557260920897284 0.24675324675324672 0.2514757969303424 0.21841794569067297 0.24675324675324672 0.22195985832349474 0.27036599763872493 0.2479338842975206 0.2502951593860685 0.32939787485242034 0.0 0.005903187721369552 0.24203069657615117 0.243211334…
3FTx-26 0.2491145218417946 0.4191263282172373 0.5962219598583235 0.22195985832349474 0.2148760330578512 0.2609208972845336 0.26918536009445104 0.24675324675324672 0.2479338842975206 0.2526564344746163 0.21959858323494685 0.2491145218417946 0.22314049586776863 0.2715466351829988 0.2491145218417946 0.2514757969303424 0.32821723730814645 0.005903187721369552 0.0 0.24321133412042506 0.245572609208972…
3FTx-27 0.08028335301062572 0.36245572609208976 0.5726092089728454 0.10625737898465171 0.09090909090909094 0.16410861865407322 0.15938606847697756 0.10625737898465171 0.10507674144037782 0.14521841794569068 0.1074380165289256 0.08028335301062572 0.10625737898465171 0.15702479338842978 0.13341204250295158 0.1440377804014168 0.3116883116883117 0.24203069657615117 0.24321133412042506 0.0 0.103896103…
3FTx-3 0.06257378984651707 0.3837072018890201 0.5985832349468714 0.0944510035419126 0.12750885478158203 0.1416765053128689 0.13813459268004724 0.11806375442739081 0.12750885478158203 0.12868949232585591 0.09090909090909094 0.06257378984651707 0.09090909090909094 0.13813459268004724 0.11688311688311692 0.12750885478158203 0.306965761511216 0.24321133412042506 0.24557260920897284 0.1038961038961039…
3FTx-4 0.166469893742621 0.4037780401416765 0.6033057851239669 0.21841794569067297 0.21841794569067297 0.24439197166469895 0.23966942148760328 0.23258559622195984 0.23494687131050762 0.23258559622195984 0.2148760330578512 0.166469893742621 0.21133412042502953 0.24203069657615117 0.23494687131050762 0.23376623376623373 0.34946871310507677 0.2609208972845336 0.2632821723730815 0.20661157024793386 0…
3FTx-5 0.06257378984651707 0.3813459268004723 0.5974025974025974 0.08854781582054305 0.12160566706021247 0.13813459268004724 0.13341204250295158 0.11334120425029515 0.12278630460448647 0.12396694214876036 0.08500590318772139 0.06257378984651707 0.08500590318772139 0.13341204250295158 0.11216056670602126 0.12278630460448647 0.30460448642266824 0.24203069657615117 0.24439197166469895 0.100354191263…
3FTx-6 0.1652892561983471 0.40141676505312873 0.6033057851239669 0.21841794569067297 0.21841794569067297 0.24439197166469895 0.23966942148760328 0.23258559622195984 0.23494687131050762 0.23258559622195984 0.2148760330578512 0.1652892561983471 0.21015348288075564 0.24203069657615117 0.23494687131050762 0.23376623376623373 0.3482880755608029 0.2585596221959858 0.2609208972845336 0.20543093270365997…
3FTx-7 0.29161747343565525 0.48051948051948057 0.7024793388429752 0.2868949232585596 0.319952774498229 0.27036599763872493 0.25737898465171194 0.3116883116883117 0.31523022432113346 0.2845336481700118 0.2857142857142857 0.29161747343565525 0.2857142857142857 0.2621015348288076 0.2845336481700118 0.2833530106257379 0.43211334120425027 0.4191263282172373 0.42148760330578516 0.30342384887839435 0.25…
3FTx-8 0.1322314049586777 0.36363636363636365 0.5997638724911452 0.11570247933884292 0.1322314049586777 0.15230224321133412 0.15112160566706023 0.1428571428571429 0.1428571428571429 0.13695395513577335 0.11334120425029515 0.1322314049586777 0.11688311688311692 0.14994096812278634 0.1310507674144038 0.13577331759149946 0.2975206611570248 0.24439197166469895 0.24557260920897284 0.1310507674144038 0…
3FTx-9 0.1192443919716647 0.3789846517119244 0.5997638724911452 0.0826446280991735 0.11806375442739081 0.11688311688311692 0.12278630460448647 0.12278630460448647 0.12514757969303425 0.11216056670602126 0.07792207792207795 0.1192443919716647 0.08146399055489961 0.12042502951593859 0.10153482880755604 0.11097992916174737 0.306965761511216 0.24439197166469895 0.24557260920897284 0.12514757969303425…

[truncated: 1 more sheets: Table_S10_datasets]
