# Supplementary material for: The gene regulatory mechanisms shaping the heterogeneity of venom production in the Cape coral snake
Source: Genome Biol. 2025 May 19;26:130. doi: 10.1186/s13059-025-03602-w (PMC12087220; doi:10.1186/s13059-025-03602-w)
Supplement: Supplementary file 3 — Additional file 3. [file 13059_2025_3602_MOESM3_ESM.tsv]

********************** Parameters **********************
Protein database file:	D:/20230308_snakes_venoms/Alubricus_pep.fasta
Spectrum file:	D:/20230308_snakes_venoms/peak/mzml\Conjoint7_ms2.msalign
Number of combined spectra:	1
Fragmentation method:	FILE
Search type:	TARGET
Allowed N-terminal forms:	NONE,NME,NME_ACETYLATION,M_ACETYLATION
Maximum number of unexpected modifications:	1
Maximum mass shift of modifications:	500 Da
Minimum mass shift of modifications:	-500 Da
Spectrum-level cutoff type:	EVALUE
Spectrum-level cutoff value:	0.01
Proteoform-level cutoff type:	EVALUE
Proteoform-level cutoff value:	0.01
Error tolerance for matching masses:	10 ppm
Error tolerance for identifying PrSM clusters:	1.2 Da
Use TopFD feature file:	True
E-value computation:	Generating function
Localization with MIScore:	False
Thread number:	6
Executable file directory:	C:\Users\paolo\Downloads\toppic-windows-1.7.3\toppic-windows-1.7.3
Start time:	Mon Oct 21 08:20:29 2024
End time:	Mon Oct 21 08:35:17 2024
Version:	1.7.3
********************** Parameters **********************
Data file name	Prsm ID	Spectrum ID	Fragmentation	Scan(s)	Retention time	#peaks	Charge	Precursor mass	Adjusted precursor mass	Proteoform ID	Feature ID	Feature intensity	Feature score	Feature apex time	#Protein hits	Protein accession	Protein description	First residue	Last residue	Special amino acids	Database protein sequence	Proteoform	Proteoform mass	Protein N-terminal form	Fixed PTMs	#unexpected modifications	unexpected modifications	#variable PTMs	variable PTMs	MIScore	#matched peaks	#matched fragment ions	E-value	Spectrum-level Q-value	Proteoform-level Q-value
D:/20230308_snakes_venoms/peak/mzml/3_Red_1_ms2.msalign	0	118	HCD	176	109.95	28	2	1827.88803	1827.88803	77	114	7.263e+07	0.99884	736.4	2	3FTx-1	3FTx-1	22	36		KICHNQQSSQTPTTK	T.KICHNQQSSQTPT(TK)[+128.0569].T	1827.88803	NONE		1	+128.0569:[14-15]	0		-	16	15	4.40018794e-06	-	-
D:/20230308_snakes_venoms/peak/mzml/3_Red_1_ms2.msalign	0															3FTx-2	3FTx-2	22	36
D:/20230308_snakes_venoms/peak/mzml/3_Red_1_ms2.msalign	1	119	HCD	177	110.47	29	2	1827.88803	1827.88803	77	114	7.263e+07	0.99884	736.4	2	3FTx-1	3FTx-1	22	36		KICHNQQSSQTPTTK	T.KICHNQQSSQTPT(TK)[+128.0569].T	1827.88803	NONE		1	+128.0569:[14-15]	0		-	15	13	0.000281702986	-	-
D:/20230308_snakes_venoms/peak/mzml/3_Red_1_ms2.msalign	1															3FTx-2	3FTx-2	22	36
D:/20230308_snakes_venoms/peak/mzml/3_Red_1_ms2.msalign	2	250	HCD	353	219.13	25	3	2429.10486	2429.10486	91	225	3.617e+07	0.99704	426.26	2	3FTx-1	3FTx-1	22	41		KICHNQQSSQTPTTKTCPGE	T.KICHNQQSSQTPTTKTC(PGE)[+242.1000].T	2429.10486	NONE		1	+242.1000:[18-20]	0		-	12	9	0.00853092585	-	-
D:/20230308_snakes_venoms/peak/mzml/3_Red_1_ms2.msalign	2															3FTx-2	3FTx-2	22	41
D:/20230308_snakes_venoms/peak/mzml/3_Red_1_ms2.msalign	3	434	HCD	610	379.87	19	5	3440.55157	3440.554759	54	516	1.310e+07	0.98157	374.58	2	3FTx-1	3FTx-1	22	51		KICHNQQSSQTPTTKTCPGETNCYKKQWSD	T.KICHNQQSSQTPTTKTCPGETNCYKKQWSD.H	3440.554759	NONE		0		0		-	8	8	1.641929919e-05	-	-
D:/20230308_snakes_venoms/peak/mzml/3_Red_1_ms2.msalign	3															3FTx-2	3FTx-2	22	51
D:/20230308_snakes_venoms/peak/mzml/3_Red_1_ms2.msalign	4	446	HCD	626	388.88	27	4	2080.05493	2080.09493	85	709	9.062e+06	0.93025	1265.1	2	3FTx-1	3FTx-1	68	82		PGIKLHCCKTDKCNN	K.PGIKLH(CC)[+407.3102]KTDKCNN.	2080.09493	NONE		1	+407.3102:[7-8]	0		-	7	7	0.0008491879905	-	-
D:/20230308_snakes_venoms/peak/mzml/3_Red_1_ms2.msalign	4															3FTx-2	3FTx-2	68	82
D:/20230308_snakes_venoms/peak/mzml/3_Red_1_ms2.msalign	5	470	HCD	658	406.86	56	6	4460.11911	4459.13176	37	-	-	-	-	2	3FTx-1	3FTx-1	22	60		KICHNQQSSQTPTTKTCPGETNCYKKQWSDHRGTIIERG	T.KICHNQQSSQTPTTKTCPGETNCYKKQWSDHR(GTIIERG)[-0.9855].C	4459.13176	NONE		1	-0.9855:[33-39]	0		-	25	20	1.360698882e-15	-	-
D:/20230308_snakes_venoms/peak/mzml/3_Red_1_ms2.msalign	5															3FTx-2	3FTx-2	22	60
D:/20230308_snakes_venoms/peak/mzml/3_Red_1_ms2.msalign	6	472	HCD	661	408.51	54	6	4460.11911	4459.13176	37	-	-	-	-	2	3FTx-1	3FTx-1	22	60		KICHNQQSSQTPTTKTCPGETNCYKKQWSDHRGTIIERG	T.KICHNQQSSQTPTTKTCPGETNCYKKQWSDHR(GTIIERG)[-0.9855].C	4459.13176	NONE		1	-0.9855:[33-39]	0		-	24	18	6.34649292e-12	-	-
D:/20230308_snakes_venoms/peak/mzml/3_Red_1_ms2.msalign	6															3FTx-2	3FTx-2	22	60
D:/20230308_snakes_venoms/peak/mzml/3_Red_1_ms2.msalign	7	474	HCD	664	410.17	48	6	4460.11911	4459.13176	37	-	-	-	-	2	3FTx-1	3FTx-1	22	60		KICHNQQSSQTPTTKTCPGETNCYKKQWSDHRGTIIERG	T.KICHNQQSSQTPTTKTCPGETNCYKKQWSDHR(GTIIERG)[-0.9855].C	4459.13176	NONE		1	-0.9855:[33-39]	0		-	18	15	2.81388186e-08	-	-
D:/20230308_snakes_venoms/peak/mzml/3_Red_1_ms2.msalign	7															3FTx-2	3FTx-2	22	60
D:/20230308_snakes_venoms/peak/mzml/3_Red_1_ms2.msalign	8	476	HCD	666	411.21	49	6	4460.11911	4459.13176	37	-	-	-	-	2	3FTx-1	3FTx-1	22	63		KICHNQQSSQTPTTKTCPGETNCYKKQWSDHRGTIIERGCGC	T.KICHNQQSSQTPTTKTCPGETNCYKKQWSD(HR)[-264.0253]GTIIERGCGC.P	4459.13176	NONE		1	-264.0253:[31-32]	0		-	13	11	5.54619366e-05	-	-
D:/20230308_snakes_venoms/peak/mzml/3_Red_1_ms2.msalign	8															3FTx-2	3FTx-2	22	63
D:/20230308_snakes_venoms/peak/mzml/3_Red_1_ms2.msalign	9	488	HCD	682	420.11	25	4	2112.02605	2112.06605	76	-	-	-	-	2	3FTx-1	3FTx-1	68	82		PGIKLHCCKTDKCNN	K.PGIKLHCC(K)[+439.2813]TDKCNN.	2112.06605	NONE		1	+439.2813:[9]	0		-	7	7	5.924956276e-05	-	-
D:/20230308_snakes_venoms/peak/mzml/3_Red_1_ms2.msalign	9															3FTx-2	3FTx-2	68	82
D:/20230308_snakes_venoms/peak/mzml/3_Red_1_ms2.msalign	10	489	HCD	684	421.21	27	4	2112.02605	2112.02605	76	-	-	-	-	2	3FTx-1	3FTx-1	62	82		GCPSVKPGIKLHCCKTDKCNN	C.(GCPS)[-132.0375]VKPGIKLHCCKTDKCNN.	2112.02605	NONE		1	-132.0375:[1-4]	0		-	7	7	0.002527869972	-	-
D:/20230308_snakes_venoms/peak/mzml/3_Red_1_ms2.msalign	10															3FTx-2	3FTx-2	62	82
D:/20230308_snakes_venoms/peak/mzml/3_Red_1_ms2.msalign	11	490	HCD	685	421.73	29	4	2112.02605	2112.02605	76	-	-	-	-	2	3FTx-1	3FTx-1	62	82		GCPSVKPGIKLHCCKTDKCNN	C.(GCPS)[-132.0375]VKPGIKLHCCKTDKCNN.	2112.02605	NONE		1	-132.0375:[1-4]	0		-	10	9	1.624048636e-06	-	-
D:/20230308_snakes_venoms/peak/mzml/3_Red_1_ms2.msalign	11															3FTx-2	3FTx-2	62	82
D:/20230308_snakes_venoms/peak/mzml/3_Red_1_ms2.msalign	12	491	HCD	686	422.25	25	2	1088.4261	1088.426681	82	40	1.968e+08	0.99804	1011	1	3FTx-15	3FTx-15	22	30		RMCYISSDD	T.RMCYISSDD.P	1088.426681	NONE		0		0		-	8	7	0.00267329305	-	-
D:/20230308_snakes_venoms/peak/mzml/3_Red_1_ms2.msalign	13	492	HCD	688	423.63	28	2	1088.4261	1088.426681	82	40	1.968e+08	0.99804	1011	1	3FTx-15	3FTx-15	22	30		RMCYISSDD	T.RMCYISSDD.P	1088.426681	NONE		0		0		-	6	6	0.002491729554	-	-
D:/20230308_snakes_venoms/peak/mzml/3_Red_1_ms2.msalign	14	497	HCD	694	426.81	74	6	4487.12368	4487.12868	36	27	3.217e+08	0.99868	471.78	2	3FTx-1	3FTx-1	22	60		KICHNQQSSQTPTTKTCPGETNCYKKQWSDHRGTIIERG	T.KICHNQQSSQTPTTKTCPGETNCYKKQWSDHR(GTIIERG)[+27.0115].C	4487.12868	NONE		1	+27.0115:[33-39]	0		-	40	29	9.64731222e-14	-	-
D:/20230308_snakes_venoms/peak/mzml/3_Red_1_ms2.msalign	14															3FTx-2	3FTx-2	22	60
D:/20230308_snakes_venoms/peak/mzml/3_Red_1_ms2.msalign	15	498	HCD	696	427.92	74	6	4487.12368	4487.12868	36	27	3.217e+08	0.99868	471.78	2	3FTx-1	3FTx-1	22	60		KICHNQQSSQTPTTKTCPGETNCYKKQWSDHRGTIIERG	T.KICHNQQSSQTPTTKTCPGETNCYKKQWSDHR(GTIIERG)[+27.0115].C	4487.12868	NONE		1	+27.0115:[33-39]	0		-	38	28	1.336047678e-15	-	-
D:/20230308_snakes_venoms/peak/mzml/3_Red_1_ms2.msalign	15															3FTx-2	3FTx-2	22	60
D:/20230308_snakes_venoms/peak/mzml/3_Red_1_ms2.msalign	16	499	HCD	697	428.44	74	6	4487.12368	4487.12868	36	27	3.217e+08	0.99868	471.78	2	3FTx-1	3FTx-1	22	60		KICHNQQSSQTPTTKTCPGETNCYKKQWSDHRGTIIERG	T.KICHNQQSSQTPTTKTCPGETNCYKKQWSDHR(GTIIERG)[+27.0115].C	4487.12868	NONE		1	+27.0115:[33-39]	0		-	40	27	1.30390137e-13	-	-
D:/20230308_snakes_venoms/peak/mzml/3_Red_1_ms2.msalign	16															3FTx-2	3FTx-2	22	60
D:/20230308_snakes_venoms/peak/mzml/3_Red_1_ms2.msalign	17	500	HCD	698	428.96	74	6	4487.12368	4487.12868	36	27	3.217e+08	0.99868	471.78	2	3FTx-1	3FTx-1	22	59		KICHNQQSSQTPTTKTCPGETNCYKKQWSDHRGTIIER	T.KICHNQQSSQTPTTKTCPGETNCYKKQWSDHR(GTIIER)[+84.0329].G	4487.12868	NONE		1	+84.0329:[33-38]	0		-	37	26	1.027047942e-14	-	-
D:/20230308_snakes_venoms/peak/mzml/3_Red_1_ms2.msalign	17															3FTx-2	3FTx-2	22	59
D:/20230308_snakes_venoms/peak/mzml/3_Red_1_ms2.msalign	18	501	HCD	700	430.86	56	7	4487.12368	4487.12868	36	27	3.217e+08	0.99868	471.78	2	3FTx-1	3FTx-1	22	60		KICHNQQSSQTPTTKTCPGETNCYKKQWSDHRGTIIERG	T.KICHNQQSSQTPTTKTCPGETNCYKKQWSDHR(GTIIERG)[+27.0115].C	4487.12868	NONE		1	+27.0115:[33-39]	0		-	24	19	3.82088889e-14	-	-
D:/20230308_snakes_venoms/peak/mzml/3_Red_1_ms2.msalign	18															3FTx-2	3FTx-2	22	60
D:/20230308_snakes_venoms/peak/mzml/3_Red_1_ms2.msalign	19	502	HCD	701	431.38	50	7	4487.12368	4487.12868	36	27	3.217e+08	0.99868	471.78	2	3FTx-1	3FTx-1	22	63		KICHNQQSSQTPTTKTCPGETNCYKKQWSDHRGTIIERGCGC	T.KICHNQQSSQTPTTKTCPGETNCYKKQWSD(HR)[-236.0284]GTIIERGCGC.P	4487.12868	NONE		1	-236.0284:[31-32]	0		-	19	15	1.561318821e-09	-	-
D:/20230308_snakes_venoms/peak/mzml/3_Red_1_ms2.msalign	19															3FTx-2	3FTx-2	22	63
D:/20230308_snakes_venoms/peak/mzml/3_Red_1_ms2.msalign	20	503	HCD	702	431.90	50	7	4487.12368	4487.12868	36	27	3.217e+08	0.99868	471.78	2	3FTx-1	3FTx-1	22	60		KICHNQQSSQTPTTKTCPGETNCYKKQWSDHRGTIIERG	T.KICHNQQSSQTPTTKTCPGETNCYKKQWSDHR(GTIIERG)[+27.0115].C	4487.12868	NONE		1	+27.0115:[33-39]	0		-	19	15	1.879970049e-08	-	-
D:/20230308_snakes_venoms/peak/mzml/3_Red_1_ms2.msalign	20															3FTx-2	3FTx-2	22	60
D:/20230308_snakes_venoms/peak/mzml/3_Red_1_ms2.msalign	21	504	HCD	704	433.01	47	7	4487.12368	4487.12868	36	27	3.217e+08	0.99868	471.78	2	3FTx-1	3FTx-1	22	60		KICHNQQSSQTPTTKTCPGETNCYKKQWSDHRGTIIERG	T.KICHNQQSSQTPTTKTCPGETNCYKKQWSDHR(GTIIERG)[+27.0115].C	4487.12868	NONE		1	+27.0115:[33-39]	0		-	19	17	1.594567071e-10	-	-
D:/20230308_snakes_venoms/peak/mzml/3_Red_1_ms2.msalign	21															3FTx-2	3FTx-2	22	60
D:/20230308_snakes_venoms/peak/mzml/3_Red_1_ms2.msalign	22	526	HCD	733	450.20	45	6	4537.01565	4537.02065	72	263	2.952e+07	0.96908	95.71	2	3FTx-3	3FTx-3	22	60		MQCHNQQSSQPPTTTCCSGGETKCYKKQWSDHRGTIIER	T.MQCHNQQSSQPPTTTCCSGGETKCYKKQWSDHR(GTIIER)[+84.0328].G	4537.02065	NONE		1	+84.0328:[34-39]	0		-	12	11	6.86958881e-07	-	-
D:/20230308_snakes_venoms/peak/mzml/3_Red_1_ms2.msalign	22															3FTx-4	3FTx-4	22	60
D:/20230308_snakes_venoms/peak/mzml/3_Red_1_ms2.msalign	23	527	HCD	734	450.72	77	6	4647.15444	4647.15944	31	42	1.905e+08	0.90557	508.49	2	3FTx-1	3FTx-1	22	63		KICHNQQSSQTPTTKTCPGETNCYKKQWSDHRGTIIERGCGC	T.KICHNQQSSQTPTTKTCPGETNCYKKQWSD(HR)[-75.9976]GTIIERGCGC.P	4647.15944	NONE		1	-75.9976:[31-32]	0		-	41	29	5.7442907e-18	-	-
D:/20230308_snakes_venoms/peak/mzml/3_Red_1_ms2.msalign	23															3FTx-2	3FTx-2	22	63
D:/20230308_snakes_venoms/peak/mzml/3_Red_1_ms2.msalign	24	530	HCD	738	452.87	77	6	4647.15444	4647.15944	31	42	1.905e+08	0.90557	508.49	2	3FTx-1	3FTx-1	22	60		KICHNQQSSQTPTTKTCPGETNCYKKQWSDHRGTIIERG	T.KICHNQQSSQTPTTKTCPGETNCYKKQWSDHRGTI(IERG)[+187.0422].C	4647.15944	NONE		1	+187.0422:[36-39]	0		-	34	22	2.6816271e-12	-	-
D:/20230308_snakes_venoms/peak/mzml/3_Red_1_ms2.msalign	24															3FTx-2	3FTx-2	22	60
D:/20230308_snakes_venoms/peak/mzml/3_Red_1_ms2.msalign	25	531	HCD	740	453.98	77	6	4647.15444	4647.15944	31	42	1.905e+08	0.90557	508.49	2	3FTx-1	3FTx-1	22	63		KICHNQQSSQTPTTKTCPGETNCYKKQWSDHRGTIIERGCGC	T.KICHNQQSSQTPTTKTCPGETNCYKKQWSD(HR)[-75.9976]GTIIERGCGC.P	4647.15944	NONE		1	-75.9976:[31-32]	0		-	41	26	1.05998114e-13	-	-
D:/20230308_snakes_venoms/peak/mzml/3_Red_1_ms2.msalign	25															3FTx-2	3FTx-2	22	63
D:/20230308_snakes_venoms/peak/mzml/3_Red_1_ms2.msalign	26	532	HCD	741	454.50	59	7	4647.15444	4647.15944	31	42	1.905e+08	0.90557	508.49	2	3FTx-1	3FTx-1	22	63		KICHNQQSSQTPTTKTCPGETNCYKKQWSDHRGTIIERGCGC	T.KICHNQQSSQTPTTKTCPGETNCYKKQWSD(HR)[-75.9976]GTIIERGCGC.P	4647.15944	NONE		1	-75.9976:[31-32]	0		-	25	19	2.0322577e-12	-	-
D:/20230308_snakes_venoms/peak/mzml/3_Red_1_ms2.msalign	26															3FTx-2	3FTx-2	22	63
D:/20230308_snakes_venoms/peak/mzml/3_Red_1_ms2.msalign	27	533	HCD	742	455.02	49	7	4647.15444	4647.15944	31	42	1.905e+08	0.90557	508.49	2	3FTx-1	3FTx-1	22	59		KICHNQQSSQTPTTKTCPGETNCYKKQWSDHRGTIIER	T.KICHNQQSSQTPTTKTCPGETNCYKKQWSDHRGTIIE(R)[+244.0637].G	4647.15944	NONE		1	+244.0637:[38]	0		-	24	21	4.8071111e-17	-	-
D:/20230308_snakes_venoms/peak/mzml/3_Red_1_ms2.msalign	27															3FTx-2	3FTx-2	22	59
D:/20230308_snakes_venoms/peak/mzml/3_Red_1_ms2.msalign	28	534	HCD	744	456.40	54	6	4647.15444	4647.15944	31	42	1.905e+08	0.90557	508.49	2	3FTx-1	3FTx-1	22	60		KICHNQQSSQTPTTKTCPGETNCYKKQWSDHRGTIIERG	T.KICHNQQSSQTPTTKTCPGETNCYKKQWSD(HRGTIIERG)[+187.0422].C	4647.15944	NONE		1	+187.0422:[31-39]	0		-	23	19	1.75441307e-10	-	-
D:/20230308_snakes_venoms/peak/mzml/3_Red_1_ms2.msalign	28															3FTx-2	3FTx-2	22	60
D:/20230308_snakes_venoms/peak/mzml/3_Red_1_ms2.msalign	29	535	HCD	745	456.92	40	7	4647.15444	4647.15944	31	42	1.905e+08	0.90557	508.49	2	3FTx-1	3FTx-1	22	63		KICHNQQSSQTPTTKTCPGETNCYKKQWSDHRGTIIERGCGC	T.KICHNQQSSQTPTTKTCPGETNCYKKQWSD(HR)[-75.9976]GTIIERGCGC.P	4647.15944	NONE		1	-75.9976:[31-32]	0		-	17	13	6.2450275e-08	-	-
D:/20230308_snakes_venoms/peak/mzml/3_Red_1_ms2.msalign	29															3FTx-2	3FTx-2	22	63
D:/20230308_snakes_venoms/peak/mzml/3_Red_1_ms2.msalign	30	556	HCD	773	472.77	98	8	6803.18456	6803.21456	75	59	1.346e+08	0.97851	847.05	2	3FTx-1	3FTx-1	22	82		KICHNQQSSQTPTTKTCPGETNCYKKQWSDHRGTIIERGCGCPSVKPGIKLHCCKTDKCNN	T.KICHNQQSSQ(T)[+14.0351]PTTKTCPGETNCYKKQWSDHRGTIIERGCGCPSVKPGIKLHCCKTDKCNN.	6803.21456	NONE		1	+14.0351:[11]	0		-	20	18	1.02962412e-06	-	-
D:/20230308_snakes_venoms/peak/mzml/3_Red_1_ms2.msalign	30															3FTx-2	3FTx-2	22	82
D:/20230308_snakes_venoms/peak/mzml/3_Red_1_ms2.msalign	31	558	HCD	776	474.39	88	7	6803.18455	6804.1969	75	59	1.346e+08	0.97851	847.05	2	3FTx-1	3FTx-1	22	82		KICHNQQSSQTPTTKTCPGETNCYKKQWSDHRGTIIERGCGCPSVKPGIKLHCCKTDKCNN	T.KICHNQQSSQTPTTKTCPGETNCYKKQWSD(HRGTIIERGCGCPSVKPGI)[+15.0175]KLHCCKTDKCNN.	6804.1969	NONE		1	+15.0175:[31-49]	0		-	17	16	6.92326744e-06	-	-
D:/20230308_snakes_venoms/peak/mzml/3_Red_1_ms2.msalign	31															3FTx-2	3FTx-2	22	82
D:/20230308_snakes_venoms/peak/mzml/3_Red_1_ms2.msalign	32	560	HCD	778	475.44	80	8	6803.18456	6802.25221	75	59	1.346e+08	0.97851	847.05	2	3FTx-1	3FTx-1	22	82		KICHNQQSSQTPTTKTCPGETNCYKKQWSDHRGTIIERGCGCPSVKPGIKLHCCKTDKCNN	T.KICHNQQSSQ(TPT)[+13.0728]TKTCPGETNCYKKQWSDHRGTIIERGCGCPSVKPGIKLHCCKTDKCNN.	6802.25221	NONE		1	+13.0728:[11-13]	0		-	13	12	0.002188978	-	-
D:/20230308_snakes_venoms/peak/mzml/3_Red_1_ms2.msalign	32															3FTx-2	3FTx-2	22	82
D:/20230308_snakes_venoms/peak/mzml/3_Red_1_ms2.msalign	33	572	HCD	794	484.83	70	8	6725.22644	6725.23144	65	109	7.514e+07	0.99813	1236.1	2	3FTx-1	3FTx-1	22	82		KICHNQQSSQTPTTKTCPGETNCYKKQWSDHRGTIIERGCGCPSVKPGIKLHCCKTDKCNN	T.KICHNQQSSQTPTTKTCPGETNCYKKQWSD(HRGTIIERGCGCPSVKPGIKLHCCK)[-63.9480]TDKCNN.	6725.23144	NONE		1	-63.9480:[31-55]	0		-	14	12	0.001054631904	-	-
D:/20230308_snakes_venoms/peak/mzml/3_Red_1_ms2.msalign	33															3FTx-2	3FTx-2	22	82
D:/20230308_snakes_venoms/peak/mzml/3_Red_1_ms2.msalign	34	573	HCD	796	485.94	74	7	6725.22644	6725.23144	65	109	7.514e+07	0.99813	1236.1	2	3FTx-1	3FTx-1	22	82		KICHNQQSSQTPTTKTCPGETNCYKKQWSDHRGTIIERGCGCPSVKPGIKLHCCKTDKCNN	T.KICHNQQSSQTPTTKTCPGETNCYKKQWSD(HRG)[-63.9480]TIIERGCGCPSVKPGIKLHCCKTDKCNN.	6725.23144	NONE		1	-63.9480:[31-33]	0		-	19	18	1.764610644e-08	-	-
D:/20230308_snakes_venoms/peak/mzml/3_Red_1_ms2.msalign	34															3FTx-2	3FTx-2	22	82
D:/20230308_snakes_venoms/peak/mzml/3_Red_1_ms2.msalign	35	574	HCD	797	486.46	66	7	6725.22644	6725.23644	65	109	7.514e+07	0.99813	1236.1	2	3FTx-1	3FTx-1	22	82		KICHNQQSSQTPTTKTCPGETNCYKKQWSDHRGTIIERGCGCPSVKPGIKLHCCKTDKCNN	T.KICHNQQSSQTPTTKTCPGETNCYKKQWSD(HRGTIIERGCGCPSVKPGIKLHCCKTDKC)[-63.9430]NN.	6725.23644	NONE		1	-63.9430:[31-59]	0		-	14	12	0.0006080230818	-	-
D:/20230308_snakes_venoms/peak/mzml/3_Red_1_ms2.msalign	35															3FTx-2	3FTx-2	22	82
D:/20230308_snakes_venoms/peak/mzml/3_Red_1_ms2.msalign	36	575	HCD	798	486.98	43	7	6772.16853	6773.20088	79	68	1.159e+08	0.9978	1250	2	3FTx-1	3FTx-1	22	82		KICHNQQSSQTPTTKTCPGETNCYKKQWSDHRGTIIERGCGCPSVKPGIKLHCCKTDKCNN	T.KICHNQQSSQTPTTK(TCPGETNCYKKQWSD)[-15.9785]HRGTIIERGCGCPSVKPGIKLHCCKTDKCNN.	6773.20088	NONE		1	-15.9785:[16-30]	0		-	13	11	1.108126512e-05	-	-
D:/20230308_snakes_venoms/peak/mzml/3_Red_1_ms2.msalign	36															3FTx-2	3FTx-2	22	82
D:/20230308_snakes_venoms/peak/mzml/3_Red_1_ms2.msalign	37	576	HCD	800	488.88	55	8	6772.16853	6771.24118	79	68	1.159e+08	0.9978	1250	2	3FTx-1	3FTx-1	22	82		KICHNQQSSQTPTTKTCPGETNCYKKQWSDHRGTIIERGCGCPSVKPGIKLHCCKTDKCNN	T.KICHNQQSSQTPTTKTCPGETNCYKKQWSD(HRGTIIERGCGCPS)[-17.9382]VKPGIKLHCCKTDKCNN.	6771.24118	NONE		1	-17.9382:[31-44]	0		-	12	8	0.006973432002	-	-
D:/20230308_snakes_venoms/peak/mzml/3_Red_1_ms2.msalign	37															3FTx-2	3FTx-2	22	82
D:/20230308_snakes_venoms/peak/mzml/3_Red_1_ms2.msalign	38	578	HCD	802	489.93	65	7	6861.06816	6861.07316	38	115	7.195e+07	0.99839	917.59	2	3FTx-1	3FTx-1	22	82		KICHNQQSSQTPTTKTCPGETNCYKKQWSDHRGTIIERGCGCPSVKPGIKLHCCKTDKCNN	T.KICHNQQSSQTPTTKTCPGETNCYKKQWSD(HRGTIIERGCGCPSVKPGIKL)[+71.8937]HCCKTDKCNN.	6861.07316	NONE		1	+71.8937:[31-51]	0		-	12	10	0.000946481018	-	-
D:/20230308_snakes_venoms/peak/mzml/3_Red_1_ms2.msalign	38															3FTx-2	3FTx-2	22	82
D:/20230308_snakes_venoms/peak/mzml/3_Red_1_ms2.msalign	39	580	HCD	805	491.56	63	7	6772.16853	6772.19353	79	68	1.159e+08	0.9978	1250	2	3FTx-1	3FTx-1	22	82		KICHNQQSSQTPTTKTCPGETNCYKKQWSDHRGTIIERGCGCPSVKPGIKLHCCKTDKCNN	T.KICHNQQSSQTPTTKTCPGETNCYKKQWSD(HRGTIIERGCGCPSVKPGIK)[-16.9859]LHCCKTDKCNN.	6772.19353	NONE		1	-16.9859:[31-50]	0		-	12	11	0.007090585524	-	-
D:/20230308_snakes_venoms/peak/mzml/3_Red_1_ms2.msalign	39															3FTx-2	3FTx-2	22	82
D:/20230308_snakes_venoms/peak/mzml/3_Red_1_ms2.msalign	40	581	HCD	806	492.08	74	7	6861.06816	6861.07816	38	115	7.195e+07	0.99839	917.59	2	3FTx-1	3FTx-1	22	82		KICHNQQSSQTPTTKTCPGETNCYKKQWSDHRGTIIERGCGCPSVKPGIKLHCCKTDKCNN	T.KICHNQQSSQTPTTKTCPGETNCYKKQWSDHRGTIIERGCGCPSVKPGIKLHC(CKTDKCNN)[+71.8987].	6861.07816	NONE		1	+71.8987:[54-61]	0		-	23	19	2.608364951e-11	-	-
D:/20230308_snakes_venoms/peak/mzml/3_Red_1_ms2.msalign	40															3FTx-2	3FTx-2	22	82
D:/20230308_snakes_venoms/peak/mzml/3_Red_1_ms2.msalign	41	582	HCD	808	493.18	104	8	6725.22644	6725.22644	65	109	7.514e+07	0.99813	1236.1	2	3FTx-1	3FTx-1	22	82		KICHNQQSSQTPTTKTCPGETNCYKKQWSDHRGTIIERGCGCPSVKPGIKLHCCKTDKCNN	T.KICHNQQSSQTPTTKTCPGETNCYKKQWSD(HRGTIIERGCGCPSVK)[-63.9530]PGIKLHCCKTDKCNN.	6725.22644	NONE		1	-63.9530:[31-46]	0		-	17	14	0.001709117079	-	-
D:/20230308_snakes_venoms/peak/mzml/3_Red_1_ms2.msalign	41															3FTx-2	3FTx-2	22	82
D:/20230308_snakes_venoms/peak/mzml/3_Red_1_ms2.msalign	42	583	HCD	809	493.70	73	7	6725.22644	6726.23379	65	109	7.514e+07	0.99813	1236.1	2	3FTx-1	3FTx-1	22	82		KICHNQQSSQTPTTKTCPGETNCYKKQWSDHRGTIIERGCGCPSVKPGIKLHCCKTDKCNN	T.KICHNQQSSQTPTTKTCPGETNCYKKQWSD(HRGTIIERG)[-62.9456]CGCPSVKPGIKLHCCKTDKCNN.	6726.23379	NONE		1	-62.9456:[31-39]	0		-	19	16	4.949602383e-07	-	-
D:/20230308_snakes_venoms/peak/mzml/3_Red_1_ms2.msalign	42															3FTx-2	3FTx-2	22	82
D:/20230308_snakes_venoms/peak/mzml/3_Red_1_ms2.msalign	43	584	HCD	810	494.23	100	7	6805.1639	6805.1739	45	76	1.016e+08	0.99852	729.68	2	3FTx-1	3FTx-1	22	82		KICHNQQSSQTPTTKTCPGETNCYKKQWSDHRGTIIERGCGCPSVKPGIKLHCCKTDKCNN	T.KICHNQQSSQTPTTKTCPGETNCYK(KQWSD)[+15.9945]HRGTIIERGCGCPSVKPGIKLHCCKTDKCNN.	6805.1739	NONE		1	+15.9945:[26-30]	0		-	28	24	3.123573462e-12	-	-
D:/20230308_snakes_venoms/peak/mzml/3_Red_1_ms2.msalign	43															3FTx-2	3FTx-2	22	82
D:/20230308_snakes_venoms/peak/mzml/3_Red_1_ms2.msalign	44	586	HCD	813	495.84	80	8	6861.06816	6861.07316	38	115	7.195e+07	0.99839	917.59	2	3FTx-1	3FTx-1	22	82		KICHNQQSSQTPTTKTCPGETNCYKKQWSDHRGTIIERGCGCPSVKPGIKLHCCKTDKCNN	T.KICHNQQSSQTPTTKTCPGETNCYKKQWSDHRGTIIERGCGCPSVKPGIK(LHCCKTD)[+71.8937]KCNN.	6861.07316	NONE		1	+71.8937:[51-57]	0		-	18	12	0.001080423397	-	-
D:/20230308_snakes_venoms/peak/mzml/3_Red_1_ms2.msalign	44															3FTx-2	3FTx-2	22	82
D:/20230308_snakes_venoms/peak/mzml/3_Red_1_ms2.msalign	45	587	HCD	814	496.37	112	8	6758.19684	6757.20449	39	33	2.776e+08	0.9977	180.5	2	3FTx-1	3FTx-1	22	82		KICHNQQSSQTPTTKTCPGETNCYKKQWSDHRGTIIERGCGCPSVKPGIKLHCCKTDKCNN	T.KICHNQQSSQTPTTKTCPGETNCYKKQWSD(HRGTIIERGCGCPS)[-31.9749]VKPGIKLHCCKTDKCNN.	6757.20449	NONE		1	-31.9749:[31-44]	0		-	29	24	2.903549723e-11	-	-
D:/20230308_snakes_venoms/peak/mzml/3_Red_1_ms2.msalign	45															3FTx-2	3FTx-2	22	82
D:/20230308_snakes_venoms/peak/mzml/3_Red_1_ms2.msalign	46	588	HCD	816	497.46	112	7	6758.19685	6757.2045	39	33	2.776e+08	0.9977	180.5	2	3FTx-1	3FTx-1	22	82		KICHNQQSSQTPTTKTCPGETNCYKKQWSDHRGTIIERGCGCPSVKPGIKLHCCKTDKCNN	T.KICHNQQSSQTPTTKTCPGETNCYKKQWSDHRGTI(IERGCGCPSVKPGIK)[-31.9749]LHCCKTDKCNN.	6757.2045	NONE		1	-31.9749:[36-50]	0		-	25	21	1.277588969e-09	-	-
D:/20230308_snakes_venoms/peak/mzml/3_Red_1_ms2.msalign	46															3FTx-2	3FTx-2	22	82
D:/20230308_snakes_venoms/peak/mzml/3_Red_1_ms2.msalign	47	589	HCD	817	497.99	112	8	6758.19684	6757.20449	39	33	2.776e+08	0.9977	180.5	2	3FTx-1	3FTx-1	22	82		KICHNQQSSQTPTTKTCPGETNCYKKQWSDHRGTIIERGCGCPSVKPGIKLHCCKTDKCNN	T.KICHNQQSSQTPTTKTCPGETNCYKKQWSD(HRGTI)[-31.9749]IERGCGCPSVKPGIKLHCCKTDKCNN.	6757.20449	NONE		1	-31.9749:[31-35]	0		-	28	25	4.235997724e-15	-	-
D:/20230308_snakes_venoms/peak/mzml/3_Red_1_ms2.msalign	47															3FTx-2	3FTx-2	22	82
D:/20230308_snakes_venoms/peak/mzml/3_Red_1_ms2.msalign	48	590	HCD	818	498.51	112	7	6758.19685	6757.2045	39	33	2.776e+08	0.9977	180.5	2	3FTx-1	3FTx-1	22	82		KICHNQQSSQTPTTKTCPGETNCYKKQWSDHRGTIIERGCGCPSVKPGIKLHCCKTDKCNN	T.KICHNQQSSQTPTTKTCPGETNCYKKQWSD(HRGTIIERGCGCPSVKPGI)[-31.9749]KLHCCKTDKCNN.	6757.2045	NONE		1	-31.9749:[31-49]	0		-	27	25	1.507692131e-14	-	-
D:/20230308_snakes_venoms/peak/mzml/3_Red_1_ms2.msalign	48															3FTx-2	3FTx-2	22	82
D:/20230308_snakes_venoms/peak/mzml/3_Red_1_ms2.msalign	49	591	HCD	820	499.88	112	8	6758.19684	6757.20449	39	33	2.776e+08	0.9977	180.5	2	3FTx-1	3FTx-1	22	82		KICHNQQSSQTPTTKTCPGETNCYKKQWSDHRGTIIERGCGCPSVKPGIKLHCCKTDKCNN	T.KICHNQQSSQTPTTKTCPGETNCYKKQWSD(HRGTIIERGCGC)[-31.9749]PSVKPGIKLHCCKTDKCNN.	6757.20449	NONE		1	-31.9749:[31-42]	0		-	22	19	1.1344306e-07	-	-
D:/20230308_snakes_venoms/peak/mzml/3_Red_1_ms2.msalign	49															3FTx-2	3FTx-2	22	82
D:/20230308_snakes_venoms/peak/mzml/3_Red_1_ms2.msalign	50	592	HCD	821	500.40	112	7	6758.19685	6757.2045	39	33	2.776e+08	0.9977	180.5	2	3FTx-1	3FTx-1	22	82		KICHNQQSSQTPTTKTCPGETNCYKKQWSDHRGTIIERGCGCPSVKPGIKLHCCKTDKCNN	T.KICHNQQSSQTPTTKTCPGETNCYKKQWSDHRGTIIERGCGCPSVK(PGIK)[-31.9749]LHCCKTDKCNN.	6757.2045	NONE		1	-31.9749:[47-50]	0		-	26	22	6.028482731e-09	-	-
D:/20230308_snakes_venoms/peak/mzml/3_Red_1_ms2.msalign	50															3FTx-2	3FTx-2	22	82
D:/20230308_snakes_venoms/peak/mzml/3_Red_1_ms2.msalign	51	593	HCD	822	500.92	112	8	6758.19684	6757.20449	39	33	2.776e+08	0.9977	180.5	2	3FTx-1	3FTx-1	22	82		KICHNQQSSQTPTTKTCPGETNCYKKQWSDHRGTIIERGCGCPSVKPGIKLHCCKTDKCNN	T.KICHNQQSSQTPTTKTCPGETNCYKKQWSDHRGTIIERGCGCPSVKPGIKLH(CC)[-31.9749]KTDKCNN.	6757.20449	NONE		1	-31.9749:[53-54]	0		-	29	21	3.93579691e-11	-	-
D:/20230308_snakes_venoms/peak/mzml/3_Red_1_ms2.msalign	51															3FTx-2	3FTx-2	22	82
D:/20230308_snakes_venoms/peak/mzml/3_Red_1_ms2.msalign	52	594	HCD	824	502.02	112	8	6758.19684	6757.20949	39	33	2.776e+08	0.9977	180.5	2	3FTx-1	3FTx-1	22	82		KICHNQQSSQTPTTKTCPGETNCYKKQWSDHRGTIIERGCGCPSVKPGIKLHCCKTDKCNN	T.KICHNQQSSQTPTTKTCPGETNCYKKQWSDHRGTIIERGCGCPSVKPGIKLH(C)[-31.9699]CKTDKCNN.	6757.20949	NONE		1	-31.9699:[53]	0		-	24	21	1.428789943e-11	-	-
D:/20230308_snakes_venoms/peak/mzml/3_Red_1_ms2.msalign	52															3FTx-2	3FTx-2	22	82
D:/20230308_snakes_venoms/peak/mzml/3_Red_1_ms2.msalign	53	595	HCD	825	502.54	112	7	6758.19685	6757.2045	39	33	2.776e+08	0.9977	180.5	2	3FTx-1	3FTx-1	22	82		KICHNQQSSQTPTTKTCPGETNCYKKQWSDHRGTIIERGCGCPSVKPGIKLHCCKTDKCNN	T.KICHNQQSSQTPTTKTCPGETNCYKKQWSDHRGTIIERGCGCPSVK(PGIK)[-31.9749]LHCCKTDKCNN.	6757.2045	NONE		1	-31.9749:[47-50]	0		-	26	21	2.280628801e-09	-	-
D:/20230308_snakes_venoms/peak/mzml/3_Red_1_ms2.msalign	53															3FTx-2	3FTx-2	22	82
D:/20230308_snakes_venoms/peak/mzml/3_Red_1_ms2.msalign	54	596	HCD	826	503.07	112	7	6758.19685	6757.2045	39	33	2.776e+08	0.9977	180.5	2	3FTx-1	3FTx-1	22	82		KICHNQQSSQTPTTKTCPGETNCYKKQWSDHRGTIIERGCGCPSVKPGIKLHCCKTDKCNN	T.KICHNQQSSQTPTTKTCPGETNCYKKQWSDHRGTIIERGCGCPSVKPGIKLH(C)[-31.9749]CKTDKCNN.	6757.2045	NONE		1	-31.9749:[53]	0		-	26	22	1.211639608e-09	-	-
D:/20230308_snakes_venoms/peak/mzml/3_Red_1_ms2.msalign	54															3FTx-2	3FTx-2	22	82
D:/20230308_snakes_venoms/peak/mzml/3_Red_1_ms2.msalign	55	597	HCD	828	504.96	112	7	6758.19685	6757.2045	39	33	2.776e+08	0.9977	180.5	2	3FTx-1	3FTx-1	22	82		KICHNQQSSQTPTTKTCPGETNCYKKQWSDHRGTIIERGCGCPSVKPGIKLHCCKTDKCNN	T.KICHNQQSSQTPTTKTCPGETNCYKKQWSD(HRGTIIERGCGCPSV)[-31.9749]KPGIKLHCCKTDKCNN.	6757.2045	NONE		1	-31.9749:[31-45]	0		-	26	22	5.764854605e-12	-	-
D:/20230308_snakes_venoms/peak/mzml/3_Red_1_ms2.msalign	55															3FTx-2	3FTx-2	22	82
D:/20230308_snakes_venoms/peak/mzml/3_Red_1_ms2.msalign	56	599	HCD	830	506.00	79	9	6758.19684	6757.18949	39	33	2.776e+08	0.9977	180.5	2	3FTx-1	3FTx-1	22	82		KICHNQQSSQTPTTKTCPGETNCYKKQWSDHRGTIIERGCGCPSVKPGIKLHCCKTDKCNN	T.KICHNQQSSQTPTTKT(CP)[-31.9899]GETNCYKKQWSDHRGTIIERGCGCPSVKPGIKLHCCKTDKCNN.	6757.18949	NONE		1	-31.9899:[17-18]	0		-	15	12	4.960509446e-05	-	-
D:/20230308_snakes_venoms/peak/mzml/3_Red_1_ms2.msalign	56															3FTx-2	3FTx-2	22	82
D:/20230308_snakes_venoms/peak/mzml/3_Red_1_ms2.msalign	57	600	HCD	832	507.10	112	8	6758.19684	6758.21184	39	33	2.776e+08	0.9977	180.5	2	3FTx-1	3FTx-1	22	82		KICHNQQSSQTPTTKTCPGETNCYKKQWSDHRGTIIERGCGCPSVKPGIKLHCCKTDKCNN	T.KICHNQQSSQT(PTTKTC)[-30.9676]PGETNCYKKQWSDHRGTIIERGCGCPSVKPGIKLHCCKTDKCNN.	6758.21184	NONE		1	-30.9676:[12-17]	0		-	18	13	0.001163045342	-	-
D:/20230308_snakes_venoms/peak/mzml/3_Red_1_ms2.msalign	57															3FTx-2	3FTx-2	22	82
D:/20230308_snakes_venoms/peak/mzml/3_Red_1_ms2.msalign	58	601	HCD	833	507.62	93	9	6758.19684	6758.21684	39	33	2.776e+08	0.9977	180.5	2	3FTx-1	3FTx-1	22	82		KICHNQQSSQTPTTKTCPGETNCYKKQWSDHRGTIIERGCGCPSVKPGIKLHCCKTDKCNN	T.KICHNQQSSQT(PTTKTCPGETNC)[-30.9626]YKKQWSDHRGTIIERGCGCPSVKPGIKLHCCKTDKCNN.	6758.21684	NONE		1	-30.9626:[12-23]	0		-	15	13	5.124324611e-05	-	-
D:/20230308_snakes_venoms/peak/mzml/3_Red_1_ms2.msalign	58															3FTx-2	3FTx-2	22	82
D:/20230308_snakes_venoms/peak/mzml/3_Red_1_ms2.msalign	59	604	HCD	837	510.29	113	8	6789.16689	6789.17941	18	0	7.184e+09	0.99992	512.74	2	3FTx-1	3FTx-1	22	82		KICHNQQSSQTPTTKTCPGETNCYKKQWSDHRGTIIERGCGCPSVKPGIKLHCCKTDKCNN	T.KICHNQQSSQTPTTKTCPGETNCYKKQWSDHRGTIIERGCGCPSVKPGIKLHCCKTDKCNN.	6789.17941	NONE		0		0		-	34	27	3.02698e-20	-	-
D:/20230308_snakes_venoms/peak/mzml/3_Red_1_ms2.msalign	59															3FTx-2	3FTx-2	22	82
D:/20230308_snakes_venoms/peak/mzml/3_Red_1_ms2.msalign	60	605	HCD	838	510.81	113	7	6789.16689	6789.17941	18	0	7.184e+09	0.99992	512.74	2	3FTx-1	3FTx-1	22	82		KICHNQQSSQTPTTKTCPGETNCYKKQWSDHRGTIIERGCGCPSVKPGIKLHCCKTDKCNN	T.KICHNQQSSQTPTTKTCPGETNCYKKQWSDHRGTIIERGCGCPSVKPGIKLHCCKTDKCNN.	6789.17941	NONE		0		0		-	37	32	8.19148e-24	-	-
D:/20230308_snakes_venoms/peak/mzml/3_Red_1_ms2.msalign	60															3FTx-2	3FTx-2	22	82
D:/20230308_snakes_venoms/peak/mzml/3_Red_1_ms2.msalign	61	606	HCD	840	511.89	113	8	6789.16689	6789.17941	18	0	7.184e+09	0.99992	512.74	2	3FTx-1	3FTx-1	22	82		KICHNQQSSQTPTTKTCPGETNCYKKQWSDHRGTIIERGCGCPSVKPGIKLHCCKTDKCNN	T.KICHNQQSSQTPTTKTCPGETNCYKKQWSDHRGTIIERGCGCPSVKPGIKLHCCKTDKCNN.	6789.17941	NONE		0		0		-	32	24	5.4219e-17	-	-
D:/20230308_snakes_venoms/peak/mzml/3_Red_1_ms2.msalign	61															3FTx-2	3FTx-2	22	82
D:/20230308_snakes_venoms/peak/mzml/3_Red_1_ms2.msalign	62	607	HCD	841	512.41	113	8	6789.16689	6789.17941	18	0	7.184e+09	0.99992	512.74	2	3FTx-1	3FTx-1	22	82		KICHNQQSSQTPTTKTCPGETNCYKKQWSDHRGTIIERGCGCPSVKPGIKLHCCKTDKCNN	T.KICHNQQSSQTPTTKTCPGETNCYKKQWSDHRGTIIERGCGCPSVKPGIKLHCCKTDKCNN.	6789.17941	NONE		0		0		-	30	23	8.99668e-18	-	-
D:/20230308_snakes_venoms/peak/mzml/3_Red_1_ms2.msalign	62															3FTx-2	3FTx-2	22	82
D:/20230308_snakes_venoms/peak/mzml/3_Red_1_ms2.msalign	63	608	HCD	842	512.94	113	8	6789.16689	6789.17941	18	0	7.184e+09	0.99992	512.74	2	3FTx-1	3FTx-1	22	82		KICHNQQSSQTPTTKTCPGETNCYKKQWSDHRGTIIERGCGCPSVKPGIKLHCCKTDKCNN	T.KICHNQQSSQTPTTKTCPGETNCYKKQWSDHRGTIIERGCGCPSVKPGIKLHCCKTDKCNN.	6789.17941	NONE		0		0		-	34	27	7.21094e-22	-	-
D:/20230308_snakes_venoms/peak/mzml/3_Red_1_ms2.msalign	63															3FTx-2	3FTx-2	22	82
D:/20230308_snakes_venoms/peak/mzml/3_Red_1_ms2.msalign	64	609	HCD	844	514.02	113	7	6789.16689	6789.17941	18	0	7.184e+09	0.99992	512.74	2	3FTx-1	3FTx-1	22	82		KICHNQQSSQTPTTKTCPGETNCYKKQWSDHRGTIIERGCGCPSVKPGIKLHCCKTDKCNN	T.KICHNQQSSQTPTTKTCPGETNCYKKQWSDHRGTIIERGCGCPSVKPGIKLHCCKTDKCNN.	6789.17941	NONE		0		0		-	34	28	9.25628e-20	-	-
D:/20230308_snakes_venoms/peak/mzml/3_Red_1_ms2.msalign	64															3FTx-2	3FTx-2	22	82
D:/20230308_snakes_venoms/peak/mzml/3_Red_1_ms2.msalign	65	610	HCD	845	514.54	113	8	6789.16689	6789.17941	18	0	7.184e+09	0.99992	512.74	2	3FTx-1	3FTx-1	22	82		KICHNQQSSQTPTTKTCPGETNCYKKQWSDHRGTIIERGCGCPSVKPGIKLHCCKTDKCNN	T.KICHNQQSSQTPTTKTCPGETNCYKKQWSDHRGTIIERGCGCPSVKPGIKLHCCKTDKCNN.	6789.17941	NONE		0		0		-	34	28	9.04662e-21	-	-
D:/20230308_snakes_venoms/peak/mzml/3_Red_1_ms2.msalign	65															3FTx-2	3FTx-2	22	82
D:/20230308_snakes_venoms/peak/mzml/3_Red_1_ms2.msalign	66	611	HCD	846	515.07	113	7	6789.16689	6789.17941	18	0	7.184e+09	0.99992	512.74	2	3FTx-1	3FTx-1	22	82		KICHNQQSSQTPTTKTCPGETNCYKKQWSDHRGTIIERGCGCPSVKPGIKLHCCKTDKCNN	T.KICHNQQSSQTPTTKTCPGETNCYKKQWSDHRGTIIERGCGCPSVKPGIKLHCCKTDKCNN.	6789.17941	NONE		0		0		-	37	28	1.662144e-19	-	-
D:/20230308_snakes_venoms/peak/mzml/3_Red_1_ms2.msalign	66															3FTx-2	3FTx-2	22	82
D:/20230308_snakes_venoms/peak/mzml/3_Red_1_ms2.msalign	67	612	HCD	848	516.15	113	7	6789.16689	6789.17941	18	0	7.184e+09	0.99992	512.74	2	3FTx-1	3FTx-1	22	82		KICHNQQSSQTPTTKTCPGETNCYKKQWSDHRGTIIERGCGCPSVKPGIKLHCCKTDKCNN	T.KICHNQQSSQTPTTKTCPGETNCYKKQWSDHRGTIIERGCGCPSVKPGIKLHCCKTDKCNN.	6789.17941	NONE		0		0		-	34	29	1.53021e-19	-	-
D:/20230308_snakes_venoms/peak/mzml/3_Red_1_ms2.msalign	67															3FTx-2	3FTx-2	22	82
D:/20230308_snakes_venoms/peak/mzml/3_Red_1_ms2.msalign	68	613	HCD	849	516.67	113	7	6789.16689	6789.17941	18	0	7.184e+09	0.99992	512.74	2	3FTx-1	3FTx-1	22	82		KICHNQQSSQTPTTKTCPGETNCYKKQWSDHRGTIIERGCGCPSVKPGIKLHCCKTDKCNN	T.KICHNQQSSQTPTTKTCPGETNCYKKQWSDHRGTIIERGCGCPSVKPGIKLHCCKTDKCNN.	6789.17941	NONE		0		0		-	32	27	9.5348e-17	-	-
D:/20230308_snakes_venoms/peak/mzml/3_Red_1_ms2.msalign	68															3FTx-2	3FTx-2	22	82
D:/20230308_snakes_venoms/peak/mzml/3_Red_1_ms2.msalign	69	614	HCD	850	517.19	113	9	6789.16689	6788.15954	18	0	7.184e+09	0.99992	512.74	2	3FTx-1	3FTx-1	21	82		TKICHNQQSSQTPTTKTCPGETNCYKKQWSDHRGTIIERGCGCPSVKPGIKLHCCKTDKCNN	Y.(TKICHNQQSSQ)[-102.0675]TPTTKTCPGETNCYKKQWSDHRGTIIERGCGCPSVKPGIKLHCCKTDKCNN.	6788.15954	NONE		1	-102.0675:[1-11]	0		-	24	20	1.890131326e-11	-	-
D:/20230308_snakes_venoms/peak/mzml/3_Red_1_ms2.msalign	69															3FTx-2	3FTx-2	21	82
D:/20230308_snakes_venoms/peak/mzml/3_Red_1_ms2.msalign	70	615	HCD	852	518.28	113	9	6789.16689	6789.17941	18	0	7.184e+09	0.99992	512.74	2	3FTx-1	3FTx-1	22	82		KICHNQQSSQTPTTKTCPGETNCYKKQWSDHRGTIIERGCGCPSVKPGIKLHCCKTDKCNN	T.KICHNQQSSQTPTTKTCPGETNCYKKQWSDHRGTIIERGCGCPSVKPGIKLHCCKTDKCNN.	6789.17941	NONE		0		0		-	16	13	5.73738e-07	-	-
D:/20230308_snakes_venoms/peak/mzml/3_Red_1_ms2.msalign	70															3FTx-2	3FTx-2	22	82
D:/20230308_snakes_venoms/peak/mzml/3_Red_1_ms2.msalign	71	616	HCD	853	518.80	113	9	6789.16689	6789.17941	18	0	7.184e+09	0.99992	512.74	2	3FTx-1	3FTx-1	22	82		KICHNQQSSQTPTTKTCPGETNCYKKQWSDHRGTIIERGCGCPSVKPGIKLHCCKTDKCNN	T.KICHNQQSSQTPTTKTCPGETNCYKKQWSDHRGTIIERGCGCPSVKPGIKLHCCKTDKCNN.	6789.17941	NONE		0		0		-	19	15	5.94924e-09	-	-
D:/20230308_snakes_venoms/peak/mzml/3_Red_1_ms2.msalign	71															3FTx-2	3FTx-2	22	82
D:/20230308_snakes_venoms/peak/mzml/3_Red_1_ms2.msalign	72	617	HCD	854	519.32	113	7	6789.16689	6789.17941	18	0	7.184e+09	0.99992	512.74	2	3FTx-1	3FTx-1	22	82		KICHNQQSSQTPTTKTCPGETNCYKKQWSDHRGTIIERGCGCPSVKPGIKLHCCKTDKCNN	T.KICHNQQSSQTPTTKTCPGETNCYKKQWSDHRGTIIERGCGCPSVKPGIKLHCCKTDKCNN.	6789.17941	NONE		0		0		-	32	29	1.12563e-19	-	-
D:/20230308_snakes_venoms/peak/mzml/3_Red_1_ms2.msalign	72															3FTx-2	3FTx-2	22	82
D:/20230308_snakes_venoms/peak/mzml/3_Red_1_ms2.msalign	73	618	HCD	856	520.63	113	8	6789.16689	6789.17941	18	0	7.184e+09	0.99992	512.74	2	3FTx-1	3FTx-1	22	82		KICHNQQSSQTPTTKTCPGETNCYKKQWSDHRGTIIERGCGCPSVKPGIKLHCCKTDKCNN	T.KICHNQQSSQTPTTKTCPGETNCYKKQWSDHRGTIIERGCGCPSVKPGIKLHCCKTDKCNN.	6789.17941	NONE		0		0		-	31	27	6.67942e-20	-	-
D:/20230308_snakes_venoms/peak/mzml/3_Red_1_ms2.msalign	73															3FTx-2	3FTx-2	22	82
D:/20230308_snakes_venoms/peak/mzml/3_Red_1_ms2.msalign	74	619	HCD	857	521.16	113	9	6789.16689	6789.17941	18	0	7.184e+09	0.99992	512.74	2	3FTx-1	3FTx-1	22	82		KICHNQQSSQTPTTKTCPGETNCYKKQWSDHRGTIIERGCGCPSVKPGIKLHCCKTDKCNN	T.KICHNQQSSQTPTTKTCPGETNCYKKQWSDHRGTIIERGCGCPSVKPGIKLHCCKTDKCNN.	6789.17941	NONE		0		0		-	25	20	5.819e-15	-	-
D:/20230308_snakes_venoms/peak/mzml/3_Red_1_ms2.msalign	74															3FTx-2	3FTx-2	22	82
D:/20230308_snakes_venoms/peak/mzml/3_Red_1_ms2.msalign	75	620	HCD	858	521.68	113	10	6789.16689	6789.17941	18	0	7.184e+09	0.99992	512.74	2	3FTx-1	3FTx-1	22	82		KICHNQQSSQTPTTKTCPGETNCYKKQWSDHRGTIIERGCGCPSVKPGIKLHCCKTDKCNN	T.KICHNQQSSQTPTTKTCPGETNCYKKQWSDHRGTIIERGCGCPSVKPGIKLHCCKTDKCNN.	6789.17941	NONE		0		0		-	11	9	0.001109614	-	-
D:/20230308_snakes_venoms/peak/mzml/3_Red_1_ms2.msalign	75															3FTx-2	3FTx-2	22	82
D:/20230308_snakes_venoms/peak/mzml/3_Red_1_ms2.msalign	76	621	HCD	860	522.76	113	9	6789.16689	6789.17941	18	0	7.184e+09	0.99992	512.74	2	3FTx-1	3FTx-1	22	82		KICHNQQSSQTPTTKTCPGETNCYKKQWSDHRGTIIERGCGCPSVKPGIKLHCCKTDKCNN	T.KICHNQQSSQTPTTKTCPGETNCYKKQWSDHRGTIIERGCGCPSVKPGIKLHCCKTDKCNN.	6789.17941	NONE		0		0		-	17	13	3.14116e-07	-	-
D:/20230308_snakes_venoms/peak/mzml/3_Red_1_ms2.msalign	76															3FTx-2	3FTx-2	22	82
D:/20230308_snakes_venoms/peak/mzml/3_Red_1_ms2.msalign	77	622	HCD	861	523.28	113	10	6789.16689	6789.17941	18	0	7.184e+09	0.99992	512.74	2	3FTx-1	3FTx-1	22	82		KICHNQQSSQTPTTKTCPGETNCYKKQWSDHRGTIIERGCGCPSVKPGIKLHCCKTDKCNN	T.KICHNQQSSQTPTTKTCPGETNCYKKQWSDHRGTIIERGCGCPSVKPGIKLHCCKTDKCNN.	6789.17941	NONE		0		0		-	12	10	9.1751e-05	-	-
D:/20230308_snakes_venoms/peak/mzml/3_Red_1_ms2.msalign	77															3FTx-2	3FTx-2	22	82
D:/20230308_snakes_venoms/peak/mzml/3_Red_1_ms2.msalign	78	623	HCD	862	523.81	113	9	6789.16689	6789.17941	18	0	7.184e+09	0.99992	512.74	2	3FTx-1	3FTx-1	22	82		KICHNQQSSQTPTTKTCPGETNCYKKQWSDHRGTIIERGCGCPSVKPGIKLHCCKTDKCNN	T.KICHNQQSSQTPTTKTCPGETNCYKKQWSDHRGTIIERGCGCPSVKPGIKLHCCKTDKCNN.	6789.17941	NONE		0		0		-	19	15	5.98466e-08	-	-
D:/20230308_snakes_venoms/peak/mzml/3_Red_1_ms2.msalign	78															3FTx-2	3FTx-2	22	82
D:/20230308_snakes_venoms/peak/mzml/3_Red_1_ms2.msalign	79	624	HCD	864	525.43	89	6	6789.16688	6789.17941	18	0	7.184e+09	0.99992	512.74	2	3FTx-1	3FTx-1	22	82		KICHNQQSSQTPTTKTCPGETNCYKKQWSDHRGTIIERGCGCPSVKPGIKLHCCKTDKCNN	T.KICHNQQSSQTPTTKTCPGETNCYKKQWSDHRGTIIERGCGCPSVKPGIKLHCCKTDKCNN.	6789.17941	NONE		0		0		-	21	19	7.38958e-12	-	-
D:/20230308_snakes_venoms/peak/mzml/3_Red_1_ms2.msalign	79															3FTx-2	3FTx-2	22	82
D:/20230308_snakes_venoms/peak/mzml/3_Red_1_ms2.msalign	80	625	HCD	865	525.95	113	7	6829.00307	6829.014396	51	10	6.483e+08	0.99886	926.73	2	3FTx-3	3FTx-3	22	83		MQCHNQQSSQPPTTTCCSGGETKCYKKQWSDHRGTIIERGCGCPSVKKGIKLHCCTTDNCNN	T.MQCHNQQSSQPPTTTCCSGGETKCYKKQWSDHRGTIIERGCGCPSVKKGIKLHCCTTDNCNN.	6829.014396	NONE		0		0		-	16	13	1.25676e-06	-	-
D:/20230308_snakes_venoms/peak/mzml/3_Red_1_ms2.msalign	80															3FTx-4	3FTx-4	22	83
D:/20230308_snakes_venoms/peak/mzml/3_Red_1_ms2.msalign	81	626	HCD	866	526.47	113	7	6829.00307	6829.014396	51	10	6.483e+08	0.99886	926.73	2	3FTx-3	3FTx-3	22	83		MQCHNQQSSQPPTTTCCSGGETKCYKKQWSDHRGTIIERGCGCPSVKKGIKLHCCTTDNCNN	T.MQCHNQQSSQPPTTTCCSGGETKCYKKQWSDHRGTIIERGCGCPSVKKGIKLHCCTTDNCNN.	6829.014396	NONE		0		0		-	15	12	1.4224e-06	-	-
D:/20230308_snakes_venoms/peak/mzml/3_Red_1_ms2.msalign	81															3FTx-4	3FTx-4	22	83
D:/20230308_snakes_venoms/peak/mzml/3_Red_1_ms2.msalign	82	627	HCD	868	527.56	113	7	6829.00307	6829.014396	51	10	6.483e+08	0.99886	926.73	2	3FTx-3	3FTx-3	22	83		MQCHNQQSSQPPTTTCCSGGETKCYKKQWSDHRGTIIERGCGCPSVKKGIKLHCCTTDNCNN	T.MQCHNQQSSQPPTTTCCSGGETKCYKKQWSDHRGTIIERGCGCPSVKKGIKLHCCTTDNCNN.	6829.014396	NONE		0		0		-	15	11	2.41984e-05	-	-
D:/20230308_snakes_venoms/peak/mzml/3_Red_1_ms2.msalign	82															3FTx-4	3FTx-4	22	83
D:/20230308_snakes_venoms/peak/mzml/3_Red_1_ms2.msalign	83	630	HCD	872	529.93	113	7	6829.00307	6829.014396	51	10	6.483e+08	0.99886	926.73	2	3FTx-3	3FTx-3	22	83		MQCHNQQSSQPPTTTCCSGGETKCYKKQWSDHRGTIIERGCGCPSVKKGIKLHCCTTDNCNN	T.MQCHNQQSSQPPTTTCCSGGETKCYKKQWSDHRGTIIERGCGCPSVKKGIKLHCCTTDNCNN.	6829.014396	NONE		0		0		-	17	12	4.5024e-06	-	-
D:/20230308_snakes_venoms/peak/mzml/3_Red_1_ms2.msalign	83															3FTx-4	3FTx-4	22	83
D:/20230308_snakes_venoms/peak/mzml/3_Red_1_ms2.msalign	84	631	HCD	873	530.45	113	7	6829.00307	6829.014396	51	10	6.483e+08	0.99886	926.73	2	3FTx-3	3FTx-3	22	83		MQCHNQQSSQPPTTTCCSGGETKCYKKQWSDHRGTIIERGCGCPSVKKGIKLHCCTTDNCNN	T.MQCHNQQSSQPPTTTCCSGGETKCYKKQWSDHRGTIIERGCGCPSVKKGIKLHCCTTDNCNN.	6829.014396	NONE		0		0		-	16	14	2.31748e-07	-	-
D:/20230308_snakes_venoms/peak/mzml/3_Red_1_ms2.msalign	84															3FTx-4	3FTx-4	22	83
D:/20230308_snakes_venoms/peak/mzml/3_Red_1_ms2.msalign	85	632	HCD	874	530.97	113	7	6829.00307	6829.014396	51	10	6.483e+08	0.99886	926.73	2	3FTx-3	3FTx-3	22	83		MQCHNQQSSQPPTTTCCSGGETKCYKKQWSDHRGTIIERGCGCPSVKKGIKLHCCTTDNCNN	T.MQCHNQQSSQPPTTTCCSGGETKCYKKQWSDHRGTIIERGCGCPSVKKGIKLHCCTTDNCNN.	6829.014396	NONE		0		0		-	15	12	7.878e-06	-	-
D:/20230308_snakes_venoms/peak/mzml/3_Red_1_ms2.msalign	85															3FTx-4	3FTx-4	22	83
D:/20230308_snakes_venoms/peak/mzml/3_Red_1_ms2.msalign	86	633	HCD	876	532.06	113	8	6829.00307	6829.014396	51	10	6.483e+08	0.99886	926.73	2	3FTx-3	3FTx-3	22	83		MQCHNQQSSQPPTTTCCSGGETKCYKKQWSDHRGTIIERGCGCPSVKKGIKLHCCTTDNCNN	T.MQCHNQQSSQPPTTTCCSGGETKCYKKQWSDHRGTIIERGCGCPSVKKGIKLHCCTTDNCNN.	6829.014396	NONE		0		0		-	10	9	0.00074188	-	-
D:/20230308_snakes_venoms/peak/mzml/3_Red_1_ms2.msalign	86															3FTx-4	3FTx-4	22	83
D:/20230308_snakes_venoms/peak/mzml/3_Red_1_ms2.msalign	87	634	HCD	877	532.58	113	8	6829.00307	6829.014396	51	10	6.483e+08	0.99886	926.73	2	3FTx-3	3FTx-3	22	83		MQCHNQQSSQPPTTTCCSGGETKCYKKQWSDHRGTIIERGCGCPSVKKGIKLHCCTTDNCNN	T.MQCHNQQSSQPPTTTCCSGGETKCYKKQWSDHRGTIIERGCGCPSVKKGIKLHCCTTDNCNN.	6829.014396	NONE		0		0		-	10	8	0.00133336	-	-
D:/20230308_snakes_venoms/peak/mzml/3_Red_1_ms2.msalign	87															3FTx-4	3FTx-4	22	83
D:/20230308_snakes_venoms/peak/mzml/3_Red_1_ms2.msalign	88	635	HCD	878	533.10	113	8	6829.00307	6829.014396	51	10	6.483e+08	0.99886	926.73	2	3FTx-3	3FTx-3	22	83		MQCHNQQSSQPPTTTCCSGGETKCYKKQWSDHRGTIIERGCGCPSVKKGIKLHCCTTDNCNN	T.MQCHNQQSSQPPTTTCCSGGETKCYKKQWSDHRGTIIERGCGCPSVKKGIKLHCCTTDNCNN.	6829.014396	NONE		0		0		-	9	7	0.0086144	-	-
D:/20230308_snakes_venoms/peak/mzml/3_Red_1_ms2.msalign	88															3FTx-4	3FTx-4	22	83
D:/20230308_snakes_venoms/peak/mzml/3_Red_1_ms2.msalign	89	636	HCD	880	534.61	113	8	6829.00307	6829.014396	51	10	6.483e+08	0.99886	926.73	2	3FTx-3	3FTx-3	22	83		MQCHNQQSSQPPTTTCCSGGETKCYKKQWSDHRGTIIERGCGCPSVKKGIKLHCCTTDNCNN	T.MQCHNQQSSQPPTTTCCSGGETKCYKKQWSDHRGTIIERGCGCPSVKKGIKLHCCTTDNCNN.	6829.014396	NONE		0		0		-	10	7	0.0095764	-	-
D:/20230308_snakes_venoms/peak/mzml/3_Red_1_ms2.msalign	89															3FTx-4	3FTx-4	22	83
D:/20230308_snakes_venoms/peak/mzml/3_Red_1_ms2.msalign	90	638	HCD	882	535.65	113	7	6829.00307	6829.014396	51	10	6.483e+08	0.99886	926.73	2	3FTx-3	3FTx-3	22	83		MQCHNQQSSQPPTTTCCSGGETKCYKKQWSDHRGTIIERGCGCPSVKKGIKLHCCTTDNCNN	T.MQCHNQQSSQPPTTTCCSGGETKCYKKQWSDHRGTIIERGCGCPSVKKGIKLHCCTTDNCNN.	6829.014396	NONE		0		0		-	15	10	0.00018278	-	-
D:/20230308_snakes_venoms/peak/mzml/3_Red_1_ms2.msalign	90															3FTx-4	3FTx-4	22	83
D:/20230308_snakes_venoms/peak/mzml/3_Red_1_ms2.msalign	91	639	HCD	884	536.74	78	6	6829.0031	6829.014396	51	10	6.483e+08	0.99886	926.73	2	3FTx-3	3FTx-3	22	83		MQCHNQQSSQPPTTTCCSGGETKCYKKQWSDHRGTIIERGCGCPSVKKGIKLHCCTTDNCNN	T.MQCHNQQSSQPPTTTCCSGGETKCYKKQWSDHRGTIIERGCGCPSVKKGIKLHCCTTDNCNN.	6829.014396	NONE		0		0		-	19	15	1.49916e-09	-	-
D:/20230308_snakes_venoms/peak/mzml/3_Red_1_ms2.msalign	91															3FTx-4	3FTx-4	22	83
D:/20230308_snakes_venoms/peak/mzml/3_Red_1_ms2.msalign	92	640	HCD	885	537.27	67	6	6829.0031	6829.014396	51	10	6.483e+08	0.99886	926.73	2	3FTx-3	3FTx-3	22	83		MQCHNQQSSQPPTTTCCSGGETKCYKKQWSDHRGTIIERGCGCPSVKKGIKLHCCTTDNCNN	T.MQCHNQQSSQPPTTTCCSGGETKCYKKQWSDHRGTIIERGCGCPSVKKGIKLHCCTTDNCNN.	6829.014396	NONE		0		0		-	16	15	7.0436e-11	-	-
D:/20230308_snakes_venoms/peak/mzml/3_Red_1_ms2.msalign	92															3FTx-4	3FTx-4	22	83
D:/20230308_snakes_venoms/peak/mzml/3_Red_1_ms2.msalign	93	641	HCD	886	537.79	96	7	5806.80701	5806.81201	41	53	1.482e+08	0.99788	1270.8	2	3FTx-1	3FTx-1	22	75		KICHNQQSSQTPTTKTCPGETNCYKKQWSDHRGTIIERGCGCPSVKPGIKLHCC	T.KICHNQQSSQTPTTKTCPGETNCYKKQWSDHRGTIIERGCGCPSVKPGIKL(HCC)[-179.0078].K	5806.81201	NONE		1	-179.0078:[52-54]	0		-	28	24	1.528390917e-14	-	-
D:/20230308_snakes_venoms/peak/mzml/3_Red_1_ms2.msalign	93															3FTx-2	3FTx-2	22	75
D:/20230308_snakes_venoms/peak/mzml/3_Red_1_ms2.msalign	94	643	HCD	889	539.40	96	8	5806.80701	5806.81201	41	53	1.482e+08	0.99788	1270.8	2	3FTx-1	3FTx-1	22	76		KICHNQQSSQTPTTKTCPGETNCYKKQWSDHRGTIIERGCGCPSVKPGIKLHCCK	T.KICHNQQSSQTPTTKTCPGETNCYKKQWSDHRGTIIERGCGCPSVKPGI(KLHCCK)[-307.1028].T	5806.81201	NONE		1	-307.1028:[50-55]	0		-	17	14	0.000205344945	-	-
D:/20230308_snakes_venoms/peak/mzml/3_Red_1_ms2.msalign	94															3FTx-2	3FTx-2	22	76
D:/20230308_snakes_venoms/peak/mzml/3_Red_1_ms2.msalign	95	644	HCD	890	539.92	96	7	5806.80701	5806.81201	41	53	1.482e+08	0.99788	1270.8	2	3FTx-1	3FTx-1	22	76		KICHNQQSSQTPTTKTCPGETNCYKKQWSDHRGTIIERGCGCPSVKPGIKLHCCK	T.KICHNQQSSQTPTTKTCPGETNCYKKQWSDHRGTIIERGCGCPSVKP(GIKLHCCK)[-307.1028].T	5806.81201	NONE		1	-307.1028:[48-55]	0		-	25	20	1.089213867e-09	-	-
D:/20230308_snakes_venoms/peak/mzml/3_Red_1_ms2.msalign	95															3FTx-2	3FTx-2	22	76
D:/20230308_snakes_venoms/peak/mzml/3_Red_1_ms2.msalign	96	645	HCD	892	541.62	69	8	5806.80701	5806.81201	41	53	1.482e+08	0.99788	1270.8	2	3FTx-1	3FTx-1	22	75		KICHNQQSSQTPTTKTCPGETNCYKKQWSDHRGTIIERGCGCPSVKPGIKLHCC	T.KICHNQQSSQTPTTKTCPGETNCYKKQWSDHRGTIIERGCGCPSVKP(GIKLHCC)[-179.0078].K	5806.81201	NONE		1	-179.0078:[48-54]	0		-	17	13	8.59070484e-05	-	-
D:/20230308_snakes_venoms/peak/mzml/3_Red_1_ms2.msalign	96															3FTx-2	3FTx-2	22	75
D:/20230308_snakes_venoms/peak/mzml/3_Red_1_ms2.msalign	97	646	HCD	893	542.14	74	7	5806.80701	5806.81201	41	53	1.482e+08	0.99788	1270.8	2	3FTx-1	3FTx-1	22	76		KICHNQQSSQTPTTKTCPGETNCYKKQWSDHRGTIIERGCGCPSVKPGIKLHCCK	T.KICHNQQSSQTPTTKTCPGETNCYKKQWSDHRGTIIERGCGCPSVKPGIKL(HCCK)[-307.1028].T	5806.81201	NONE		1	-307.1028:[52-55]	0		-	26	20	3.7508094e-08	-	-
D:/20230308_snakes_venoms/peak/mzml/3_Red_1_ms2.msalign	97															3FTx-2	3FTx-2	22	76
D:/20230308_snakes_venoms/peak/mzml/3_Red_1_ms2.msalign	98	652	HCD	901	546.41	47	7	6789.16689	6789.17941	18	0	7.184e+09	0.99992	512.74	2	3FTx-1	3FTx-1	22	82		KICHNQQSSQTPTTKTCPGETNCYKKQWSDHRGTIIERGCGCPSVKPGIKLHCCKTDKCNN	T.KICHNQQSSQTPTTKTCPGETNCYKKQWSDHRGTIIERGCGCPSVKPGIKLHCCKTDKCNN.	6789.17941	NONE		0		0		-	12	10	6.42224e-08	-	-
D:/20230308_snakes_venoms/peak/mzml/3_Red_1_ms2.msalign	98															3FTx-2	3FTx-2	22	82
D:/20230308_snakes_venoms/peak/mzml/3_Red_1_ms2.msalign	99	654	HCD	904	548.03	51	7	6516.96864	6515.98629	92	112	7.418e+07	0.88876	469.66	2	3FTx-1	3FTx-1	24	82		CHNQQSSQTPTTKTCPGETNCYKKQWSDHRGTIIERGCGCPSVKPGIKLHCCKTDKCNN	I.CHN(QQSSQ)[-32.0141]TPTTKTCPGETNCYKKQWSDHRGTIIERGCGCPSVKPGIKLHCCKTDKCNN.	6515.98629	NONE		1	-32.0141:[4-8]	0		-	9	9	0.00863928101	-	-
D:/20230308_snakes_venoms/peak/mzml/3_Red_1_ms2.msalign	99															3FTx-2	3FTx-2	24	82
D:/20230308_snakes_venoms/peak/mzml/3_Red_1_ms2.msalign	100	672	HCD	928	562.44	26	4	2314.1464	2315.14875	89	462	1.539e+07	0.95704	410.93	1	3FTx-16	3FTx-16	22	42		KKCYRTPDIKSVTCPHGENLC	T.KKCYRTPDIKSVTCPHGE(N)[-76.0010]LC.Y	2315.14875	NONE		1	-76.0010:[19]	0		-	11	9	0.0037979942	-	-
D:/20230308_snakes_venoms/peak/mzml/3_Red_1_ms2.msalign	101	673	HCD	929	562.96	31	7	6789.16689	6789.17941	18	0	7.184e+09	0.99992	512.74	2	3FTx-1	3FTx-1	22	82		KICHNQQSSQTPTTKTCPGETNCYKKQWSDHRGTIIERGCGCPSVKPGIKLHCCKTDKCNN	T.KICHNQQSSQTPTTKTCPGETNCYKKQWSDHRGTIIERGCGCPSVKPGIKLHCCKTDKCNN.	6789.17941	NONE		0		0		-	7	5	0.0015367	-	-
D:/20230308_snakes_venoms/peak/mzml/3_Red_1_ms2.msalign	101															3FTx-2	3FTx-2	22	82
D:/20230308_snakes_venoms/peak/mzml/3_Red_1_ms2.msalign	102	674	HCD	930	563.48	94	7	5909.81553	5909.82053	61	78	1.014e+08	0.99575	1273.8	2	3FTx-1	3FTx-1	22	78		KICHNQQSSQTPTTKTCPGETNCYKKQWSDHRGTIIERGCGCPSVKPGIKLHCCKTD	T.KICHNQQSSQTPTTKTCPGETNCYKKQWSDHRGTIIERGCGCPSVKPGIKLH(CCKTD)[-420.1689].K	5909.82053	NONE		1	-420.1689:[53-57]	0		-	21	17	3.39795401e-05	-	-
D:/20230308_snakes_venoms/peak/mzml/3_Red_1_ms2.msalign	102															3FTx-2	3FTx-2	22	78
D:/20230308_snakes_venoms/peak/mzml/3_Red_1_ms2.msalign	103	675	HCD	932	564.58	93	7	5909.81553	5909.82053	61	78	1.014e+08	0.99575	1273.8	2	3FTx-1	3FTx-1	22	78		KICHNQQSSQTPTTKTCPGETNCYKKQWSDHRGTIIERGCGCPSVKPGIKLHCCKTD	T.KICHNQQSSQTPTTKTCPGETNCYKKQWSDHRGTIIERGCGCPSVKPGIKLH(CCKTD)[-420.1689].K	5909.82053	NONE		1	-420.1689:[53-57]	0		-	25	19	1.778414897e-06	-	-
D:/20230308_snakes_venoms/peak/mzml/3_Red_1_ms2.msalign	103															3FTx-2	3FTx-2	22	78
D:/20230308_snakes_venoms/peak/mzml/3_Red_1_ms2.msalign	104	676	HCD	933	565.10	59	6	5909.81553	5909.82053	61	78	1.014e+08	0.99575	1273.8	2	3FTx-1	3FTx-1	22	76		KICHNQQSSQTPTTKTCPGETNCYKKQWSDHRGTIIERGCGCPSVKPGIKLHCCK	T.KICHNQQSSQTPTTKTCPGETNCYKKQWSDHRGTIIERGCGCPSVKPGI(KLHCCK)[-204.0943].T	5909.82053	NONE		1	-204.0943:[50-55]	0		-	18	16	3.83555413e-09	-	-
D:/20230308_snakes_venoms/peak/mzml/3_Red_1_ms2.msalign	104															3FTx-2	3FTx-2	22	76
D:/20230308_snakes_venoms/peak/mzml/3_Red_1_ms2.msalign	105	677	HCD	934	565.63	87	7	5909.81553	5909.82053	61	78	1.014e+08	0.99575	1273.8	2	3FTx-1	3FTx-1	22	76		KICHNQQSSQTPTTKTCPGETNCYKKQWSDHRGTIIERGCGCPSVKPGIKLHCCK	T.KICHNQQSSQTPTTKTCPGETNCYKKQWSDHRGTIIERGCGCPSVKPGIKLH(CCK)[-204.0943].T	5909.82053	NONE		1	-204.0943:[53-55]	0		-	24	19	1.83140383e-06	-	-
D:/20230308_snakes_venoms/peak/mzml/3_Red_1_ms2.msalign	105															3FTx-2	3FTx-2	22	76
D:/20230308_snakes_venoms/peak/mzml/3_Red_1_ms2.msalign	106	678	HCD	936	566.72	63	8	5909.81553	5909.82053	61	78	1.014e+08	0.99575	1273.8	2	3FTx-1	3FTx-1	22	75		KICHNQQSSQTPTTKTCPGETNCYKKQWSDHRGTIIERGCGCPSVKPGIKLHCC	T.KICHNQQSSQTPTTKTCPGETNCYKKQWSDHRGTIIERGCGCPSVKPGI(KLHCC)[-75.9993].K	5909.82053	NONE		1	-75.9993:[50-54]	0		-	15	13	1.054936662e-05	-	-
D:/20230308_snakes_venoms/peak/mzml/3_Red_1_ms2.msalign	106															3FTx-2	3FTx-2	22	75
D:/20230308_snakes_venoms/peak/mzml/3_Red_1_ms2.msalign	107	679	HCD	937	567.24	53	6	5909.81553	5909.82053	61	78	1.014e+08	0.99575	1273.8	2	3FTx-1	3FTx-1	22	75		KICHNQQSSQTPTTKTCPGETNCYKKQWSDHRGTIIERGCGCPSVKPGIKLHCC	T.KICHNQQSSQTPTTKTCPGETNCYKKQWSDHRGTIIERGCGCPSVKPGIKL(HCC)[-75.9993].K	5909.82053	NONE		1	-75.9993:[52-54]	0		-	17	16	2.58937675e-06	-	-
D:/20230308_snakes_venoms/peak/mzml/3_Red_1_ms2.msalign	107															3FTx-2	3FTx-2	22	75
D:/20230308_snakes_venoms/peak/mzml/3_Red_1_ms2.msalign	108	680	HCD	938	567.77	66	7	5909.81553	5909.82053	61	78	1.014e+08	0.99575	1273.8	2	3FTx-1	3FTx-1	22	76		KICHNQQSSQTPTTKTCPGETNCYKKQWSDHRGTIIERGCGCPSVKPGIKLHCCK	T.KICHNQQSSQTPTTKTCPGETNCYKKQWSDHRGTIIERGCGCPSVKPGI(KLHCCK)[-204.0943].T	5909.82053	NONE		1	-204.0943:[50-55]	0		-	16	13	0.000581203587	-	-
D:/20230308_snakes_venoms/peak/mzml/3_Red_1_ms2.msalign	108															3FTx-2	3FTx-2	22	76
D:/20230308_snakes_venoms/peak/mzml/3_Red_1_ms2.msalign	109	686	HCD	946	572.84	113	7	6835.98896	6835.99396	43	34	2.758e+08	0.99276	128.75	1	3FTx-6	3FTx-6	22	83		MECHNQQSSQPPTTTCCSGGENMCYKKQWSDHRGTIIERGCGCPTVKKGIEINCCTTDKCNN	T.MECHNQQSSQPPTTTCCS(GGENMCYKK)[-15.9446]QWSDHRGTIIERGCGCPTVKKGIEINCCTTDKCNN.	6835.99396	NONE		1	-15.9446:[19-27]	0		-	27	22	5.018692788e-12	-	-
D:/20230308_snakes_venoms/peak/mzml/3_Red_1_ms2.msalign	110	688	HCD	949	574.46	109	7	6835.98896	6834.99161	43	34	2.758e+08	0.99276	128.75	1	3FTx-6	3FTx-6	22	83		MECHNQQSSQPPTTTCCSGGENMCYKKQWSDHRGTIIERGCGCPTVKKGIEINCCTTDKCNN	T.MECHNQQSSQPPTTTCCSG(GENMCYKKQWSDHRGTIIERGCGCPTVKK)[-16.9469]GIEINCCTTDKCNN.	6834.99161	NONE		1	-16.9469:[20-48]	0		-	20	17	7.329667524e-08	-	-
D:/20230308_snakes_venoms/peak/mzml/3_Red_1_ms2.msalign	111	689	HCD	950	574.98	113	7	6835.98896	6835.99396	43	34	2.758e+08	0.99276	128.75	1	3FTx-6	3FTx-6	22	83		MECHNQQSSQPPTTTCCSGGENMCYKKQWSDHRGTIIERGCGCPTVKKGIEINCCTTDKCNN	T.MECHNQQSSQPPTTT(CCS)[-15.9446]GGENMCYKKQWSDHRGTIIERGCGCPTVKKGIEINCCTTDKCNN.	6835.99396	NONE		1	-15.9446:[16-18]	0		-	23	18	5.697528906e-09	-	-
D:/20230308_snakes_venoms/peak/mzml/3_Red_1_ms2.msalign	112	690	HCD	952	576.08	113	7	6835.98896	6836.99631	43	34	2.758e+08	0.99276	128.75	1	3FTx-6	3FTx-6	22	83		MECHNQQSSQPPTTTCCSGGENMCYKKQWSDHRGTIIERGCGCPTVKKGIEINCCTTDKCNN	T.MECHNQQSSQPPTTT(CCSG)[-14.9422]GENMCYKKQWSDHRGTIIERGCGCPTVKKGIEINCCTTDKCNN.	6836.99631	NONE		1	-14.9422:[16-19]	0		-	29	23	7.579898838e-14	-	-
D:/20230308_snakes_venoms/peak/mzml/3_Red_1_ms2.msalign	113	691	HCD	953	576.60	85	7	6835.98896	6835.99396	43	34	2.758e+08	0.99276	128.75	1	3FTx-6	3FTx-6	22	83		MECHNQQSSQPPTTTCCSGGENMCYKKQWSDHRGTIIERGCGCPTVKKGIEINCCTTDKCNN	T.MECHNQQSSQPPTT(TCCSGGENMCYKKQWSD)[-15.9446]HRGTIIERGCGCPTVKKGIEINCCTTDKCNN.	6835.99396	NONE		1	-15.9446:[15-31]	0		-	22	17	1.893979038e-09	-	-
D:/20230308_snakes_venoms/peak/mzml/3_Red_1_ms2.msalign	114	694	HCD	957	578.74	79	7	6835.98896	6836.99131	43	34	2.758e+08	0.99276	128.75	1	3FTx-6	3FTx-6	22	83		MECHNQQSSQPPTTTCCSGGENMCYKKQWSDHRGTIIERGCGCPTVKKGIEINCCTTDKCNN	T.MECHNQQSSQPPTT(TCCSGGENM)[-14.9472]CYKKQWSDHRGTIIERGCGCPTVKKGIEINCCTTDKCNN.	6836.99131	NONE		1	-14.9472:[15-23]	0		-	20	18	4.812440496e-11	-	-
D:/20230308_snakes_venoms/peak/mzml/3_Red_1_ms2.msalign	115	695	HCD	958	579.27	58	8	6835.98896	6836.00896	43	34	2.758e+08	0.99276	128.75	1	3FTx-6	3FTx-6	22	83		MECHNQQSSQPPTTTCCSGGENMCYKKQWSDHRGTIIERGCGCPTVKKGIEINCCTTDKCNN	T.MECHNQQSSQP(PTTTCCSGGENMCYKKQWSDHRGTIIERGCGCPTVKKGIEINC)[-15.9296]CTTDKCNN.	6836.00896	NONE		1	-15.9296:[12-54]	0		-	14	13	7.015374282e-08	-	-
D:/20230308_snakes_venoms/peak/mzml/3_Red_1_ms2.msalign	116	696	HCD	960	580.64	53	8	6835.98896	6836.00896	43	34	2.758e+08	0.99276	128.75	1	3FTx-6	3FTx-6	22	83		MECHNQQSSQPPTTTCCSGGENMCYKKQWSDHRGTIIERGCGCPTVKKGIEINCCTTDKCNN	T.MECHNQQSSQ(PPTTTCCSGGENMCYKKQWSDHRGTIIERGCGCPTVKKGIEI)[-15.9296]NCCTTDKCNN.	6836.00896	NONE		1	-15.9296:[11-52]	0		-	10	9	0.0001425377898	-	-
D:/20230308_snakes_venoms/peak/mzml/3_Red_1_ms2.msalign	117	700	HCD	965	583.30	45	8	6835.98896	6835.99396	43	34	2.758e+08	0.99276	128.75	1	3FTx-6	3FTx-6	22	83		MECHNQQSSQPPTTTCCSGGENMCYKKQWSDHRGTIIERGCGCPTVKKGIEINCCTTDKCNN	T.MECHNQQSSQPPTTT(CCSGGENMCYKKQWSDHRGTIIERGCGCPTVKKGIEINC)[-15.9446]CTTDKCNN.	6835.99396	NONE		1	-15.9446:[16-54]	0		-	8	8	0.001105491948	-	-
D:/20230308_snakes_venoms/peak/mzml/3_Red_1_ms2.msalign	118	723	HCD	996	601.02	76	8	6822.49924	6822.49924	24	166	5.281e+07	0.99812	620.85	1	3FTx-12	3FTx-12	22	82		RKCITKYSLGKETSQTCLAGQTLCFKKWKKGKKVLRGCTAACPKPEKDESIQCCAKNKCNV	T.RKCITKYSLGKETSQTCLAGQTLCFKKWKK(GKKVLRGCTAACPKPEKDESI)[+43.0356]QCCAKNKCNV.	6822.49924	NONE		1	+43.0356:[31-51]	0		-	29	25	2.856551971e-15	-	-
D:/20230308_snakes_venoms/peak/mzml/3_Red_1_ms2.msalign	119	724	HCD	997	601.54	81	8	6822.49924	6822.50424	24	166	5.281e+07	0.99812	620.85	1	3FTx-12	3FTx-12	22	82		RKCITKYSLGKETSQTCLAGQTLCFKKWKKGKKVLRGCTAACPKPEKDESIQCCAKNKCNV	T.RKCITKYSLGKETSQTCLAGQT(LCFKKWKKGKKVLRGCTAACPKPEKD)[+43.0406]ESIQCCAKNKCNV.	6822.50424	NONE		1	+43.0406:[23-48]	0		-	24	21	7.032274043e-13	-	-
D:/20230308_snakes_venoms/peak/mzml/3_Red_1_ms2.msalign	120	725	HCD	998	602.06	87	8	6822.49924	6822.49924	24	166	5.281e+07	0.99812	620.85	1	3FTx-12	3FTx-12	22	82		RKCITKYSLGKETSQTCLAGQTLCFKKWKKGKKVLRGCTAACPKPEKDESIQCCAKNKCNV	T.RKCITKYSLGKETSQTCLAGQTLCFKKWKK(GKKVLRGCTAACPKPEKDESI)[+43.0356]QCCAKNKCNV.	6822.49924	NONE		1	+43.0356:[31-51]	0		-	27	23	3.165466732e-13	-	-
D:/20230308_snakes_venoms/peak/mzml/3_Red_1_ms2.msalign	121	726	HCD	1000	603.16	57	7	6923.82804	6923.83304	47	-	-	-	-	1	3FTx-6	3FTx-6	22	83		MECHNQQSSQPPTTTCCSGGENMCYKKQWSDHRGTIIERGCGCPTVKKGIEINCCTTDKCNN	T.MECHNQQSSQPPTT(TCCSGGENMCYKKQWSD)[+71.8945]HRGTIIERGCGCPTVKKGIEINCCTTDKCNN.	6923.83304	NONE		1	+71.8945:[15-31]	0		-	19	16	5.918513e-12	-	-
D:/20230308_snakes_venoms/peak/mzml/3_Red_1_ms2.msalign	122	727	HCD	1001	603.69	90	8	6822.49924	6822.49924	24	166	5.281e+07	0.99812	620.85	1	3FTx-12	3FTx-12	22	82		RKCITKYSLGKETSQTCLAGQTLCFKKWKKGKKVLRGCTAACPKPEKDESIQCCAKNKCNV	T.RKCITKYSLGKETSQTCLAGQTLCFKKWK(KGKKVLRGCTAACPKPE)[+43.0356]KDESIQCCAKNKCNV.	6822.49924	NONE		1	+43.0356:[30-46]	0		-	31	28	2.535876281e-18	-	-
D:/20230308_snakes_venoms/peak/mzml/3_Red_1_ms2.msalign	123	728	HCD	1002	604.21	51	7	6923.82804	6924.84039	47	-	-	-	-	1	3FTx-6	3FTx-6	22	83		MECHNQQSSQPPTTTCCSGGENMCYKKQWSDHRGTIIERGCGCPTVKKGIEINCCTTDKCNN	T.MECHNQQSSQPPTTT(CCSGGENMCYKKQWSD)[+72.9019]HRGTIIERGCGCPTVKKGIEINCCTTDKCNN.	6924.84039	NONE		1	+72.9019:[16-31]	0		-	15	13	1.88378176e-09	-	-
D:/20230308_snakes_venoms/peak/mzml/3_Red_1_ms2.msalign	124	730	HCD	1005	606.63	70	8	6822.49924	6822.49924	24	166	5.281e+07	0.99812	620.85	1	3FTx-12	3FTx-12	22	82		RKCITKYSLGKETSQTCLAGQTLCFKKWKKGKKVLRGCTAACPKPEKDESIQCCAKNKCNV	T.RKCITKYSLGKETSQTCLAGQT(LCFKKWKKGKKVLRGCTAACPKPEKDESIQ)[+43.0356]CCAKNKCNV.	6822.49924	NONE		1	+43.0356:[23-52]	0		-	12	12	5.767001149e-05	-	-
D:/20230308_snakes_venoms/peak/mzml/3_Red_1_ms2.msalign	125	731	HCD	1006	607.15	38	7	6923.82804	6923.82804	47	-	-	-	-	1	3FTx-6	3FTx-6	22	83		MECHNQQSSQPPTTTCCSGGENMCYKKQWSDHRGTIIERGCGCPTVKKGIEINCCTTDKCNN	T.MECHNQQSSQPPTTTCCSGGENMCYKKQWSD(HRGTIIERGCGCPTVKKGIEI)[+71.8895]NCCTTDKCNN.	6923.82804	NONE		1	+71.8895:[32-52]	0		-	13	9	2.41583516e-05	-	-
D:/20230308_snakes_venoms/peak/mzml/3_Red_1_ms2.msalign	126	733	HCD	1009	608.77	25	7	6923.82804	6923.82804	47	-	-	-	-	1	3FTx-6	3FTx-6	22	83		MECHNQQSSQPPTTTCCSGGENMCYKKQWSDHRGTIIERGCGCPTVKKGIEINCCTTDKCNN	T.MECHNQQSSQPPTTTCCSGGENMCYKKQWSD(HRGTIIERGCGCPTVKKGIEI)[+71.8895]NCCTTDKCNN.	6923.82804	NONE		1	+71.8895:[32-52]	0		-	12	10	2.37019436e-07	-	-
D:/20230308_snakes_venoms/peak/mzml/3_Red_1_ms2.msalign	127	734	HCD	1010	609.30	92	7	6819.95747	6820.96482	46	97	8.081e+07	0.96912	697.24	1	3FTx-6	3FTx-6	22	83		MECHNQQSSQPPTTTCCSGGENMCYKKQWSDHRGTIIERGCGCPTVKKGIEINCCTTDKCNN	T.MECHNQQSSQPPTTTCCSGGENMCYKKQWSD(HRGTIIERGCGCPTVKKG)[-30.9737]IEINCCTTDKCNN.	6820.96482	NONE		1	-30.9737:[32-49]	0		-	18	16	3.276305485e-10	-	-
D:/20230308_snakes_venoms/peak/mzml/3_Red_1_ms2.msalign	128	736	HCD	1013	610.92	69	7	6819.95747	6819.96247	46	97	8.081e+07	0.96912	697.24	1	3FTx-6	3FTx-6	22	83		MECHNQQSSQPPTTTCCSGGENMCYKKQWSDHRGTIIERGCGCPTVKKGIEINCCTTDKCNN	T.MECHNQQSSQPPTTTCCSGGENMCYKKQWSDHRGTIIERGCGCPTVKKGI(EINCC)[-31.9760]TTDKCNN.	6819.96247	NONE		1	-31.9760:[51-55]	0		-	19	14	1.0816353e-09	-	-
D:/20230308_snakes_venoms/peak/mzml/3_Red_1_ms2.msalign	129	737	HCD	1014	611.44	85	7	6819.95747	6819.96747	46	97	8.081e+07	0.96912	697.24	1	3FTx-6	3FTx-6	22	83		MECHNQQSSQPPTTTCCSGGENMCYKKQWSDHRGTIIERGCGCPTVKKGIEINCCTTDKCNN	T.MECHNQQSSQPPTTTCCSGGENMCYKKQWSDHRGTIIERGCGCPTVKKGIEI(NCCT)[-31.9710]TDKCNN.	6819.96747	NONE		1	-31.9710:[53-56]	0		-	18	16	9.96746395e-10	-	-
D:/20230308_snakes_venoms/peak/mzml/3_Red_1_ms2.msalign	130	738	HCD	1016	612.54	63	7	6819.95747	6819.95747	46	97	8.081e+07	0.96912	697.24	1	3FTx-6	3FTx-6	22	83		MECHNQQSSQPPTTTCCSGGENMCYKKQWSDHRGTIIERGCGCPTVKKGIEINCCTTDKCNN	T.MECHNQQSSQPPTTTCCSGGENMCYKKQWSDHRGTIIERGCGCPTVKKGIE(INCC)[-31.9810]TTDKCNN.	6819.95747	NONE		1	-31.9810:[52-55]	0		-	18	16	5.28748699e-12	-	-
D:/20230308_snakes_venoms/peak/mzml/3_Red_1_ms2.msalign	131	739	HCD	1017	613.06	70	7	6819.95747	6820.96482	46	97	8.081e+07	0.96912	697.24	1	3FTx-6	3FTx-6	22	83		MECHNQQSSQPPTTTCCSGGENMCYKKQWSDHRGTIIERGCGCPTVKKGIEINCCTTDKCNN	T.MECHNQQSSQPPTTT(CCSGGENMCYKKQWSDHRGTIIERGCGCPTVKKGIE)[-30.9737]INCCTTDKCNN.	6820.96482	NONE		1	-30.9737:[16-51]	0		-	17	13	8.02356727e-08	-	-
D:/20230308_snakes_venoms/peak/mzml/3_Red_1_ms2.msalign	132	740	HCD	1018	613.58	74	8	6819.95747	6820.09247	46	97	8.081e+07	0.96912	697.24	1	3FTx-12	3FTx-12	22	82		RKCITKYSLGKETSQTCLAGQTLCFKKWKKGKKVLRGCTAACPKPEKDESIQCCAKNKCNV	T.RKCITKYSLGKETSQTCLAG(QTLCFKKWKKGKKVLRGCTAACPKPEKDESI)[+40.6288]QCCAKNKCNV.	6820.09247	NONE		1	+40.6288:[21-51]	0		-	12	12	1.7147051e-07	-	-
D:/20230308_snakes_venoms/peak/mzml/3_Red_1_ms2.msalign	133	746	HCD	1026	618.14	66	8	6780.45848	6779.463678	9	-	-	-	-	1	3FTx-12	3FTx-12	22	82		RKCITKYSLGKETSQTCLAGQTLCFKKWKKGKKVLRGCTAACPKPEKDESIQCCAKNKCNV	T.RKCITKYSLGKETSQTCLAGQTLCFKKWKKGKKVLRGCTAACPKPEKDESIQCCAKNKCNV.	6779.463678	NONE		0		0		-	27	23	1.896817e-20	-	-
D:/20230308_snakes_venoms/peak/mzml/3_Red_1_ms2.msalign	134	750	HCD	1032	621.37	54	8	6780.45848	6779.463678	9	-	-	-	-	1	3FTx-12	3FTx-12	22	82		RKCITKYSLGKETSQTCLAGQTLCFKKWKKGKKVLRGCTAACPKPEKDESIQCCAKNKCNV	T.RKCITKYSLGKETSQTCLAGQTLCFKKWKKGKKVLRGCTAACPKPEKDESIQCCAKNKCNV.	6779.463678	NONE		0		0		-	22	19	2.475365e-15	-	-
D:/20230308_snakes_venoms/peak/mzml/3_Red_1_ms2.msalign	135	752	HCD	1034	622.42	54	4	3291.42686	3291.43047	24	102	7.829e+07	0.99836	1167.6	2	SVMP-5	SVMP-5	584	613		PDYGMVEPGTKCEDGKVCSNRQCVDVQTAY	D.PDYGMVEPGTKCEDGKVCSNRQCVDVQTAY.	3291.43047	NONE		0		0		-	12	10	7.6908e-08	-	-
D:/20230308_snakes_venoms/peak/mzml/3_Red_1_ms2.msalign	135															SVMP-7	SVMP-7	584	613
D:/20230308_snakes_venoms/peak/mzml/3_Red_1_ms2.msalign	136	753	HCD	1036	623.51	114	7	6851.92664	6851.938514	20	7	7.431e+08	0.99946	1033.3	1	3FTx-6	3FTx-6	22	83		MECHNQQSSQPPTTTCCSGGENMCYKKQWSDHRGTIIERGCGCPTVKKGIEINCCTTDKCNN	T.MECHNQQSSQPPTTTCCSGGENMCYKKQWSDHRGTIIERGCGCPTVKKGIEINCCTTDKCNN.	6851.938514	NONE		0		0		-	32	28	4.5906e-23	-	-
D:/20230308_snakes_venoms/peak/mzml/3_Red_1_ms2.msalign	137	754	HCD	1037	624.04	114	7	6851.92664	6851.938514	20	7	7.431e+08	0.99946	1033.3	1	3FTx-6	3FTx-6	22	83		MECHNQQSSQPPTTTCCSGGENMCYKKQWSDHRGTIIERGCGCPTVKKGIEINCCTTDKCNN	T.MECHNQQSSQPPTTTCCSGGENMCYKKQWSDHRGTIIERGCGCPTVKKGIEINCCTTDKCNN.	6851.938514	NONE		0		0		-	32	26	2.4186e-21	-	-
D:/20230308_snakes_venoms/peak/mzml/3_Red_1_ms2.msalign	138	755	HCD	1038	624.56	114	7	6851.92664	6851.938514	20	7	7.431e+08	0.99946	1033.3	1	3FTx-6	3FTx-6	22	83		MECHNQQSSQPPTTTCCSGGENMCYKKQWSDHRGTIIERGCGCPTVKKGIEINCCTTDKCNN	T.MECHNQQSSQPPTTTCCSGGENMCYKKQWSDHRGTIIERGCGCPTVKKGIEINCCTTDKCNN.	6851.938514	NONE		0		0		-	31	24	2.25144e-18	-	-
D:/20230308_snakes_venoms/peak/mzml/3_Red_1_ms2.msalign	139	756	HCD	1040	625.86	114	7	6851.92664	6851.938514	20	7	7.431e+08	0.99946	1033.3	1	3FTx-6	3FTx-6	22	83		MECHNQQSSQPPTTTCCSGGENMCYKKQWSDHRGTIIERGCGCPTVKKGIEINCCTTDKCNN	T.MECHNQQSSQPPTTTCCSGGENMCYKKQWSDHRGTIIERGCGCPTVKKGIEINCCTTDKCNN.	6851.938514	NONE		0		0		-	27	23	1.12884e-18	-	-
D:/20230308_snakes_venoms/peak/mzml/3_Red_1_ms2.msalign	140	757	HCD	1041	626.39	114	7	6851.92664	6852.93899	20	7	7.431e+08	0.99946	1033.3	1	3FTx-6	3FTx-6	22	83		MECHNQQSSQPPTTTCCSGGENMCYKKQWSDHRGTIIERGCGCPTVKKGIEINCCTTDKCNN	T.MECHNQQSSQPPTTTCCSGGE(NMCYKKQWSD)[+1.0005]HRGTIIERGCGCPTVKKGIEINCCTTDKCNN.	6852.93899	NONE		1	+1.0005:[22-31]	0		-	30	26	1.054811189e-17	-	-
D:/20230308_snakes_venoms/peak/mzml/3_Red_1_ms2.msalign	141	758	HCD	1042	626.91	114	7	6851.92664	6851.938514	20	7	7.431e+08	0.99946	1033.3	1	3FTx-6	3FTx-6	22	83		MECHNQQSSQPPTTTCCSGGENMCYKKQWSDHRGTIIERGCGCPTVKKGIEINCCTTDKCNN	T.MECHNQQSSQPPTTTCCSGGENMCYKKQWSDHRGTIIERGCGCPTVKKGIEINCCTTDKCNN.	6851.938514	NONE		0		0		-	30	24	4.32168e-19	-	-
D:/20230308_snakes_venoms/peak/mzml/3_Red_1_ms2.msalign	142	759	HCD	1044	628.00	114	8	6851.92664	6851.938514	20	7	7.431e+08	0.99946	1033.3	1	3FTx-6	3FTx-6	22	83		MECHNQQSSQPPTTTCCSGGENMCYKKQWSDHRGTIIERGCGCPTVKKGIEINCCTTDKCNN	T.MECHNQQSSQPPTTTCCSGGENMCYKKQWSDHRGTIIERGCGCPTVKKGIEINCCTTDKCNN.	6851.938514	NONE		0		0		-	23	23	9.97956e-17	-	-
D:/20230308_snakes_venoms/peak/mzml/3_Red_1_ms2.msalign	143	760	HCD	1045	628.52	114	8	6851.92664	6851.938514	20	7	7.431e+08	0.99946	1033.3	1	3FTx-6	3FTx-6	22	83		MECHNQQSSQPPTTTCCSGGENMCYKKQWSDHRGTIIERGCGCPTVKKGIEINCCTTDKCNN	T.MECHNQQSSQPPTTTCCSGGENMCYKKQWSDHRGTIIERGCGCPTVKKGIEINCCTTDKCNN.	6851.938514	NONE		0		0		-	20	20	4.47792e-15	-	-
D:/20230308_snakes_venoms/peak/mzml/3_Red_1_ms2.msalign	144	761	HCD	1046	629.05	114	8	6851.92664	6851.938514	20	7	7.431e+08	0.99946	1033.3	1	3FTx-6	3FTx-6	22	83		MECHNQQSSQPPTTTCCSGGENMCYKKQWSDHRGTIIERGCGCPTVKKGIEINCCTTDKCNN	T.MECHNQQSSQPPTTTCCSGGENMCYKKQWSDHRGTIIERGCGCPTVKKGIEINCCTTDKCNN.	6851.938514	NONE		0		0		-	18	18	2.75604e-14	-	-
D:/20230308_snakes_venoms/peak/mzml/3_Red_1_ms2.msalign	145	762	HCD	1048	630.86	111	6	6851.92664	6852.93399	20	7	7.431e+08	0.99946	1033.3	1	3FTx-6	3FTx-6	22	83		MECHNQQSSQPPTTTCCSGGENMCYKKQWSDHRGTIIERGCGCPTVKKGIEINCCTTDKCNN	T.MECHNQQSSQPPTTTCCSGGE(NM)[+0.9955]CYKKQWSDHRGTIIERGCGCPTVKKGIEINCCTTDKCNN.	6852.93399	NONE		1	+0.9955:[22-23]	0		-	32	28	8.155677203e-21	-	-
D:/20230308_snakes_venoms/peak/mzml/3_Red_1_ms2.msalign	146	763	HCD	1049	631.38	114	6	6851.92664	6852.93399	20	7	7.431e+08	0.99946	1033.3	1	3FTx-6	3FTx-6	22	83		MECHNQQSSQPPTTTCCSGGENMCYKKQWSDHRGTIIERGCGCPTVKKGIEINCCTTDKCNN	T.MECHNQQSSQPPTTTCCSG(GENMCYKKQWSD)[+0.9955]HRGTIIERGCGCPTVKKGIEINCCTTDKCNN.	6852.93399	NONE		1	+0.9955:[20-31]	0		-	27	24	4.324548112e-15	-	-
D:/20230308_snakes_venoms/peak/mzml/3_Red_1_ms2.msalign	147	764	HCD	1050	631.91	114	7	6851.92664	6851.938514	20	7	7.431e+08	0.99946	1033.3	1	3FTx-6	3FTx-6	22	83		MECHNQQSSQPPTTTCCSGGENMCYKKQWSDHRGTIIERGCGCPTVKKGIEINCCTTDKCNN	T.MECHNQQSSQPPTTTCCSGGENMCYKKQWSDHRGTIIERGCGCPTVKKGIEINCCTTDKCNN.	6851.938514	NONE		0		0		-	21	17	3.489e-11	-	-
D:/20230308_snakes_venoms/peak/mzml/3_Red_1_ms2.msalign	148	765	HCD	1052	633.00	103	8	6851.92664	6851.938514	20	7	7.431e+08	0.99946	1033.3	1	3FTx-6	3FTx-6	22	83		MECHNQQSSQPPTTTCCSGGENMCYKKQWSDHRGTIIERGCGCPTVKKGIEINCCTTDKCNN	T.MECHNQQSSQPPTTTCCSGGENMCYKKQWSDHRGTIIERGCGCPTVKKGIEINCCTTDKCNN.	6851.938514	NONE		0		0		-	16	15	1.488e-10	-	-
D:/20230308_snakes_venoms/peak/mzml/3_Red_1_ms2.msalign	149	766	HCD	1053	633.52	87	6	6851.92664	6851.938514	20	7	7.431e+08	0.99946	1033.3	1	3FTx-6	3FTx-6	22	83		MECHNQQSSQPPTTTCCSGGENMCYKKQWSDHRGTIIERGCGCPTVKKGIEINCCTTDKCNN	T.MECHNQQSSQPPTTTCCSGGENMCYKKQWSDHRGTIIERGCGCPTVKKGIEINCCTTDKCNN.	6851.938514	NONE		0		0		-	27	24	3.5052e-17	-	-
D:/20230308_snakes_venoms/peak/mzml/3_Red_1_ms2.msalign	150	767	HCD	1054	634.05	103	8	6851.92664	6851.938514	20	7	7.431e+08	0.99946	1033.3	1	3FTx-6	3FTx-6	22	83		MECHNQQSSQPPTTTCCSGGENMCYKKQWSDHRGTIIERGCGCPTVKKGIEINCCTTDKCNN	T.MECHNQQSSQPPTTTCCSGGENMCYKKQWSDHRGTIIERGCGCPTVKKGIEINCCTTDKCNN.	6851.938514	NONE		0		0		-	17	17	1.92888e-12	-	-
D:/20230308_snakes_venoms/peak/mzml/3_Red_1_ms2.msalign	151	768	HCD	1056	635.94	52	6	6851.92664	6852.92899	20	7	7.431e+08	0.99946	1033.3	1	3FTx-6	3FTx-6	22	83		MECHNQQSSQPPTTTCCSGGENMCYKKQWSDHRGTIIERGCGCPTVKKGIEINCCTTDKCNN	T.MECHNQQSSQPPTTTCC(SGGENMCYKKQWSD)[+0.9905]HRGTIIERGCGCPTVKKGIEINCCTTDKCNN.	6852.92899	NONE		1	+0.9905:[18-31]	0		-	21	20	8.059092694e-16	-	-
D:/20230308_snakes_venoms/peak/mzml/3_Red_1_ms2.msalign	152	769	HCD	1057	636.46	88	7	6851.92664	6852.93399	20	7	7.431e+08	0.99946	1033.3	1	3FTx-6	3FTx-6	22	83		MECHNQQSSQPPTTTCCSGGENMCYKKQWSDHRGTIIERGCGCPTVKKGIEINCCTTDKCNN	T.MECHNQQSSQPPTT(T)[+0.9955]CCSGGENMCYKKQWSDHRGTIIERGCGCPTVKKGIEINCCTTDKCNN.	6852.93399	NONE		1	+0.9955:[15]	0		-	27	24	1.034326131e-18	-	-
D:/20230308_snakes_venoms/peak/mzml/3_Red_1_ms2.msalign	153	770	HCD	1058	636.98	62	8	6851.92664	6851.938514	20	7	7.431e+08	0.99946	1033.3	1	3FTx-6	3FTx-6	22	83		MECHNQQSSQPPTTTCCSGGENMCYKKQWSDHRGTIIERGCGCPTVKKGIEINCCTTDKCNN	T.MECHNQQSSQPPTTTCCSGGENMCYKKQWSDHRGTIIERGCGCPTVKKGIEINCCTTDKCNN.	6851.938514	NONE		0		0		-	15	13	1.074468e-10	-	-
D:/20230308_snakes_venoms/peak/mzml/3_Red_1_ms2.msalign	154	772	HCD	1061	638.60	51	6	6851.92664	6851.938514	20	7	7.431e+08	0.99946	1033.3	1	3FTx-6	3FTx-6	22	83		MECHNQQSSQPPTTTCCSGGENMCYKKQWSDHRGTIIERGCGCPTVKKGIEINCCTTDKCNN	T.MECHNQQSSQPPTTTCCSGGENMCYKKQWSDHRGTIIERGCGCPTVKKGIEINCCTTDKCNN.	6851.938514	NONE		0		0		-	16	12	5.06316e-09	-	-
D:/20230308_snakes_venoms/peak/mzml/3_Red_1_ms2.msalign	155	808	HCD	1109	665.40	12	7	6851.92664	6851.938514	20	7	7.431e+08	0.99946	1033.3	1	3FTx-6	3FTx-6	22	83		MECHNQQSSQPPTTTCCSGGENMCYKKQWSDHRGTIIERGCGCPTVKKGIEINCCTTDKCNN	T.MECHNQQSSQPPTTTCCSGGENMCYKKQWSDHRGTIIERGCGCPTVKKGIEINCCTTDKCNN.	6851.938514	NONE		0		0		-	7	6	3.74148e-05	-	-
D:/20230308_snakes_venoms/peak/mzml/3_Red_1_ms2.msalign	156	839	HCD	1150	687.96	13	4	3192.39659	3192.39659	86	716	8.954e+06	0.9076	53.13	2	3FTx-18	3FTx-18	64	92		AATCPTVESYKEITCCSTDNCNPHPKQKP	C.(AAT)[+27.9931]CPTVESYKEITCCSTDNCNPHPKQKP.	3192.39659	NONE		1	+27.9931:[1-3]	0		-	5	5	0.001363623404	-	-
D:/20230308_snakes_venoms/peak/mzml/3_Red_1_ms2.msalign	156															3FTx-23	3FTx-23	64	92
D:/20230308_snakes_venoms/peak/mzml/3_Red_1_ms2.msalign	157	940	HCD	1285	764.03	31	5	3308.46923	3308.472275	44	452	1.587e+07	0.99011	85.68	1	3FTx-18	3FTx-18	22	49		RDCYRTPDLKSVTCPNGEDLCYTKKWCD	T.RDCYRTPDLKSVTCPNGEDLCYTKKWCD.A	3308.472275	NONE		0		0		-	14	14	2.06287176e-12	-	-
D:/20230308_snakes_venoms/peak/mzml/3_Red_1_ms2.msalign	158	941	HCD	1286	764.55	25	5	3308.46923	3308.472275	44	452	1.587e+07	0.99011	85.68	1	3FTx-18	3FTx-18	22	49		RDCYRTPDLKSVTCPNGEDLCYTKKWCD	T.RDCYRTPDLKSVTCPNGEDLCYTKKWCD.A	3308.472275	NONE		0		0		-	8	8	2.471552304e-05	-	-
D:/20230308_snakes_venoms/peak/mzml/3_Red_1_ms2.msalign	159	942	HCD	1288	765.65	12	5	3308.46923	3308.472275	44	452	1.587e+07	0.99011	85.68	1	3FTx-18	3FTx-18	22	49		RDCYRTPDLKSVTCPNGEDLCYTKKWCD	T.RDCYRTPDLKSVTCPNGEDLCYTKKWCD.A	3308.472275	NONE		0		0		-	7	7	6.13302976e-06	-	-
D:/20230308_snakes_venoms/peak/mzml/3_Red_1_ms2.msalign	160	973	HCD	1329	788.72	55	5	3308.58933	3308.59433	90	-	-	-	-	1	KUN-6	KUN-6	26	51		GGPEFCKLPAEKGPCKAYMPSFHYNL	L.GGPEFCKLPAEKGPCKAYMPSFHY(NL)[+425.2397].A	3308.59433	NONE		1	+425.2397:[25-26]	0		-	17	14	0.00449234189	-	-
D:/20230308_snakes_venoms/peak/mzml/3_Red_1_ms2.msalign	161	986	HCD	1346	798.36	25	2	1499.72163	1499.722469	43	47	1.712e+08	0.99823	497.13	1	KUN-5	KUN-5	25	39		RPGLCELPAASGLCN	G.RPGLCELPAASGLCN.A	1499.722469	NONE		0		0		-	10	8	3.0570562e-06	-	-
D:/20230308_snakes_venoms/peak/mzml/3_Red_1_ms2.msalign	162	987	HCD	1348	799.46	25	2	1499.72163	1499.722469	43	47	1.712e+08	0.99823	497.13	1	KUN-5	KUN-5	25	39		RPGLCELPAASGLCN	G.RPGLCELPAASGLCN.A	1499.722469	NONE		0		0		-	9	8	3.4209844e-06	-	-
D:/20230308_snakes_venoms/peak/mzml/3_Red_1_ms2.msalign	163	989	HCD	1350	800.50	25	2	1499.72163	1499.722469	43	47	1.712e+08	0.99823	497.13	1	KUN-5	KUN-5	25	39		RPGLCELPAASGLCN	G.RPGLCELPAASGLCN.A	1499.722469	NONE		0		0		-	11	8	1.22418684e-06	-	-
D:/20230308_snakes_venoms/peak/mzml/3_Red_1_ms2.msalign	164	1017	HCD	1388	822.77	27	7	5515.40236	5515.415019	80	413	1.772e+07	0.97987	796.79	1	3FTx-14	3FTx-14	38	86		CPDGQNLCFKRWHMMVPGRYDITRGCAATCPKAQNHDSIECCSTDKCNL	D.CPDGQNLCFKRWHMMVPGRYDITRGCAATCPKAQNHDSIECCSTDKCNL.	5515.415019	NONE		0		0		-	5	5	0.00014955	-	-
D:/20230308_snakes_venoms/peak/mzml/3_Red_1_ms2.msalign	165	1018	HCD	1389	823.29	34	7	5515.40236	5515.415019	80	413	1.772e+07	0.97987	796.79	1	3FTx-14	3FTx-14	38	86		CPDGQNLCFKRWHMMVPGRYDITRGCAATCPKAQNHDSIECCSTDKCNL	D.CPDGQNLCFKRWHMMVPGRYDITRGCAATCPKAQNHDSIECCSTDKCNL.	5515.415019	NONE		0		0		-	5	5	1.3217e-05	-	-
D:/20230308_snakes_venoms/peak/mzml/3_Red_1_ms2.msalign	166	1025	HCD	1398	828.10	122	9	7349.35376	7349.366101	4	-	-	-	-	1	3FTx-20	3FTx-20	22	86		LICVKEKSIFGDTTETCSDGQNLCFRRWHLRTPGRYDITRGCAATCPRAENHDVIECCSTDKCNN	T.LICVKEKSIFGDTTETCSDGQNLCFRRWHLRTPGRYDITRGCAATCPRAENHDVIECCSTDKCNN.	7349.366101	NONE		0		0		-	13	12	5.95448e-06	-	-
D:/20230308_snakes_venoms/peak/mzml/3_Red_1_ms2.msalign	167	1028	HCD	1402	830.24	122	9	7349.35376	7349.366101	4	-	-	-	-	1	3FTx-20	3FTx-20	22	86		LICVKEKSIFGDTTETCSDGQNLCFRRWHLRTPGRYDITRGCAATCPRAENHDVIECCSTDKCNN	T.LICVKEKSIFGDTTETCSDGQNLCFRRWHLRTPGRYDITRGCAATCPRAENHDVIECCSTDKCNN.	7349.366101	NONE		0		0		-	14	12	7.4879e-06	-	-
D:/20230308_snakes_venoms/peak/mzml/3_Red_1_ms2.msalign	168	1030	HCD	1405	832.13	119	8	7349.35376	7349.366101	4	-	-	-	-	1	3FTx-20	3FTx-20	22	86		LICVKEKSIFGDTTETCSDGQNLCFRRWHLRTPGRYDITRGCAATCPRAENHDVIECCSTDKCNN	T.LICVKEKSIFGDTTETCSDGQNLCFRRWHLRTPGRYDITRGCAATCPRAENHDVIECCSTDKCNN.	7349.366101	NONE		0		0		-	13	12	8.1781e-06	-	-
D:/20230308_snakes_venoms/peak/mzml/3_Red_1_ms2.msalign	169	1031	HCD	1406	832.65	122	9	7349.35376	7349.366101	4	-	-	-	-	1	3FTx-20	3FTx-20	22	86		LICVKEKSIFGDTTETCSDGQNLCFRRWHLRTPGRYDITRGCAATCPRAENHDVIECCSTDKCNN	T.LICVKEKSIFGDTTETCSDGQNLCFRRWHLRTPGRYDITRGCAATCPRAENHDVIECCSTDKCNN.	7349.366101	NONE		0		0		-	11	9	0.0007777	-	-
D:/20230308_snakes_venoms/peak/mzml/3_Red_1_ms2.msalign	170	1033	HCD	1409	834.27	103	9	7349.35376	7349.366101	4	-	-	-	-	1	3FTx-20	3FTx-20	22	86		LICVKEKSIFGDTTETCSDGQNLCFRRWHLRTPGRYDITRGCAATCPRAENHDVIECCSTDKCNN	T.LICVKEKSIFGDTTETCSDGQNLCFRRWHLRTPGRYDITRGCAATCPRAENHDVIECCSTDKCNN.	7349.366101	NONE		0		0		-	12	10	6.97746e-05	-	-
D:/20230308_snakes_venoms/peak/mzml/3_Red_1_ms2.msalign	171	1034	HCD	1410	834.80	81	8	7349.35376	7349.366101	4	-	-	-	-	1	3FTx-20	3FTx-20	22	86		LICVKEKSIFGDTTETCSDGQNLCFRRWHLRTPGRYDITRGCAATCPRAENHDVIECCSTDKCNN	T.LICVKEKSIFGDTTETCSDGQNLCFRRWHLRTPGRYDITRGCAATCPRAENHDVIECCSTDKCNN.	7349.366101	NONE		0		0		-	12	10	0.0001344	-	-
D:/20230308_snakes_venoms/peak/mzml/3_Red_1_ms2.msalign	172	1036	HCD	1413	836.42	111	10	7349.35377	7349.49877	4	-	-	-	-	1	3FTx-20	3FTx-20	24	86		CVKEKSIFGDTTETCSDGQNLCFRRWHLRTPGRYDITRGCAATCPRAENHDVIECCSTDKCNN	I.CVKEKSIFGDTTETCSDGQNLCFRRWHLRTPGRYDITRGCAATCPRAENHD(V)[+226.3008]IECCSTDKCNN.	7349.49877	NONE		1	+226.3008:[52]	0		-	15	15	1.840811544e-06	-	-
D:/20230308_snakes_venoms/peak/mzml/3_Red_1_ms2.msalign	173	1037	HCD	1414	836.94	102	7	6279.95066	6278.95331	40	41	1.921e+08	0.99983	1083.7	1	KUN-6	KUN-6	26	83		GGPEFCKLPAEKGPCKAYMPSFHYNLAAKQCQKFIYGGCGGNANRFKTIDECRHTCAG	L.GGPEFCKLPAEKGPCKAYMPSFHYNLAAKQCQKFIYGGC(GGN)[-32.9761]ANRFKTIDECRHTCAG.K	6278.95331	NONE		1	-32.9761:[40-42]	0		-	29	30	4.74230592e-15	-	-
D:/20230308_snakes_venoms/peak/mzml/3_Red_1_ms2.msalign	174	1038	HCD	1416	838.04	104	8	7349.35376	7349.366101	4	-	-	-	-	1	3FTx-20	3FTx-20	22	86		LICVKEKSIFGDTTETCSDGQNLCFRRWHLRTPGRYDITRGCAATCPRAENHDVIECCSTDKCNN	T.LICVKEKSIFGDTTETCSDGQNLCFRRWHLRTPGRYDITRGCAATCPRAENHDVIECCSTDKCNN.	7349.366101	NONE		0		0		-	14	12	4.24648e-06	-	-
D:/20230308_snakes_venoms/peak/mzml/3_Red_1_ms2.msalign	175	1039	HCD	1417	838.56	53	7	6279.95066	6279.95566	40	41	1.921e+08	0.99983	1083.7	1	KUN-6	KUN-6	26	83		GGPEFCKLPAEKGPCKAYMPSFHYNLAAKQCQKFIYGGCGGNANRFKTIDECRHTCAG	L.GGPEFCKLPAEKGPCKAYMPSFHYNLAAKQCQKF(I)[-31.9737]YGGCGGNANRFKTIDECRHTCAG.K	6279.95566	NONE		1	-31.9737:[35]	0		-	20	18	3.45955104e-09	-	-
D:/20230308_snakes_venoms/peak/mzml/3_Red_1_ms2.msalign	176	1040	HCD	1418	839.08	64	8	7349.35376	7350.33611	4	-	-	-	-	1	3FTx-20	3FTx-20	24	86		CVKEKSIFGDTTETCSDGQNLCFRRWHLRTPGRYDITRGCAATCPRAENHDVIECCSTDKCNN	I.CVKEKSIF(GDT)[+227.1381]TETCSDGQNLCFRRWHLRTPGRYDITRGCAATCPRAENHDVIECCSTDKCNN.	7350.33611	NONE		1	+227.1381:[9-11]	0		-	13	12	3.049845864e-05	-	-
D:/20230308_snakes_venoms/peak/mzml/3_Red_1_ms2.msalign	177	1041	HCD	1420	840.18	77	10	7349.35377	7349.366101	4	-	-	-	-	1	3FTx-20	3FTx-20	22	86		LICVKEKSIFGDTTETCSDGQNLCFRRWHLRTPGRYDITRGCAATCPRAENHDVIECCSTDKCNN	T.LICVKEKSIFGDTTETCSDGQNLCFRRWHLRTPGRYDITRGCAATCPRAENHDVIECCSTDKCNN.	7349.366101	NONE		0		0		-	7	7	0.000116886	-	-
D:/20230308_snakes_venoms/peak/mzml/3_Red_1_ms2.msalign	178	1042	HCD	1421	840.70	81	7	6279.95066	6278.95331	40	41	1.921e+08	0.99983	1083.7	1	KUN-6	KUN-6	26	83		GGPEFCKLPAEKGPCKAYMPSFHYNLAAKQCQKFIYGGCGGNANRFKTIDECRHTCAG	L.GGPEFCKLPAEKG(PCKAYMPSF)[-32.9761]HYNLAAKQCQKFIYGGCGGNANRFKTIDECRHTCAG.K	6278.95331	NONE		1	-32.9761:[14-22]	0		-	22	21	4.05881784e-10	-	-
D:/20230308_snakes_venoms/peak/mzml/3_Red_1_ms2.msalign	179	1043	HCD	1422	841.23	104	7	6279.95066	6279.95566	40	41	1.921e+08	0.99983	1083.7	1	KUN-6	KUN-6	26	83		GGPEFCKLPAEKGPCKAYMPSFHYNLAAKQCQKFIYGGCGGNANRFKTIDECRHTCAG	L.GGPEFCKLPAE(K)[-31.9737]GPCKAYMPSFHYNLAAKQCQKFIYGGCGGNANRFKTIDECRHTCAG.K	6279.95566	NONE		1	-31.9737:[12]	0		-	32	28	1.579023028e-14	-	-
D:/20230308_snakes_venoms/peak/mzml/3_Red_1_ms2.msalign	180	1045	HCD	1425	843.12	79	8	6279.95066	6279.95066	40	41	1.921e+08	0.99983	1083.7	1	KUN-6	KUN-6	26	83		GGPEFCKLPAEKGPCKAYMPSFHYNLAAKQCQKFIYGGCGGNANRFKTIDECRHTCAG	L.GGPEFCKLPAEK(GPCKAY)[-31.9787]MPSFHYNLAAKQCQKFIYGGCGGNANRFKTIDECRHTCAG.K	6279.95066	NONE		1	-31.9787:[13-18]	0		-	25	22	2.15628072e-14	-	-
D:/20230308_snakes_venoms/peak/mzml/3_Red_1_ms2.msalign	181	1046	HCD	1426	843.64	82	8	6279.95066	6279.95566	40	41	1.921e+08	0.99983	1083.7	1	KUN-6	KUN-6	26	83		GGPEFCKLPAEKGPCKAYMPSFHYNLAAKQCQKFIYGGCGGNANRFKTIDECRHTCAG	L.GG(PEFC)[-31.9737]KLPAEKGPCKAYMPSFHYNLAAKQCQKFIYGGCGGNANRFKTIDECRHTCAG.K	6279.95566	NONE		1	-31.9737:[3-6]	0		-	19	17	5.72560736e-05	-	-
D:/20230308_snakes_venoms/peak/mzml/3_Red_1_ms2.msalign	182	1048	HCD	1429	845.26	104	8	6279.95066	6279.95566	40	41	1.921e+08	0.99983	1083.7	1	KUN-6	KUN-6	26	84		GGPEFCKLPAEKGPCKAYMPSFHYNLAAKQCQKFIYGGCGGNANRFKTIDECRHTCAGK	L.GGPEFCKLPAEKGPCKAYMPSFHYNLAAKQCQKFIYGGCGGNANRFKTIDECRHTC(AGK)[-160.0687].	6279.95566	NONE		1	-160.0687:[57-59]	0		-	16	15	4.172142681e-05	-	-
D:/20230308_snakes_venoms/peak/mzml/3_Red_1_ms2.msalign	183	1049	HCD	1430	845.78	104	8	6279.95066	6279.95566	40	41	1.921e+08	0.99983	1083.7	1	KUN-6	KUN-6	26	84		GGPEFCKLPAEKGPCKAYMPSFHYNLAAKQCQKFIYGGCGGNANRFKTIDECRHTCAGK	L.GGPEFCKLPAEKGPCKAYMPSFHYNLAAKQCQKFIYGGCGGNANRFKTI(DECRHT)[-160.0687]CAGK.	6279.95566	NONE		1	-160.0687:[50-55]	0		-	20	19	1.639588747e-06	-	-
D:/20230308_snakes_venoms/peak/mzml/3_Red_1_ms2.msalign	184	1050	HCD	1432	846.88	101	9	6279.95066	6279.95566	40	41	1.921e+08	0.99983	1083.7	1	KUN-6	KUN-6	26	84		GGPEFCKLPAEKGPCKAYMPSFHYNLAAKQCQKFIYGGCGGNANRFKTIDECRHTCAGK	L.GGPEFCKLPAEKGPCKAYMPSFHYNLAAKQCQKFIYGGCGGNANRFKTIDE(CRHTCAGK)[-160.0687].	6279.95566	NONE		1	-160.0687:[52-59]	0		-	21	17	3.005159829e-08	-	-
D:/20230308_snakes_venoms/peak/mzml/3_Red_1_ms2.msalign	185	1051	HCD	1433	847.40	104	8	6279.95066	6279.95566	40	41	1.921e+08	0.99983	1083.7	1	KUN-6	KUN-6	26	84		GGPEFCKLPAEKGPCKAYMPSFHYNLAAKQCQKFIYGGCGGNANRFKTIDECRHTCAGK	L.GGPEFCKLPAEKGPCKAYMPSFHYNLAAKQCQKFIYGGCGGNANRFKTIDECRHTC(AGK)[-160.0687].	6279.95566	NONE		1	-160.0687:[57-59]	0		-	21	19	2.447663858e-08	-	-
D:/20230308_snakes_venoms/peak/mzml/3_Red_1_ms2.msalign	186	1052	HCD	1434	847.92	105	7	6311.91939	6311.929373	1	1	2.401e+09	0.99872	1236.2	1	KUN-6	KUN-6	26	83		GGPEFCKLPAEKGPCKAYMPSFHYNLAAKQCQKFIYGGCGGNANRFKTIDECRHTCAG	L.GGPEFCKLPAEKGPCKAYMPSFHYNLAAKQCQKFIYGGCGGNANRFKTIDECRHTCAG.K	6311.929373	NONE		0		0		-	45	39	8.86239536e-26	-	-
D:/20230308_snakes_venoms/peak/mzml/3_Red_1_ms2.msalign	187	1053	HCD	1436	849.02	104	7	6279.95066	6279.95566	40	41	1.921e+08	0.99983	1083.7	1	KUN-6	KUN-6	26	83		GGPEFCKLPAEKGPCKAYMPSFHYNLAAKQCQKFIYGGCGGNANRFKTIDECRHTCAG	L.GGPEFCKLPAEKGPCKAYMPSFHYNLAAKQCQKFIYG(GC)[-31.9737]GGNANRFKTIDECRHTCAG.K	6279.95566	NONE		1	-31.9737:[38-39]	0		-	36	33	4.66438324e-13	-	-
D:/20230308_snakes_venoms/peak/mzml/3_Red_1_ms2.msalign	188	1054	HCD	1437	849.54	105	7	6311.91939	6311.929373	1	1	2.401e+09	0.99872	1236.2	1	KUN-6	KUN-6	26	83		GGPEFCKLPAEKGPCKAYMPSFHYNLAAKQCQKFIYGGCGGNANRFKTIDECRHTCAG	L.GGPEFCKLPAEKGPCKAYMPSFHYNLAAKQCQKFIYGGCGGNANRFKTIDECRHTCAG.K	6311.929373	NONE		0		0		-	51	45	5.55600792e-33	-	-
D:/20230308_snakes_venoms/peak/mzml/3_Red_1_ms2.msalign	189	1055	HCD	1438	850.06	105	7	6311.91939	6311.929373	1	1	2.401e+09	0.99872	1236.2	1	KUN-6	KUN-6	26	83		GGPEFCKLPAEKGPCKAYMPSFHYNLAAKQCQKFIYGGCGGNANRFKTIDECRHTCAG	L.GGPEFCKLPAEKGPCKAYMPSFHYNLAAKQCQKFIYGGCGGNANRFKTIDECRHTCAG.K	6311.929373	NONE		0		0		-	54	43	9.65763104e-30	-	-
D:/20230308_snakes_venoms/peak/mzml/3_Red_1_ms2.msalign	190	1056	HCD	1440	851.23	105	7	6311.91939	6311.929373	1	1	2.401e+09	0.99872	1236.2	1	KUN-6	KUN-6	26	83		GGPEFCKLPAEKGPCKAYMPSFHYNLAAKQCQKFIYGGCGGNANRFKTIDECRHTCAG	L.GGPEFCKLPAEKGPCKAYMPSFHYNLAAKQCQKFIYGGCGGNANRFKTIDECRHTCAG.K	6311.929373	NONE		0		0		-	53	42	1.34570904e-29	-	-
D:/20230308_snakes_venoms/peak/mzml/3_Red_1_ms2.msalign	191	1057	HCD	1441	851.75	105	7	6311.91939	6311.929373	1	1	2.401e+09	0.99872	1236.2	1	KUN-6	KUN-6	26	83		GGPEFCKLPAEKGPCKAYMPSFHYNLAAKQCQKFIYGGCGGNANRFKTIDECRHTCAG	L.GGPEFCKLPAEKGPCKAYMPSFHYNLAAKQCQKFIYGGCGGNANRFKTIDECRHTCAG.K	6311.929373	NONE		0		0		-	48	41	1.77235008e-27	-	-
D:/20230308_snakes_venoms/peak/mzml/3_Red_1_ms2.msalign	192	1058	HCD	1442	852.27	131	8	6311.91939	6311.929373	1	1	2.401e+09	0.99872	1236.2	1	KUN-6	KUN-6	26	83		GGPEFCKLPAEKGPCKAYMPSFHYNLAAKQCQKFIYGGCGGNANRFKTIDECRHTCAG	L.GGPEFCKLPAEKGPCKAYMPSFHYNLAAKQCQKFIYGGCGGNANRFKTIDECRHTCAG.K	6311.929373	NONE		0		0		-	47	39	4.591986208e-23	-	-
D:/20230308_snakes_venoms/peak/mzml/3_Red_1_ms2.msalign	193	1059	HCD	1444	853.35	131	8	6311.91939	6311.929373	1	1	2.401e+09	0.99872	1236.2	1	KUN-6	KUN-6	26	83		GGPEFCKLPAEKGPCKAYMPSFHYNLAAKQCQKFIYGGCGGNANRFKTIDECRHTCAG	L.GGPEFCKLPAEKGPCKAYMPSFHYNLAAKQCQKFIYGGCGGNANRFKTIDECRHTCAG.K	6311.929373	NONE		0		0		-	45	37	1.42310424e-22	-	-
D:/20230308_snakes_venoms/peak/mzml/3_Red_1_ms2.msalign	194	1060	HCD	1445	853.88	131	8	6311.91939	6311.929373	1	1	2.401e+09	0.99872	1236.2	1	KUN-6	KUN-6	26	83		GGPEFCKLPAEKGPCKAYMPSFHYNLAAKQCQKFIYGGCGGNANRFKTIDECRHTCAG	L.GGPEFCKLPAEKGPCKAYMPSFHYNLAAKQCQKFIYGGCGGNANRFKTIDECRHTCAG.K	6311.929373	NONE		0		0		-	51	38	1.409753568e-23	-	-
D:/20230308_snakes_venoms/peak/mzml/3_Red_1_ms2.msalign	195	1061	HCD	1446	854.40	131	8	6311.91939	6311.929373	1	1	2.401e+09	0.99872	1236.2	1	KUN-6	KUN-6	26	83		GGPEFCKLPAEKGPCKAYMPSFHYNLAAKQCQKFIYGGCGGNANRFKTIDECRHTCAG	L.GGPEFCKLPAEKGPCKAYMPSFHYNLAAKQCQKFIYGGCGGNANRFKTIDECRHTCAG.K	6311.929373	NONE		0		0		-	49	39	2.027496256e-26	-	-
D:/20230308_snakes_venoms/peak/mzml/3_Red_1_ms2.msalign	196	1062	HCD	1448	855.67	105	9	6311.91939	6311.929373	1	1	2.401e+09	0.99872	1236.2	1	KUN-6	KUN-6	26	83		GGPEFCKLPAEKGPCKAYMPSFHYNLAAKQCQKFIYGGCGGNANRFKTIDECRHTCAG	L.GGPEFCKLPAEKGPCKAYMPSFHYNLAAKQCQKFIYGGCGGNANRFKTIDECRHTCAG.K	6311.929373	NONE		0		0		-	31	24	6.258304864e-18	-	-
D:/20230308_snakes_venoms/peak/mzml/3_Red_1_ms2.msalign	197	1063	HCD	1449	856.19	105	9	6311.91939	6311.929373	1	1	2.401e+09	0.99872	1236.2	1	KUN-6	KUN-6	26	83		GGPEFCKLPAEKGPCKAYMPSFHYNLAAKQCQKFIYGGCGGNANRFKTIDECRHTCAG	L.GGPEFCKLPAEKGPCKAYMPSFHYNLAAKQCQKFIYGGCGGNANRFKTIDECRHTCAG.K	6311.929373	NONE		0		0		-	29	23	8.44510624e-17	-	-
D:/20230308_snakes_venoms/peak/mzml/3_Red_1_ms2.msalign	198	1064	HCD	1450	856.71	105	8	6311.91939	6311.929373	1	1	2.401e+09	0.99872	1236.2	1	KUN-6	KUN-6	26	83		GGPEFCKLPAEKGPCKAYMPSFHYNLAAKQCQKFIYGGCGGNANRFKTIDECRHTCAG	L.GGPEFCKLPAEKGPCKAYMPSFHYNLAAKQCQKFIYGGCGGNANRFKTIDECRHTCAG.K	6311.929373	NONE		0		0		-	44	37	3.284007328e-24	-	-
D:/20230308_snakes_venoms/peak/mzml/3_Red_1_ms2.msalign	199	1065	HCD	1452	857.80	105	7	6311.91939	6311.929373	1	1	2.401e+09	0.99872	1236.2	1	KUN-6	KUN-6	26	83		GGPEFCKLPAEKGPCKAYMPSFHYNLAAKQCQKFIYGGCGGNANRFKTIDECRHTCAG	L.GGPEFCKLPAEKGPCKAYMPSFHYNLAAKQCQKFIYGGCGGNANRFKTIDECRHTCAG.K	6311.929373	NONE		0		0		-	53	44	1.1109436e-32	-	-
D:/20230308_snakes_venoms/peak/mzml/3_Red_1_ms2.msalign	200	1066	HCD	1453	858.32	105	9	6311.91939	6311.929373	1	1	2.401e+09	0.99872	1236.2	1	KUN-6	KUN-6	26	83		GGPEFCKLPAEKGPCKAYMPSFHYNLAAKQCQKFIYGGCGGNANRFKTIDECRHTCAG	L.GGPEFCKLPAEKGPCKAYMPSFHYNLAAKQCQKFIYGGCGGNANRFKTIDECRHTCAG.K	6311.929373	NONE		0		0		-	29	24	1.305270048e-15	-	-
D:/20230308_snakes_venoms/peak/mzml/3_Red_1_ms2.msalign	201	1067	HCD	1454	858.85	105	6	6311.91938	6311.929373	1	1	2.401e+09	0.99872	1236.2	1	KUN-6	KUN-6	26	83		GGPEFCKLPAEKGPCKAYMPSFHYNLAAKQCQKFIYGGCGGNANRFKTIDECRHTCAG	L.GGPEFCKLPAEKGPCKAYMPSFHYNLAAKQCQKFIYGGCGGNANRFKTIDECRHTCAG.K	6311.929373	NONE		0		0		-	53	49	8.126496e-26	-	-
D:/20230308_snakes_venoms/peak/mzml/3_Red_1_ms2.msalign	202	1068	HCD	1456	859.94	105	8	6311.91939	6311.929373	1	1	2.401e+09	0.99872	1236.2	1	KUN-6	KUN-6	26	83		GGPEFCKLPAEKGPCKAYMPSFHYNLAAKQCQKFIYGGCGGNANRFKTIDECRHTCAG	L.GGPEFCKLPAEKGPCKAYMPSFHYNLAAKQCQKFIYGGCGGNANRFKTIDECRHTCAG.K	6311.929373	NONE		0		0		-	36	31	3.15901408e-20	-	-
D:/20230308_snakes_venoms/peak/mzml/3_Red_1_ms2.msalign	203	1069	HCD	1457	860.46	93	6	6311.91938	6311.929373	1	1	2.401e+09	0.99872	1236.2	1	KUN-6	KUN-6	26	83		GGPEFCKLPAEKGPCKAYMPSFHYNLAAKQCQKFIYGGCGGNANRFKTIDECRHTCAG	L.GGPEFCKLPAEKGPCKAYMPSFHYNLAAKQCQKFIYGGCGGNANRFKTIDECRHTCAG.K	6311.929373	NONE		0		0		-	41	40	3.55759936e-25	-	-
D:/20230308_snakes_venoms/peak/mzml/3_Red_1_ms2.msalign	204	1071	HCD	1460	862.80	105	7	6311.91939	6311.929373	1	1	2.401e+09	0.99872	1236.2	1	KUN-6	KUN-6	26	83		GGPEFCKLPAEKGPCKAYMPSFHYNLAAKQCQKFIYGGCGGNANRFKTIDECRHTCAG	L.GGPEFCKLPAEKGPCKAYMPSFHYNLAAKQCQKFIYGGCGGNANRFKTIDECRHTCAG.K	6311.929373	NONE		0		0		-	41	37	1.047995504e-21	-	-
D:/20230308_snakes_venoms/peak/mzml/3_Red_1_ms2.msalign	205	1073	HCD	1462	863.84	56	6	6311.91938	6311.929373	1	1	2.401e+09	0.99872	1236.2	1	KUN-6	KUN-6	26	83		GGPEFCKLPAEKGPCKAYMPSFHYNLAAKQCQKFIYGGCGGNANRFKTIDECRHTCAG	L.GGPEFCKLPAEKGPCKAYMPSFHYNLAAKQCQKFIYGGCGGNANRFKTIDECRHTCAG.K	6311.929373	NONE		0		0		-	19	19	6.91977584e-12	-	-
D:/20230308_snakes_venoms/peak/mzml/3_Red_1_ms2.msalign	206	1080	HCD	1472	869.21	28	2	1784.89512	1784.895348	81	81	9.928e+07	0.99783	515.63	1	PLA2-2	PLA2-2	28	42		NLYQFKNMIKCTVPS	L.NLYQFKNMIKCTVPS.R	1784.895348	NONE		0		0		-	9	9	0.0002218569444	-	-
D:/20230308_snakes_venoms/peak/mzml/3_Red_1_ms2.msalign	207	1084	HCD	1477	871.87	25	2	1784.89512	1784.895348	81	81	9.928e+07	0.99783	515.63	1	PLA2-2	PLA2-2	28	42		NLYQFKNMIKCTVPS	L.NLYQFKNMIKCTVPS.R	1784.895348	NONE		0		0		-	10	10	1.971075756e-05	-	-
D:/20230308_snakes_venoms/peak/mzml/3_Red_1_ms2.msalign	208	1101	HCD	1500	885.20	49	8	7924.62108	7924.77608	78	200	4.262e+07	0.99765	446.22	1	3FTx-16	3FTx-16	22	92		KKCYRTPDIKSVTCPHGENLCYTKKWCDSFCFSRGKRLELGCAATCPTGKFYEQITCCDTDNCNPHPKQKP	T.KKCYRTPDIKSVTCPHGENLCYTK(KWCDSFCFSRGKRLELGCAATCPTGKFYEQI)[-165.9534]TCCDTDNCNPHPKQKP.	7924.77608	NONE		1	-165.9534:[25-55]	0		-	13	11	1.140852442e-05	-	-
D:/20230308_snakes_venoms/peak/mzml/3_Red_1_ms2.msalign	209	1103	HCD	1502	886.24	68	8	7924.62108	7924.77608	78	200	4.262e+07	0.99765	446.22	1	3FTx-16	3FTx-16	22	92		KKCYRTPDIKSVTCPHGENLCYTKKWCDSFCFSRGKRLELGCAATCPTGKFYEQITCCDTDNCNPHPKQKP	T.KKCYRTPDIKSVTCPHGENLCYTKK(WCDSFCFSRGKRLELGCAATCPTGKFYEQI)[-165.9534]TCCDTDNCNPHPKQKP.	7924.77608	NONE		1	-165.9534:[26-55]	0		-	14	11	1.07653459e-05	-	-
D:/20230308_snakes_venoms/peak/mzml/3_Red_1_ms2.msalign	210	1104	HCD	1504	887.34	34	8	7924.62108	7924.77608	78	200	4.262e+07	0.99765	446.22	1	3FTx-16	3FTx-16	22	92		KKCYRTPDIKSVTCPHGENLCYTKKWCDSFCFSRGKRLELGCAATCPTGKFYEQITCCDTDNCNPHPKQKP	T.KKCYRTPDIKSVTCPHGENLCYTKK(WCDSFCFSRGKRLELGCAATCPTGKFYEQITCCDTDNCN)[-165.9534]PHPKQKP.	7924.77608	NONE		1	-165.9534:[26-64]	0		-	9	8	0.0001959783232	-	-
D:/20230308_snakes_venoms/peak/mzml/3_Red_1_ms2.msalign	211	1105	HCD	1505	887.86	60	7	6311.91939	6311.929373	1	1	2.401e+09	0.99872	1236.2	1	KUN-6	KUN-6	26	83		GGPEFCKLPAEKGPCKAYMPSFHYNLAAKQCQKFIYGGCGGNANRFKTIDECRHTCAG	L.GGPEFCKLPAEKGPCKAYMPSFHYNLAAKQCQKFIYGGCGGNANRFKTIDECRHTCAG.K	6311.929373	NONE		0		0		-	17	17	1.65851464e-11	-	-
D:/20230308_snakes_venoms/peak/mzml/3_Red_1_ms2.msalign	212	1106	HCD	1506	888.38	55	8	7876.65362	7876.80862	59	84	9.436e+07	0.99739	880.85	1	3FTx-16	3FTx-16	22	92		KKCYRTPDIKSVTCPHGENLCYTKKWCDSFCFSRGKRLELGCAATCPTGKFYEQITCCDTDNCNPHPKQKP	T.KKCYRTPDIKSVTCPHGENLCYTK(KWCDSFCFSRGKRLELGCAATCPTGKFYEQI)[-213.9209]TCCDTDNCNPHPKQKP.	7876.80862	NONE		1	-213.9209:[25-55]	0		-	17	14	2.57079648e-09	-	-
D:/20230308_snakes_venoms/peak/mzml/3_Red_1_ms2.msalign	213	1107	HCD	1508	889.48	98	7	5610.65111	5610.65611	30	85	9.379e+07	0.86877	469.66	1	KUN-6	KUN-6	26	79		GGPEFCKLPAEKGPCKAYMPSFHYNLAAKQCQKFIYGGCGGNANRFKTIDECRH	L.GGPEFCKLPAEKGPCKAYMPSFHYNLAAKQCQKFIYGGC(GGNANRF)[-369.1578]KTIDECRH.T	5610.65611	NONE		1	-369.1578:[40-46]	0		-	27	25	4.0222952e-12	-	-
D:/20230308_snakes_venoms/peak/mzml/3_Red_1_ms2.msalign	214	1108	HCD	1509	890.00	83	7	5610.65111	5610.65611	30	85	9.379e+07	0.86877	469.66	1	KUN-6	KUN-6	26	76		GGPEFCKLPAEKGPCKAYMPSFHYNLAAKQCQKFIYGGCGGNANRFKTIDE	L.GGPEFCKLPAEKGPCKAYMPSFHYNLAAKQCQKFIYGGCGGNA(NRFKTIDE)[+27.0114].C	5610.65611	NONE		1	+27.0114:[44-51]	0		-	26	21	7.2739689e-09	-	-
D:/20230308_snakes_venoms/peak/mzml/3_Red_1_ms2.msalign	215	1109	HCD	1510	890.52	93	7	5610.65111	5610.65611	30	85	9.379e+07	0.86877	469.66	1	KUN-6	KUN-6	26	73		GGPEFCKLPAEKGPCKAYMPSFHYNLAAKQCQKFIYGGCGGNANRFKT	L.GGPEFCKLPAEKGPCKAYMPSFHYNLAAKQCQKFIYGGC(GG)[+384.1650]NANRFKT.I	5610.65611	NONE		1	+384.1650:[40-41]	0		-	28	25	1.21320991e-13	-	-
D:/20230308_snakes_venoms/peak/mzml/3_Red_1_ms2.msalign	216	1110	HCD	1512	891.61	88	7	5610.65111	5610.65611	30	85	9.379e+07	0.86877	469.66	1	KUN-6	KUN-6	26	77		GGPEFCKLPAEKGPCKAYMPSFHYNLAAKQCQKFIYGGCGGNANRFKTIDEC	L.GGPEFCKLPAEKGPCKAYMPSFHYNLAAKQCQKFIYGGCG(GNANRFKTIDEC)[-75.9978].R	5610.65611	NONE		1	-75.9978:[41-52]	0		-	19	14	0.000115477494	-	-
D:/20230308_snakes_venoms/peak/mzml/3_Red_1_ms2.msalign	217	1111	HCD	1513	892.13	50	6	5610.65111	5610.65611	30	85	9.379e+07	0.86877	469.66	1	KUN-6	KUN-6	26	78		GGPEFCKLPAEKGPCKAYMPSFHYNLAAKQCQKFIYGGCGGNANRFKTIDECR	L.GGPEFCKLPAEKGPCKAYMPSFHYNLAAKQCQKFIYGGCGGNANRFK(TIDEC)[-232.0989]R.H	5610.65611	NONE		1	-232.0989:[48-52]	0		-	22	21	1.45815549e-11	-	-
D:/20230308_snakes_venoms/peak/mzml/3_Red_1_ms2.msalign	218	1112	HCD	1514	892.66	52	9	7876.65362	7876.80862	59	84	9.436e+07	0.99739	880.85	1	3FTx-16	3FTx-16	22	92		KKCYRTPDIKSVTCPHGENLCYTKKWCDSFCFSRGKRLELGCAATCPTGKFYEQITCCDTDNCNPHPKQKP	T.KKCYRTPDIKSVTCPHGENLCYTKK(WCDSFCFSRGKRLELGCAATCPTGKFYEQITCCD)[-213.9209]TDNCNPHPKQKP.	7876.80862	NONE		1	-213.9209:[26-59]	0		-	17	14	2.679659465e-09	-	-
D:/20230308_snakes_venoms/peak/mzml/3_Red_1_ms2.msalign	219	1113	HCD	1516	893.94	47	7	7876.65363	7877.66098	59	84	9.436e+07	0.99739	880.85	1	3FTx-16	3FTx-16	22	92		KKCYRTPDIKSVTCPHGENLCYTKKWCDSFCFSRGKRLELGCAATCPTGKFYEQITCCDTDNCNPHPKQKP	T.KKCYRTPDIKSVTCPHGENLCYTKK(WCDSFCFSRGKRLELGCAATCPTGKFYEQITCCD)[-213.0685]TDNCNPHPKQKP.	7877.66098	NONE		1	-213.0685:[26-59]	0		-	14	13	2.949779385e-07	-	-
D:/20230308_snakes_venoms/peak/mzml/3_Red_1_ms2.msalign	220	1114	HCD	1517	894.46	66	8	7876.65362	7876.80862	59	84	9.436e+07	0.99739	880.85	1	3FTx-16	3FTx-16	22	92		KKCYRTPDIKSVTCPHGENLCYTKKWCDSFCFSRGKRLELGCAATCPTGKFYEQITCCDTDNCNPHPKQKP	T.KKCYRTPDIKSVTCPHGENLCYTKKWCD(SFCFSRGKRLELGCAATCPTGKFYEQITCCDTDNCN)[-213.9209]PHPKQKP.	7876.80862	NONE		1	-213.9209:[29-64]	0		-	16	14	6.50649694e-08	-	-
D:/20230308_snakes_venoms/peak/mzml/3_Red_1_ms2.msalign	221	1115	HCD	1518	894.98	73	8	7876.65362	7876.80862	59	84	9.436e+07	0.99739	880.85	1	3FTx-16	3FTx-16	22	92		KKCYRTPDIKSVTCPHGENLCYTKKWCDSFCFSRGKRLELGCAATCPTGKFYEQITCCDTDNCNPHPKQKP	T.KKCYRTPDIKSVTCPHGENLC(YTKKWCDSFCFSRGKRLELGCAATCPTGKFYEQI)[-213.9209]TCCDTDNCNPHPKQKP.	7876.80862	NONE		1	-213.9209:[22-55]	0		-	14	10	0.00602181132	-	-
D:/20230308_snakes_venoms/peak/mzml/3_Red_1_ms2.msalign	222	1118	HCD	1522	897.12	131	8	7908.62541	7909.63776	14	8	6.737e+08	0.99926	1169.8	1	3FTx-16	3FTx-16	22	92		KKCYRTPDIKSVTCPHGENLCYTKKWCDSFCFSRGKRLELGCAATCPTGKFYEQITCCDTDNCNPHPKQKP	T.KKCYRTPDIKSVTCPHGENLCYTKKWCD(SFCFSRGKRLELGCAATCPTGKFYEQ)[-181.0917]ITCCDTDNCNPHPKQKP.	7909.63776	NONE		1	-181.0917:[29-54]	0		-	43	30	1.1128752e-14	-	-
D:/20230308_snakes_venoms/peak/mzml/3_Red_1_ms2.msalign	223	1119	HCD	1524	898.20	131	8	7908.62541	7908.64541	14	8	6.737e+08	0.99926	1169.8	1	3FTx-16	3FTx-16	22	92		KKCYRTPDIKSVTCPHGENLCYTKKWCDSFCFSRGKRLELGCAATCPTGKFYEQITCCDTDNCNPHPKQKP	T.KKCYRTPDIKSVTCPHGENLCYTKKWCD(SFCFSRGKRLELGCAATCPTGKFYEQ)[-182.0841]ITCCDTDNCNPHPKQKP.	7908.64541	NONE		1	-182.0841:[29-54]	0		-	45	34	5.8830645e-18	-	-
D:/20230308_snakes_venoms/peak/mzml/3_Red_1_ms2.msalign	224	1120	HCD	1525	898.72	131	8	7908.62541	7908.64041	14	8	6.737e+08	0.99926	1169.8	1	3FTx-16	3FTx-16	22	92		KKCYRTPDIKSVTCPHGENLCYTKKWCDSFCFSRGKRLELGCAATCPTGKFYEQITCCDTDNCNPHPKQKP	T.KKCYRTPDIKSVTCPHGENLCYTKKWCD(SFCFSRGKRLELGCAATCPTGKFYEQ)[-182.0891]ITCCDTDNCNPHPKQKP.	7908.64041	NONE		1	-182.0891:[29-54]	0		-	41	29	2.0838156e-15	-	-
D:/20230308_snakes_venoms/peak/mzml/3_Red_1_ms2.msalign	225	1121	HCD	1526	899.25	131	8	7908.62541	7908.64041	14	8	6.737e+08	0.99926	1169.8	1	3FTx-16	3FTx-16	22	92		KKCYRTPDIKSVTCPHGENLCYTKKWCDSFCFSRGKRLELGCAATCPTGKFYEQITCCDTDNCNPHPKQKP	T.KKCYRTPDIKSVTCPHGENLCYTKKWCD(SFCFSRGKRLELGCAATCPTGKFYEQ)[-182.0891]ITCCDTDNCNPHPKQKP.	7908.64041	NONE		1	-182.0891:[29-54]	0		-	39	28	6.5958132e-13	-	-
D:/20230308_snakes_venoms/peak/mzml/3_Red_1_ms2.msalign	226	1122	HCD	1528	900.33	131	8	7908.62541	7909.64276	14	8	6.737e+08	0.99926	1169.8	1	3FTx-16	3FTx-16	22	92		KKCYRTPDIKSVTCPHGENLCYTKKWCDSFCFSRGKRLELGCAATCPTGKFYEQITCCDTDNCNPHPKQKP	T.KKCYRTPDIKSVTCPHGENLCYTKKWCD(SFCFSRGKRLELGCAATCPTGKFY)[-181.0867]EQITCCDTDNCNPHPKQKP.	7909.64276	NONE		1	-181.0867:[29-52]	0		-	39	29	1.2333702e-13	-	-
D:/20230308_snakes_venoms/peak/mzml/3_Red_1_ms2.msalign	227	1123	HCD	1529	900.86	131	7	7908.62543	7909.63278	14	8	6.737e+08	0.99926	1169.8	1	3FTx-16	3FTx-16	22	92		KKCYRTPDIKSVTCPHGENLCYTKKWCDSFCFSRGKRLELGCAATCPTGKFYEQITCCDTDNCNPHPKQKP	T.KKCYRTPDIKSVTCPHGENLCYTKKWCD(SFC)[-181.0967]FSRGKRLELGCAATCPTGKFYEQITCCDTDNCNPHPKQKP.	7909.63278	NONE		1	-181.0967:[29-31]	0		-	51	40	6.6833175e-20	-	-
D:/20230308_snakes_venoms/peak/mzml/3_Red_1_ms2.msalign	228	1124	HCD	1530	901.38	131	9	7908.62541	7908.78041	14	8	6.737e+08	0.99926	1169.8	1	3FTx-16	3FTx-16	22	92		KKCYRTPDIKSVTCPHGENLCYTKKWCDSFCFSRGKRLELGCAATCPTGKFYEQITCCDTDNCNPHPKQKP	T.KKCYRTPDIKSVTCPHGENLCYTKKWC(DSFCFSRGKRLELGCAATCPTGKFY)[-181.9491]EQITCCDTDNCNPHPKQKP.	7908.78041	NONE		1	-181.9491:[28-52]	0		-	32	25	1.153428e-16	-	-
D:/20230308_snakes_venoms/peak/mzml/3_Red_1_ms2.msalign	229	1125	HCD	1532	902.47	131	9	7908.62541	7908.63041	14	8	6.737e+08	0.99926	1169.8	1	3FTx-16	3FTx-16	22	92		KKCYRTPDIKSVTCPHGENLCYTKKWCDSFCFSRGKRLELGCAATCPTGKFYEQITCCDTDNCNPHPKQKP	T.KKCYRTPDIKSVTCPHGENLCYTKKWCDSFCFSRGKRLELGCAATC(PTGKFYEQ)[-182.0991]ITCCDTDNCNPHPKQKP.	7908.63041	NONE		1	-182.0991:[47-54]	0		-	36	26	3.5942412e-16	-	-
D:/20230308_snakes_venoms/peak/mzml/3_Red_1_ms2.msalign	230	1126	HCD	1533	902.99	131	7	7908.62543	7908.63043	14	8	6.737e+08	0.99926	1169.8	1	3FTx-16	3FTx-16	22	92		KKCYRTPDIKSVTCPHGENLCYTKKWCDSFCFSRGKRLELGCAATCPTGKFYEQITCCDTDNCNPHPKQKP	T.KKCYRTPDIKSVTCPHGENLCYTKKWC(DSFCFSRGKRLELGCAATCPTGKFYEQ)[-182.0991]ITCCDTDNCNPHPKQKP.	7908.63043	NONE		1	-182.0991:[28-54]	0		-	53	43	3.2802894e-23	-	-
D:/20230308_snakes_venoms/peak/mzml/3_Red_1_ms2.msalign	231	1127	HCD	1534	903.51	131	7	7908.62543	7908.63043	14	8	6.737e+08	0.99926	1169.8	1	3FTx-16	3FTx-16	22	92		KKCYRTPDIKSVTCPHGENLCYTKKWCDSFCFSRGKRLELGCAATCPTGKFYEQITCCDTDNCNPHPKQKP	T.KKCYRTPDIKSVTCPHGENLCYTKKWCD(SFCFSRGKRLELGCAATCPTGKFYEQ)[-182.0991]ITCCDTDNCNPHPKQKP.	7908.63043	NONE		1	-182.0991:[29-54]	0		-	53	41	1.1295783e-20	-	-
D:/20230308_snakes_venoms/peak/mzml/3_Red_1_ms2.msalign	232	1128	HCD	1536	904.67	131	7	7908.62543	7909.63778	14	8	6.737e+08	0.99926	1169.8	1	3FTx-16	3FTx-16	22	92		KKCYRTPDIKSVTCPHGENLCYTKKWCDSFCFSRGKRLELGCAATCPTGKFYEQITCCDTDNCNPHPKQKP	T.KKCYRTPDIKSVTCPHGENLCYTKKWCD(SFCFSRGKRLELGCAATCPTGKFYE)[-181.0917]QITCCDTDNCNPHPKQKP.	7909.63778	NONE		1	-181.0917:[29-53]	0		-	44	35	6.4902762e-18	-	-
D:/20230308_snakes_venoms/peak/mzml/3_Red_1_ms2.msalign	233	1129	HCD	1537	905.19	131	9	7908.62541	7909.78276	14	8	6.737e+08	0.99926	1169.8	1	3FTx-16	3FTx-16	22	92		KKCYRTPDIKSVTCPHGENLCYTKKWCDSFCFSRGKRLELGCAATCPTGKFYEQITCCDTDNCNPHPKQKP	T.KKCYRTPDIKSVTCPHGENLCYTKKWCDSFCFSRGKRLEL(GCAATCPTGKFYEQI)[-180.9467]TCCDTDNCNPHPKQKP.	7909.78276	NONE		1	-180.9467:[41-55]	0		-	36	25	1.0838733e-14	-	-
D:/20230308_snakes_venoms/peak/mzml/3_Red_1_ms2.msalign	234	1130	HCD	1538	905.71	131	8	7908.62541	7908.63541	14	8	6.737e+08	0.99926	1169.8	1	3FTx-16	3FTx-16	22	92		KKCYRTPDIKSVTCPHGENLCYTKKWCDSFCFSRGKRLELGCAATCPTGKFYEQITCCDTDNCNPHPKQKP	T.KKCYRTPDIKSVTCPHGENLCYTKKW(CDSFCFSRGKRLELGCAATCPTGKFYEQ)[-182.0941]ITCCDTDNCNPHPKQKP.	7908.63541	NONE		1	-182.0941:[27-54]	0		-	32	25	4.2982644e-12	-	-
D:/20230308_snakes_venoms/peak/mzml/3_Red_1_ms2.msalign	235	1131	HCD	1540	906.80	101	10	7908.62542	7908.78042	14	8	6.737e+08	0.99926	1169.8	1	3FTx-16	3FTx-16	22	92		KKCYRTPDIKSVTCPHGENLCYTKKWCDSFCFSRGKRLELGCAATCPTGKFYEQITCCDTDNCNPHPKQKP	T.KKCYRTPDIKSVTCPHGENLCYTKKWCD(SFCFSRGKRLELGCAATCPTGKFYEQI)[-181.9491]TCCDTDNCNPHPKQKP.	7908.78042	NONE		1	-181.9491:[29-55]	0		-	27	21	1.6061568e-14	-	-
D:/20230308_snakes_venoms/peak/mzml/3_Red_1_ms2.msalign	236	1132	HCD	1541	907.33	95	9	7908.62541	7908.78041	14	8	6.737e+08	0.99926	1169.8	1	3FTx-16	3FTx-16	22	92		KKCYRTPDIKSVTCPHGENLCYTKKWCDSFCFSRGKRLELGCAATCPTGKFYEQITCCDTDNCNPHPKQKP	T.KKCYRTPDIKSVTCPHGENLCYTK(KWCDSFCFSRGKRLELGCAATCPTGKFYEQ)[-181.9491]ITCCDTDNCNPHPKQKP.	7908.78041	NONE		1	-181.9491:[25-54]	0		-	25	19	2.3669373e-12	-	-
D:/20230308_snakes_venoms/peak/mzml/3_Red_1_ms2.msalign	237	1133	HCD	1542	907.85	91	9	7908.62541	7908.78041	14	8	6.737e+08	0.99926	1169.8	1	3FTx-16	3FTx-16	22	92		KKCYRTPDIKSVTCPHGENLCYTKKWCDSFCFSRGKRLELGCAATCPTGKFYEQITCCDTDNCNPHPKQKP	T.KKCYRTPDIKSVTCPHGENLCYTKKWCD(SFCFSRGKRLELGCAATCPTGKFYEQIT)[-181.9491]CCDTDNCNPHPKQKP.	7908.78041	NONE		1	-181.9491:[29-56]	0		-	24	16	8.4762e-08	-	-
D:/20230308_snakes_venoms/peak/mzml/3_Red_1_ms2.msalign	238	1134	HCD	1544	909.57	131	8	7908.62541	7909.64276	14	8	6.737e+08	0.99926	1169.8	1	3FTx-16	3FTx-16	22	92		KKCYRTPDIKSVTCPHGENLCYTKKWCDSFCFSRGKRLELGCAATCPTGKFYEQITCCDTDNCNPHPKQKP	T.KKCYRTPDIKSVTCPHGENLCYTKK(WCDSFCFSRGKRLELGCAATCPTG)[-181.0867]KFYEQITCCDTDNCNPHPKQKP.	7909.64276	NONE		1	-181.0867:[26-49]	0		-	23	23	4.2506481e-10	-	-
D:/20230308_snakes_venoms/peak/mzml/3_Red_1_ms2.msalign	239	1145	HCD	1558	917.02	80	7	6295.02538	6295.02538	56	92	8.660e+07	0.97802	87.82	1	3FTx-7	3FTx-7	22	78		LICNGKDKPVTCEPTQKFCFTKIVMPFPNHTLVLMGCASTCTADKSTRCCTTDRCNR	T.LICNGKDKPVTCEPTQKFCFTKIV(M)[-30.9397]PFPNHTLVLMGCASTCTADKSTRCCTTDRCNR.	6295.02538	NONE		1	-30.9397:[25]	0		-	15	15	1.112601836e-09	-	-
D:/20230308_snakes_venoms/peak/mzml/3_Red_1_ms2.msalign	240	1147	HCD	1561	919.24	114	7	6295.02538	6293.99303	56	92	8.660e+07	0.97802	87.82	1	3FTx-7	3FTx-7	22	78		LICNGKDKPVTCEPTQKFCFTKIVMPFPNHTLVLMGCASTCTADKSTRCCTTDRCNR	T.LICNGKDKPVTCEPTQKFCFTKIVMPFPNHT(L)[-31.9720]VLMGCASTCTADKSTRCCTTDRCNR.	6293.99303	NONE		1	-31.9720:[32]	0		-	16	14	4.571096068e-07	-	-
D:/20230308_snakes_venoms/peak/mzml/3_Red_1_ms2.msalign	241	1151	HCD	1566	921.90	105	7	6325.99389	6325.99889	20	12	5.745e+08	0.99894	1012	1	3FTx-7	3FTx-7	24	78		CNGKDKPVTCEPTQKFCFTKIVMPFPNHTLVLMGCASTCTADKSTRCCTTDRCNR	I.CNGKDKPV(TCEPTQKF)[+226.2020]CFTKIVMPFPNHTLVLMGCASTCTADKSTRCCTTDRCNR.	6325.99889	NONE		1	+226.2020:[9-16]	0		-	35	24	1.28631285e-16	-	-
D:/20230308_snakes_venoms/peak/mzml/3_Red_1_ms2.msalign	242	1152	HCD	1568	922.99	105	7	6325.99389	6326.00389	20	12	5.745e+08	0.99894	1012	1	3FTx-7	3FTx-7	22	78		LICNGKDKPVTCEPTQKFCFTKIVMPFPNHTLVLMGCASTCTADKSTRCCTTDRCNR	T.(LICN)[+0.0389]GKDKPVTCEPTQKFCFTKIVMPFPNHTLVLMGCASTCTADKSTRCCTTDRCNR.	6326.00389	NONE		1	+0.0389:[1-4]	0		-	35	24	3.70766775e-17	-	-
D:/20230308_snakes_venoms/peak/mzml/3_Red_1_ms2.msalign	243	1153	HCD	1569	923.51	105	8	6325.99389	6325.965033	20	12	5.745e+08	0.99894	1012	1	3FTx-7	3FTx-7	22	78		LICNGKDKPVTCEPTQKFCFTKIVMPFPNHTLVLMGCASTCTADKSTRCCTTDRCNR	T.LICNGKDKPVTCEPTQKFCFTKIVMPFPNHTLVLMGCASTCTADKSTRCCTTDRCNR.	6325.965033	NONE		0		0		-	24	20	2.49084e-17	-	-
D:/20230308_snakes_venoms/peak/mzml/3_Red_1_ms2.msalign	244	1154	HCD	1570	924.04	105	9	6325.99389	6326.00389	20	12	5.745e+08	0.99894	1012	1	3FTx-7	3FTx-7	22	78		LICNGKDKPVTCEPTQKFCFTKIVMPFPNHTLVLMGCASTCTADKSTRCCTTDRCNR	T.(LICNGKDKPVTCEPTQKFCFTK)[+0.0389]IVMPFPNHTLVLMGCASTCTADKSTRCCTTDRCNR.	6326.00389	NONE		1	+0.0389:[1-22]	0		-	27	20	3.24465645e-13	-	-
D:/20230308_snakes_venoms/peak/mzml/3_Red_1_ms2.msalign	245	1155	HCD	1572	925.12	105	8	6325.99389	6326.00389	20	12	5.745e+08	0.99894	1012	1	3FTx-7	3FTx-7	22	78		LICNGKDKPVTCEPTQKFCFTKIVMPFPNHTLVLMGCASTCTADKSTRCCTTDRCNR	T.(LICNGKDKPVTCEPTQK)[+0.0389]FCFTKIVMPFPNHTLVLMGCASTCTADKSTRCCTTDRCNR.	6326.00389	NONE		1	+0.0389:[1-17]	0		-	33	22	3.5184089e-16	-	-
D:/20230308_snakes_venoms/peak/mzml/3_Red_1_ms2.msalign	246	1156	HCD	1573	925.64	105	9	6325.99389	6326.00389	20	12	5.745e+08	0.99894	1012	1	3FTx-7	3FTx-7	22	78		LICNGKDKPVTCEPTQKFCFTKIVMPFPNHTLVLMGCASTCTADKSTRCCTTDRCNR	T.(LICNGKDKPVTCEPTQKFCFT)[+0.0389]KIVMPFPNHTLVLMGCASTCTADKSTRCCTTDRCNR.	6326.00389	NONE		1	+0.0389:[1-21]	0		-	23	19	1.13401995e-12	-	-
D:/20230308_snakes_venoms/peak/mzml/3_Red_1_ms2.msalign	247	1201	HCD	1633	960.59	61	5	5754.48622	5754.493055	34	56	1.418e+08	0.9994	1083.7	1	CRISP-2	CRISP-2	188	239		CPSACDNGLCTNPCTTKNEFTNCDTLVKQSSCQDDWIKKNCPATCFCHNKII	D.CPSACDNGLCTNPCTTKNEFTNCDTLVKQSSCQDDWIKKNCPATCFCHNKII.	5754.493055	NONE		0		0		-	23	22	2.17542e-15	-	-
D:/20230308_snakes_venoms/peak/mzml/3_Red_1_ms2.msalign	248	1202	HCD	1634	961.11	45	7	5754.48624	5754.493055	34	56	1.418e+08	0.9994	1083.7	1	CRISP-2	CRISP-2	188	239		CPSACDNGLCTNPCTTKNEFTNCDTLVKQSSCQDDWIKKNCPATCFCHNKII	D.CPSACDNGLCTNPCTTKNEFTNCDTLVKQSSCQDDWIKKNCPATCFCHNKII.	5754.493055	NONE		0		0		-	12	12	2.12316e-12	-	-
D:/20230308_snakes_venoms/peak/mzml/3_Red_1_ms2.msalign	249	1203	HCD	1636	962.21	66	6	5754.48624	5754.493055	34	56	1.418e+08	0.9994	1083.7	1	CRISP-2	CRISP-2	188	239		CPSACDNGLCTNPCTTKNEFTNCDTLVKQSSCQDDWIKKNCPATCFCHNKII	D.CPSACDNGLCTNPCTTKNEFTNCDTLVKQSSCQDDWIKKNCPATCFCHNKII.	5754.493055	NONE		0		0		-	19	19	5.7792e-13	-	-
D:/20230308_snakes_venoms/peak/mzml/3_Red_1_ms2.msalign	250	1204	HCD	1637	962.73	37	5	5754.48622	5754.493055	34	56	1.418e+08	0.9994	1083.7	1	CRISP-2	CRISP-2	188	239		CPSACDNGLCTNPCTTKNEFTNCDTLVKQSSCQDDWIKKNCPATCFCHNKII	D.CPSACDNGLCTNPCTTKNEFTNCDTLVKQSSCQDDWIKKNCPATCFCHNKII.	5754.493055	NONE		0		0		-	13	13	5.56194e-12	-	-
D:/20230308_snakes_venoms/peak/mzml/3_Red_1_ms2.msalign	251	1205	HCD	1638	963.25	55	6	5754.48624	5754.493055	34	56	1.418e+08	0.9994	1083.7	1	CRISP-2	CRISP-2	188	239		CPSACDNGLCTNPCTTKNEFTNCDTLVKQSSCQDDWIKKNCPATCFCHNKII	D.CPSACDNGLCTNPCTTKNEFTNCDTLVKQSSCQDDWIKKNCPATCFCHNKII.	5754.493055	NONE		0		0		-	13	13	1.68468e-10	-	-
D:/20230308_snakes_venoms/peak/mzml/3_Red_1_ms2.msalign	252	1206	HCD	1640	964.35	35	6	5754.48624	5754.493055	34	56	1.418e+08	0.9994	1083.7	1	CRISP-2	CRISP-2	188	239		CPSACDNGLCTNPCTTKNEFTNCDTLVKQSSCQDDWIKKNCPATCFCHNKII	D.CPSACDNGLCTNPCTTKNEFTNCDTLVKQSSCQDDWIKKNCPATCFCHNKII.	5754.493055	NONE		0		0		-	12	12	1.6998e-16	-	-
D:/20230308_snakes_venoms/peak/mzml/3_Red_1_ms2.msalign	253	1207	HCD	1641	964.87	21	6	5754.48624	5754.493055	34	56	1.418e+08	0.9994	1083.7	1	CRISP-2	CRISP-2	188	239		CPSACDNGLCTNPCTTKNEFTNCDTLVKQSSCQDDWIKKNCPATCFCHNKII	D.CPSACDNGLCTNPCTTKNEFTNCDTLVKQSSCQDDWIKKNCPATCFCHNKII.	5754.493055	NONE		0		0		-	5	5	3.6612e-05	-	-
D:/20230308_snakes_venoms/peak/mzml/3_Red_1_ms2.msalign	254	1211	HCD	1646	967.53	31	7	7977.46063	7977.47563	58	220	3.708e+07	0.95499	2379.4	1	3FTx-18	3FTx-18	22	92		RDCYRTPDLKSVTCPNGEDLCYTKKWCDAFCSSRGKVIELGCAATCPTVESYKEITCCSTDNCNPHPKQKP	T.RDCYRTPDLKSVTCPNGEDLCYTKK(WCDAFCSSRGKVIELGCAATCPTVESYKEITCCSTD)[+71.9043]NCNPHPKQKP.	7977.47563	NONE		1	+71.9043:[26-61]	0		-	9	9	0.00032581425	-	-
D:/20230308_snakes_venoms/peak/mzml/3_Red_1_ms2.msalign	255	1214	HCD	1650	970.40	23	8	7977.4606	7977.4656	58	220	3.708e+07	0.95499	2379.4	1	3FTx-18	3FTx-18	22	92		RDCYRTPDLKSVTCPNGEDLCYTKKWCDAFCSSRGKVIELGCAATCPTVESYKEITCCSTDNCNPHPKQKP	T.RDCYRTPDLKSVTCPNGEDLCYTKKWCDAFCSSRGKVIELGCAATC(PTVESYKEITCCSTDNCNPH)[+71.8943]PKQKP.	7977.4656	NONE		1	+71.8943:[47-66]	0		-	7	7	6.19071978e-05	-	-
D:/20230308_snakes_venoms/peak/mzml/3_Red_1_ms2.msalign	256	1217	HCD	1654	972.54	33	7	6293.98572	6293.98572	56	201	4.256e+07	0.99887	993.38	1	3FTx-7	3FTx-7	22	78		LICNGKDKPVTCEPTQKFCFTKIVMPFPNHTLVLMGCASTCTADKSTRCCTTDRCNR	T.LICNGKDKPVTCE(PTQKFCFTKIVM)[-31.9793]PFPNHTLVLMGCASTCTADKSTRCCTTDRCNR.	6293.98572	NONE		1	-31.9793:[14-25]	0		-	8	8	4.568089747e-05	-	-
D:/20230308_snakes_venoms/peak/mzml/3_Red_1_ms2.msalign	257	1219	HCD	1657	974.16	33	7	6293.98572	6294.11072	56	201	4.256e+07	0.99887	993.38	1	3FTx-7	3FTx-7	22	78		LICNGKDKPVTCEPTQKFCFTKIVMPFPNHTLVLMGCASTCTADKSTRCCTTDRCNR	T.LICNGKDKPVTCE(PTQKFCFTKIVMPFPNHTL)[-31.8543]VLMGCASTCTADKSTRCCTTDRCNR.	6294.11072	NONE		1	-31.8543:[14-32]	0		-	8	7	0.00225665661	-	-
D:/20230308_snakes_venoms/peak/mzml/3_Red_1_ms2.msalign	258	1220	HCD	1658	974.68	37	7	6293.98572	6293.99072	56	201	4.256e+07	0.99887	993.38	1	3FTx-7	3FTx-7	22	78		LICNGKDKPVTCEPTQKFCFTKIVMPFPNHTLVLMGCASTCTADKSTRCCTTDRCNR	T.LICNGKDKPVTCEPTQKFCFTKIVMPFPNHTLVL(M)[-31.9743]GCASTCTADKSTRCCTTDRCNR.	6293.99072	NONE		1	-31.9743:[35]	0		-	12	11	1.130202463e-08	-	-
D:/20230308_snakes_venoms/peak/mzml/3_Red_1_ms2.msalign	259	1223	HCD	1662	976.82	51	8	6293.98572	6294.11072	56	201	4.256e+07	0.99887	993.38	1	3FTx-7	3FTx-7	24	78		CNGKDKPVTCEPTQKFCFTKIVMPFPNHTLVLMGCASTCTADKSTRCCTTDRCNR	I.CNGKDKPVTCE(PTQKFCFTKIVMPFPNHTLV)[+194.3138]LMGCASTCTADKSTRCCTTDRCNR.	6294.11072	NONE		1	+194.3138:[12-31]	0		-	11	11	4.495082774e-07	-	-
D:/20230308_snakes_venoms/peak/mzml/3_Red_1_ms2.msalign	260	1226	HCD	1666	979.14	92	7	6325.95724	6325.965033	4	16	3.919e+08	0.99884	927.32	1	3FTx-7	3FTx-7	22	78		LICNGKDKPVTCEPTQKFCFTKIVMPFPNHTLVLMGCASTCTADKSTRCCTTDRCNR	T.LICNGKDKPVTCEPTQKFCFTKIVMPFPNHTLVLMGCASTCTADKSTRCCTTDRCNR.	6325.965033	NONE		0		0		-	23	20	3.18357e-19	-	-
D:/20230308_snakes_venoms/peak/mzml/3_Red_1_ms2.msalign	261	1228	HCD	1669	980.76	105	7	6325.95724	6325.965033	4	16	3.919e+08	0.99884	927.32	1	3FTx-7	3FTx-7	22	78		LICNGKDKPVTCEPTQKFCFTKIVMPFPNHTLVLMGCASTCTADKSTRCCTTDRCNR	T.LICNGKDKPVTCEPTQKFCFTKIVMPFPNHTLVLMGCASTCTADKSTRCCTTDRCNR.	6325.965033	NONE		0		0		-	37	28	1.179048e-22	-	-
D:/20230308_snakes_venoms/peak/mzml/3_Red_1_ms2.msalign	262	1229	HCD	1670	981.28	132	8	6325.95724	6325.965033	4	16	3.919e+08	0.99884	927.32	1	3FTx-7	3FTx-7	22	78		LICNGKDKPVTCEPTQKFCFTKIVMPFPNHTLVLMGCASTCTADKSTRCCTTDRCNR	T.LICNGKDKPVTCEPTQKFCFTKIVMPFPNHTLVLMGCASTCTADKSTRCCTTDRCNR.	6325.965033	NONE		0		0		-	39	27	2.57387e-23	-	-
D:/20230308_snakes_venoms/peak/mzml/3_Red_1_ms2.msalign	263	1230	HCD	1672	982.36	132	8	6325.95724	6325.965033	4	16	3.919e+08	0.99884	927.32	1	3FTx-7	3FTx-7	22	78		LICNGKDKPVTCEPTQKFCFTKIVMPFPNHTLVLMGCASTCTADKSTRCCTTDRCNR	T.LICNGKDKPVTCEPTQKFCFTKIVMPFPNHTLVLMGCASTCTADKSTRCCTTDRCNR.	6325.965033	NONE		0		0		-	34	27	5.96752e-25	-	-
D:/20230308_snakes_venoms/peak/mzml/3_Red_1_ms2.msalign	264	1231	HCD	1673	982.89	105	7	6325.95724	6325.965033	4	16	3.919e+08	0.99884	927.32	1	3FTx-7	3FTx-7	22	78		LICNGKDKPVTCEPTQKFCFTKIVMPFPNHTLVLMGCASTCTADKSTRCCTTDRCNR	T.LICNGKDKPVTCEPTQKFCFTKIVMPFPNHTLVLMGCASTCTADKSTRCCTTDRCNR.	6325.965033	NONE		0		0		-	38	28	2.17516e-26	-	-
D:/20230308_snakes_venoms/peak/mzml/3_Red_1_ms2.msalign	265	1232	HCD	1674	983.41	105	7	6325.95724	6325.965033	4	16	3.919e+08	0.99884	927.32	1	3FTx-7	3FTx-7	22	78		LICNGKDKPVTCEPTQKFCFTKIVMPFPNHTLVLMGCASTCTADKSTRCCTTDRCNR	T.LICNGKDKPVTCEPTQKFCFTKIVMPFPNHTLVLMGCASTCTADKSTRCCTTDRCNR.	6325.965033	NONE		0		0		-	44	32	1.872e-29	-	-
D:/20230308_snakes_venoms/peak/mzml/3_Red_1_ms2.msalign	266	1233	HCD	1676	984.85	132	8	6325.95724	6325.965033	4	16	3.919e+08	0.99884	927.32	1	3FTx-7	3FTx-7	22	78		LICNGKDKPVTCEPTQKFCFTKIVMPFPNHTLVLMGCASTCTADKSTRCCTTDRCNR	T.LICNGKDKPVTCEPTQKFCFTKIVMPFPNHTLVLMGCASTCTADKSTRCCTTDRCNR.	6325.965033	NONE		0		0		-	38	31	2.197e-27	-	-
D:/20230308_snakes_venoms/peak/mzml/3_Red_1_ms2.msalign	267	1234	HCD	1677	985.38	105	6	6325.95722	6325.965033	4	16	3.919e+08	0.99884	927.32	1	3FTx-7	3FTx-7	22	78		LICNGKDKPVTCEPTQKFCFTKIVMPFPNHTLVLMGCASTCTADKSTRCCTTDRCNR	T.LICNGKDKPVTCEPTQKFCFTKIVMPFPNHTLVLMGCASTCTADKSTRCCTTDRCNR.	6325.965033	NONE		0		0		-	40	28	1.175655e-26	-	-
D:/20230308_snakes_venoms/peak/mzml/3_Red_1_ms2.msalign	268	1235	HCD	1678	985.90	105	7	6325.95724	6325.965033	4	16	3.919e+08	0.99884	927.32	1	3FTx-7	3FTx-7	22	78		LICNGKDKPVTCEPTQKFCFTKIVMPFPNHTLVLMGCASTCTADKSTRCCTTDRCNR	T.LICNGKDKPVTCEPTQKFCFTKIVMPFPNHTLVLMGCASTCTADKSTRCCTTDRCNR.	6325.965033	NONE		0		0		-	38	29	1.67804e-25	-	-
D:/20230308_snakes_venoms/peak/mzml/3_Red_1_ms2.msalign	269	1236	HCD	1680	986.99	105	9	6325.95723	6325.965033	4	16	3.919e+08	0.99884	927.32	1	3FTx-7	3FTx-7	22	78		LICNGKDKPVTCEPTQKFCFTKIVMPFPNHTLVLMGCASTCTADKSTRCCTTDRCNR	T.LICNGKDKPVTCEPTQKFCFTKIVMPFPNHTLVLMGCASTCTADKSTRCCTTDRCNR.	6325.965033	NONE		0		0		-	24	21	4.07693e-19	-	-
D:/20230308_snakes_venoms/peak/mzml/3_Red_1_ms2.msalign	270	1237	HCD	1681	987.51	105	7	6325.95724	6325.965033	4	16	3.919e+08	0.99884	927.32	1	3FTx-7	3FTx-7	22	78		LICNGKDKPVTCEPTQKFCFTKIVMPFPNHTLVLMGCASTCTADKSTRCCTTDRCNR	T.LICNGKDKPVTCEPTQKFCFTKIVMPFPNHTLVLMGCASTCTADKSTRCCTTDRCNR.	6325.965033	NONE		0		0		-	33	28	3.29238e-25	-	-
D:/20230308_snakes_venoms/peak/mzml/3_Red_1_ms2.msalign	271	1238	HCD	1682	988.03	129	8	6325.95724	6325.965033	4	16	3.919e+08	0.99884	927.32	1	3FTx-7	3FTx-7	22	78		LICNGKDKPVTCEPTQKFCFTKIVMPFPNHTLVLMGCASTCTADKSTRCCTTDRCNR	T.LICNGKDKPVTCEPTQKFCFTKIVMPFPNHTLVLMGCASTCTADKSTRCCTTDRCNR.	6325.965033	NONE		0		0		-	25	23	2.65486e-18	-	-
D:/20230308_snakes_venoms/peak/mzml/3_Red_1_ms2.msalign	272	1239	HCD	1684	989.63	99	8	6325.95724	6325.965033	4	16	3.919e+08	0.99884	927.32	1	3FTx-7	3FTx-7	22	78		LICNGKDKPVTCEPTQKFCFTKIVMPFPNHTLVLMGCASTCTADKSTRCCTTDRCNR	T.LICNGKDKPVTCEPTQKFCFTKIVMPFPNHTLVLMGCASTCTADKSTRCCTTDRCNR.	6325.965033	NONE		0		0		-	20	17	5.31921e-14	-	-
D:/20230308_snakes_venoms/peak/mzml/3_Red_1_ms2.msalign	273	1240	HCD	1685	990.15	43	6	6325.95722	6325.965033	4	16	3.919e+08	0.99884	927.32	1	3FTx-7	3FTx-7	22	78		LICNGKDKPVTCEPTQKFCFTKIVMPFPNHTLVLMGCASTCTADKSTRCCTTDRCNR	T.LICNGKDKPVTCEPTQKFCFTKIVMPFPNHTLVLMGCASTCTADKSTRCCTTDRCNR.	6325.965033	NONE		0		0		-	20	16	3.76714e-18	-	-
D:/20230308_snakes_venoms/peak/mzml/3_Red_1_ms2.msalign	274	1241	HCD	1686	990.67	56	9	6325.95723	6324.95988	4	16	3.919e+08	0.99884	927.32	1	3FTx-7	3FTx-7	22	78		LICNGKDKPVTCEPTQKFCFTKIVMPFPNHTLVLMGCASTCTADKSTRCCTTDRCNR	T.LICNGKDKPVTCEPTQKFCFTKIVMPFPNHTLVLMGCASTC(TAD)[-1.0052]KSTRCCTTDRCNR.	6324.95988	NONE		1	-1.0052:[42-44]	0		-	12	11	7.359979124e-07	-	-
D:/20230308_snakes_venoms/peak/mzml/3_Red_1_ms2.msalign	275	1242	HCD	1688	991.77	19	6	6325.95722	6325.965033	4	16	3.919e+08	0.99884	927.32	1	3FTx-7	3FTx-7	22	78		LICNGKDKPVTCEPTQKFCFTKIVMPFPNHTLVLMGCASTCTADKSTRCCTTDRCNR	T.LICNGKDKPVTCEPTQKFCFTKIVMPFPNHTLVLMGCASTCTADKSTRCCTTDRCNR.	6325.965033	NONE		0		0		-	7	7	1.68584e-09	-	-
D:/20230308_snakes_venoms/peak/mzml/3_Red_1_ms2.msalign	276	1265	HCD	1718	1008.31	131	8	7905.56233	7904.587313	0	9	6.615e+08	0.99867	1238.2	1	3FTx-23	3FTx-23	22	92		RDCYRTPDLKSVTCPNGENLCYTKKWCDAFCSSRGKVIELGCAATCPTVESYKEITCCSTDNCNPHPKQKP	T.RDCYRTPDLKSVTCPNGENLCYTKKWCDAFCSSRGKVIELGCAATCPTVESYKEITCCSTDNCNPHPKQKP.	7904.587313	NONE		0		0		-	66	50	7.545e-54	-	-
D:/20230308_snakes_venoms/peak/mzml/3_Red_1_ms2.msalign	277	1266	HCD	1720	1009.40	131	7	7905.5623	7904.587313	0	9	6.615e+08	0.99867	1238.2	1	3FTx-23	3FTx-23	22	92		RDCYRTPDLKSVTCPNGENLCYTKKWCDAFCSSRGKVIELGCAATCPTVESYKEITCCSTDNCNPHPKQKP	T.RDCYRTPDLKSVTCPNGENLCYTKKWCDAFCSSRGKVIELGCAATCPTVESYKEITCCSTDNCNPHPKQKP.	7904.587313	NONE		0		0		-	68	52	1.75842e-43	-	-
D:/20230308_snakes_venoms/peak/mzml/3_Red_1_ms2.msalign	278	1267	HCD	1721	1009.92	131	7	7905.5623	7904.587313	0	9	6.615e+08	0.99867	1238.2	1	3FTx-23	3FTx-23	22	92		RDCYRTPDLKSVTCPNGENLCYTKKWCDAFCSSRGKVIELGCAATCPTVESYKEITCCSTDNCNPHPKQKP	T.RDCYRTPDLKSVTCPNGENLCYTKKWCDAFCSSRGKVIELGCAATCPTVESYKEITCCSTDNCNPHPKQKP.	7904.587313	NONE		0		0		-	64	51	5.95326e-48	-	-
D:/20230308_snakes_venoms/peak/mzml/3_Red_1_ms2.msalign	279	1269	HCD	1724	1011.53	131	8	7905.56233	7904.587313	0	9	6.615e+08	0.99867	1238.2	1	3FTx-23	3FTx-23	22	92		RDCYRTPDLKSVTCPNGENLCYTKKWCDAFCSSRGKVIELGCAATCPTVESYKEITCCSTDNCNPHPKQKP	T.RDCYRTPDLKSVTCPNGENLCYTKKWCDAFCSSRGKVIELGCAATCPTVESYKEITCCSTDNCNPHPKQKP.	7904.587313	NONE		0		0		-	58	45	2.17086e-44	-	-
D:/20230308_snakes_venoms/peak/mzml/3_Red_1_ms2.msalign	280	1279	HCD	1737	1019.04	66	7	7379.27647	7379.290343	49	44	1.789e+08	0.99623	679	1	3FTx-14	3FTx-14	22	86		FTCVKYYTIFGVTPEDCPDGQNLCFKRWHMMVPGRYDITRGCAATCPKAQNHDSIECCSTDKCNL	T.FTCVKYYTIFGVTPEDCPDGQNLCFKRWHMMVPGRYDITRGCAATCPKAQNHDSIECCSTDKCNL.	7379.290343	NONE		0		0		-	18	15	1.93776e-11	-	-
D:/20230308_snakes_venoms/peak/mzml/3_Red_1_ms2.msalign	281	1282	HCD	1741	1021.18	82	7	7379.27647	7379.290343	49	44	1.789e+08	0.99623	679	1	3FTx-14	3FTx-14	22	86		FTCVKYYTIFGVTPEDCPDGQNLCFKRWHMMVPGRYDITRGCAATCPKAQNHDSIECCSTDKCNL	T.FTCVKYYTIFGVTPEDCPDGQNLCFKRWHMMVPGRYDITRGCAATCPKAQNHDSIECCSTDKCNL.	7379.290343	NONE		0		0		-	19	16	1.75352e-09	-	-
D:/20230308_snakes_venoms/peak/mzml/3_Red_1_ms2.msalign	282	1283	HCD	1742	1021.70	50	7	7633.4541	7633.459259	12	143	6.136e+07	0.99901	602.64	1	3FTx-23	3FTx-23	24	92		CYRTPDLKSVTCPNGENLCYTKKWCDAFCSSRGKVIELGCAATCPTVESYKEITCCSTDNCNPHPKQKP	D.CYRTPDLKSVTCPNGENLCYTKKWCDAFCSSRGKVIELGCAATCPTVESYKEITCCSTDNCNPHPKQKP.	7633.459259	NONE		0		0		-	20	19	2.99226e-18	-	-
D:/20230308_snakes_venoms/peak/mzml/3_Red_1_ms2.msalign	283	1284	HCD	1744	1022.79	65	7	7379.27647	7379.290343	49	44	1.789e+08	0.99623	679	1	3FTx-14	3FTx-14	22	86		FTCVKYYTIFGVTPEDCPDGQNLCFKRWHMMVPGRYDITRGCAATCPKAQNHDSIECCSTDKCNL	T.FTCVKYYTIFGVTPEDCPDGQNLCFKRWHMMVPGRYDITRGCAATCPKAQNHDSIECCSTDKCNL.	7379.290343	NONE		0		0		-	15	13	8.1116e-08	-	-
D:/20230308_snakes_venoms/peak/mzml/3_Red_1_ms2.msalign	284	1286	HCD	1746	1023.84	76	7	7379.27647	7379.290343	49	44	1.789e+08	0.99623	679	1	3FTx-14	3FTx-14	22	86		FTCVKYYTIFGVTPEDCPDGQNLCFKRWHMMVPGRYDITRGCAATCPKAQNHDSIECCSTDKCNL	T.FTCVKYYTIFGVTPEDCPDGQNLCFKRWHMMVPGRYDITRGCAATCPKAQNHDSIECCSTDKCNL.	7379.290343	NONE		0		0		-	19	17	6.7412e-11	-	-
D:/20230308_snakes_venoms/peak/mzml/3_Red_1_ms2.msalign	285	1287	HCD	1748	1024.93	58	8	7876.57835	7877.5757	87	87	9.112e+07	0.97758	87.14	2	3FTx-17	3FTx-17	22	91		RMCYINSHVPEPCPEGENLCYLKAWCDAWCSSRGKRLEFGCAATCPTVKPHEEITCCSTDNCNPHPKRKP	T.RMCYINSHVPEP(CPEGENLCYLKAWCDAWCSSRGKRLEFGCAATCPTVK)[-30.9690]PHEEITCCSTDNCNPHPKRKP.	7877.5757	NONE		1	-30.9690:[13-49]	0		-	13	10	0.0017083118	-	-
D:/20230308_snakes_venoms/peak/mzml/3_Red_1_ms2.msalign	285															3FTx-22	3FTx-22	22	91
D:/20230308_snakes_venoms/peak/mzml/3_Red_1_ms2.msalign	286	1289	HCD	1750	1025.98	81	7	7379.27647	7379.290343	49	44	1.789e+08	0.99623	679	1	3FTx-14	3FTx-14	22	86		FTCVKYYTIFGVTPEDCPDGQNLCFKRWHMMVPGRYDITRGCAATCPKAQNHDSIECCSTDKCNL	T.FTCVKYYTIFGVTPEDCPDGQNLCFKRWHMMVPGRYDITRGCAATCPKAQNHDSIECCSTDKCNL.	7379.290343	NONE		0		0		-	19	17	1.2368e-10	-	-
D:/20230308_snakes_venoms/peak/mzml/3_Red_1_ms2.msalign	287	1291	HCD	1753	1027.59	54	7	7379.27647	7379.290343	49	44	1.789e+08	0.99623	679	1	3FTx-14	3FTx-14	22	86		FTCVKYYTIFGVTPEDCPDGQNLCFKRWHMMVPGRYDITRGCAATCPKAQNHDSIECCSTDKCNL	T.FTCVKYYTIFGVTPEDCPDGQNLCFKRWHMMVPGRYDITRGCAATCPKAQNHDSIECCSTDKCNL.	7379.290343	NONE		0		0		-	16	14	2.67892e-11	-	-
D:/20230308_snakes_venoms/peak/mzml/3_Red_1_ms2.msalign	288	1294	HCD	1757	1030.09	131	7	7905.5623	7905.571329	0	9	6.615e+08	0.99867	1238.2	1	3FTx-18	3FTx-18	22	92		RDCYRTPDLKSVTCPNGEDLCYTKKWCDAFCSSRGKVIELGCAATCPTVESYKEITCCSTDNCNPHPKQKP	T.RDCYRTPDLKSVTCPNGEDLCYTKKWCDAFCSSRGKVIELGCAATCPTVESYKEITCCSTDNCNPHPKQKP.	7905.571329	NONE		0		0		-	64	52	9.7939e-38	-	-
D:/20230308_snakes_venoms/peak/mzml/3_Red_1_ms2.msalign	289	1295	HCD	1758	1030.62	131	8	7905.56233	7905.571329	0	9	6.615e+08	0.99867	1238.2	1	3FTx-18	3FTx-18	22	92		RDCYRTPDLKSVTCPNGEDLCYTKKWCDAFCSSRGKVIELGCAATCPTVESYKEITCCSTDNCNPHPKQKP	T.RDCYRTPDLKSVTCPNGEDLCYTKKWCDAFCSSRGKVIELGCAATCPTVESYKEITCCSTDNCNPHPKQKP.	7905.571329	NONE		0		0		-	66	48	3.9045e-41	-	-
D:/20230308_snakes_venoms/peak/mzml/3_Red_1_ms2.msalign	290	1296	HCD	1760	1031.70	131	8	7905.56233	7905.571329	0	9	6.615e+08	0.99867	1238.2	1	3FTx-18	3FTx-18	22	92		RDCYRTPDLKSVTCPNGEDLCYTKKWCDAFCSSRGKVIELGCAATCPTVESYKEITCCSTDNCNPHPKQKP	T.RDCYRTPDLKSVTCPNGEDLCYTKKWCDAFCSSRGKVIELGCAATCPTVESYKEITCCSTDNCNPHPKQKP.	7905.571329	NONE		0		0		-	63	45	8.3617e-36	-	-
D:/20230308_snakes_venoms/peak/mzml/3_Red_1_ms2.msalign	291	1297	HCD	1761	1032.22	131	8	7905.56233	7905.571329	0	9	6.615e+08	0.99867	1238.2	1	3FTx-18	3FTx-18	22	92		RDCYRTPDLKSVTCPNGEDLCYTKKWCDAFCSSRGKVIELGCAATCPTVESYKEITCCSTDNCNPHPKQKP	T.RDCYRTPDLKSVTCPNGEDLCYTKKWCDAFCSSRGKVIELGCAATCPTVESYKEITCCSTDNCNPHPKQKP.	7905.571329	NONE		0		0		-	63	45	2.3845e-38	-	-
D:/20230308_snakes_venoms/peak/mzml/3_Red_1_ms2.msalign	292	1298	HCD	1762	1032.75	131	7	7905.5623	7905.571329	0	9	6.615e+08	0.99867	1238.2	1	3FTx-18	3FTx-18	22	92		RDCYRTPDLKSVTCPNGEDLCYTKKWCDAFCSSRGKVIELGCAATCPTVESYKEITCCSTDNCNPHPKQKP	T.RDCYRTPDLKSVTCPNGEDLCYTKKWCDAFCSSRGKVIELGCAATCPTVESYKEITCCSTDNCNPHPKQKP.	7905.571329	NONE		0		0		-	71	57	5.5952e-44	-	-
D:/20230308_snakes_venoms/peak/mzml/3_Red_1_ms2.msalign	293	1299	HCD	1764	1033.83	131	8	7905.56233	7905.571329	0	9	6.615e+08	0.99867	1238.2	1	3FTx-18	3FTx-18	22	92		RDCYRTPDLKSVTCPNGEDLCYTKKWCDAFCSSRGKVIELGCAATCPTVESYKEITCCSTDNCNPHPKQKP	T.RDCYRTPDLKSVTCPNGEDLCYTKKWCDAFCSSRGKVIELGCAATCPTVESYKEITCCSTDNCNPHPKQKP.	7905.571329	NONE		0		0		-	59	43	2.975e-36	-	-
D:/20230308_snakes_venoms/peak/mzml/3_Red_1_ms2.msalign	294	1300	HCD	1765	1034.36	131	7	7905.5623	7905.571329	0	9	6.615e+08	0.99867	1238.2	1	3FTx-18	3FTx-18	22	92		RDCYRTPDLKSVTCPNGEDLCYTKKWCDAFCSSRGKVIELGCAATCPTVESYKEITCCSTDNCNPHPKQKP	T.RDCYRTPDLKSVTCPNGEDLCYTKKWCDAFCSSRGKVIELGCAATCPTVESYKEITCCSTDNCNPHPKQKP.	7905.571329	NONE		0		0		-	67	53	4.6414e-41	-	-
D:/20230308_snakes_venoms/peak/mzml/3_Red_1_ms2.msalign	295	1301	HCD	1766	1034.88	131	9	7905.56233	7905.571329	0	9	6.615e+08	0.99867	1238.2	1	3FTx-18	3FTx-18	22	92		RDCYRTPDLKSVTCPNGEDLCYTKKWCDAFCSSRGKVIELGCAATCPTVESYKEITCCSTDNCNPHPKQKP	T.RDCYRTPDLKSVTCPNGEDLCYTKKWCDAFCSSRGKVIELGCAATCPTVESYKEITCCSTDNCNPHPKQKP.	7905.571329	NONE		0		0		-	52	39	1.8727e-33	-	-
D:/20230308_snakes_venoms/peak/mzml/3_Red_1_ms2.msalign	296	1302	HCD	1768	1035.96	131	8	7905.56233	7905.571329	0	9	6.615e+08	0.99867	1238.2	1	3FTx-18	3FTx-18	22	92		RDCYRTPDLKSVTCPNGEDLCYTKKWCDAFCSSRGKVIELGCAATCPTVESYKEITCCSTDNCNPHPKQKP	T.RDCYRTPDLKSVTCPNGEDLCYTKKWCDAFCSSRGKVIELGCAATCPTVESYKEITCCSTDNCNPHPKQKP.	7905.571329	NONE		0		0		-	63	49	2.9863e-38	-	-
D:/20230308_snakes_venoms/peak/mzml/3_Red_1_ms2.msalign	297	1303	HCD	1769	1036.49	131	9	7905.56233	7905.571329	0	9	6.615e+08	0.99867	1238.2	1	3FTx-18	3FTx-18	22	92		RDCYRTPDLKSVTCPNGEDLCYTKKWCDAFCSSRGKVIELGCAATCPTVESYKEITCCSTDNCNPHPKQKP	T.RDCYRTPDLKSVTCPNGEDLCYTKKWCDAFCSSRGKVIELGCAATCPTVESYKEITCCSTDNCNPHPKQKP.	7905.571329	NONE		0		0		-	60	43	3.0616e-38	-	-
D:/20230308_snakes_venoms/peak/mzml/3_Red_1_ms2.msalign	298	1304	HCD	1770	1037.01	131	9	7905.56233	7905.571329	0	9	6.615e+08	0.99867	1238.2	1	3FTx-18	3FTx-18	22	92		RDCYRTPDLKSVTCPNGEDLCYTKKWCDAFCSSRGKVIELGCAATCPTVESYKEITCCSTDNCNPHPKQKP	T.RDCYRTPDLKSVTCPNGEDLCYTKKWCDAFCSSRGKVIELGCAATCPTVESYKEITCCSTDNCNPHPKQKP.	7905.571329	NONE		0		0		-	53	37	6.4889e-33	-	-
D:/20230308_snakes_venoms/peak/mzml/3_Red_1_ms2.msalign	299	1305	HCD	1772	1038.13	131	10	7905.56234	7905.571329	0	9	6.615e+08	0.99867	1238.2	1	3FTx-18	3FTx-18	22	92		RDCYRTPDLKSVTCPNGEDLCYTKKWCDAFCSSRGKVIELGCAATCPTVESYKEITCCSTDNCNPHPKQKP	T.RDCYRTPDLKSVTCPNGEDLCYTKKWCDAFCSSRGKVIELGCAATCPTVESYKEITCCSTDNCNPHPKQKP.	7905.571329	NONE		0		0		-	33	28	5.0807e-22	-	-
D:/20230308_snakes_venoms/peak/mzml/3_Red_1_ms2.msalign	300	1306	HCD	1773	1038.65	131	9	7905.56233	7905.571329	0	9	6.615e+08	0.99867	1238.2	1	3FTx-18	3FTx-18	22	92		RDCYRTPDLKSVTCPNGEDLCYTKKWCDAFCSSRGKVIELGCAATCPTVESYKEITCCSTDNCNPHPKQKP	T.RDCYRTPDLKSVTCPNGEDLCYTKKWCDAFCSSRGKVIELGCAATCPTVESYKEITCCSTDNCNPHPKQKP.	7905.571329	NONE		0		0		-	43	34	1.1395e-29	-	-
D:/20230308_snakes_venoms/peak/mzml/3_Red_1_ms2.msalign	301	1307	HCD	1774	1039.18	131	7	7905.5623	7905.571329	0	9	6.615e+08	0.99867	1238.2	1	3FTx-18	3FTx-18	22	92		RDCYRTPDLKSVTCPNGEDLCYTKKWCDAFCSSRGKVIELGCAATCPTVESYKEITCCSTDNCNPHPKQKP	T.RDCYRTPDLKSVTCPNGEDLCYTKKWCDAFCSSRGKVIELGCAATCPTVESYKEITCCSTDNCNPHPKQKP.	7905.571329	NONE		0		0		-	56	48	4.0635e-35	-	-
D:/20230308_snakes_venoms/peak/mzml/3_Red_1_ms2.msalign	302	1308	HCD	1776	1040.26	131	8	7905.56233	7905.571329	0	9	6.615e+08	0.99867	1238.2	1	3FTx-18	3FTx-18	22	92		RDCYRTPDLKSVTCPNGEDLCYTKKWCDAFCSSRGKVIELGCAATCPTVESYKEITCCSTDNCNPHPKQKP	T.RDCYRTPDLKSVTCPNGEDLCYTKKWCDAFCSSRGKVIELGCAATCPTVESYKEITCCSTDNCNPHPKQKP.	7905.571329	NONE		0		0		-	51	40	1.4494e-28	-	-
D:/20230308_snakes_venoms/peak/mzml/3_Red_1_ms2.msalign	303	1309	HCD	1777	1040.79	124	9	7905.56233	7904.587313	0	9	6.615e+08	0.99867	1238.2	1	3FTx-23	3FTx-23	22	92		RDCYRTPDLKSVTCPNGENLCYTKKWCDAFCSSRGKVIELGCAATCPTVESYKEITCCSTDNCNPHPKQKP	T.RDCYRTPDLKSVTCPNGENLCYTKKWCDAFCSSRGKVIELGCAATCPTVESYKEITCCSTDNCNPHPKQKP.	7904.587313	NONE		0		0		-	23	18	1.62036e-12	-	-
D:/20230308_snakes_venoms/peak/mzml/3_Red_1_ms2.msalign	304	1310	HCD	1778	1041.31	122	10	7905.56234	7904.587313	0	9	6.615e+08	0.99867	1238.2	1	3FTx-23	3FTx-23	22	92		RDCYRTPDLKSVTCPNGENLCYTKKWCDAFCSSRGKVIELGCAATCPTVESYKEITCCSTDNCNPHPKQKP	T.RDCYRTPDLKSVTCPNGENLCYTKKWCDAFCSSRGKVIELGCAATCPTVESYKEITCCSTDNCNPHPKQKP.	7904.587313	NONE		0		0		-	15	13	6.147e-08	-	-
D:/20230308_snakes_venoms/peak/mzml/3_Red_1_ms2.msalign	305	1311	HCD	1780	1042.40	131	7	7905.5623	7906.54465	0	9	6.615e+08	0.99867	1238.2	2	3FTx-17	3FTx-17	22	91		RMCYINSHVPEPCPEGENLCYLKAWCDAWCSSRGKRLEFGCAATCPTVKPHEEITCCSTDNCNPHPKRKP	T.RMCYINSHVPEPCPEGENLCYL(K)[-2.0000]AWCDAWCSSRGKRLEFGCAATCPTVKPHEEITCCSTDNCNPHPKRKP.	7906.54465	NONE		1	-2.0000:[23]	0		-	33	26	1.80065375e-11	-	-
D:/20230308_snakes_venoms/peak/mzml/3_Red_1_ms2.msalign	305															3FTx-22	3FTx-22	22	91
D:/20230308_snakes_venoms/peak/mzml/3_Red_1_ms2.msalign	306	1312	HCD	1781	1042.92	131	7	7905.5623	7906.54465	0	9	6.615e+08	0.99867	1238.2	2	3FTx-17	3FTx-17	22	91		RMCYINSHVPEPCPEGENLCYLKAWCDAWCSSRGKRLEFGCAATCPTVKPHEEITCCSTDNCNPHPKRKP	T.RMCYINSHVPEPCPE(GE)[-2.0000]NLCYLKAWCDAWCSSRGKRLEFGCAATCPTVKPHEEITCCSTDNCNPHPKRKP.	7906.54465	NONE		1	-2.0000:[16-17]	0		-	37	27	1.151863125e-12	-	-
D:/20230308_snakes_venoms/peak/mzml/3_Red_1_ms2.msalign	306															3FTx-22	3FTx-22	22	91
D:/20230308_snakes_venoms/peak/mzml/3_Red_1_ms2.msalign	307	1313	HCD	1782	1043.44	131	8	7905.56233	7906.71968	0	9	6.615e+08	0.99867	1238.2	2	3FTx-17	3FTx-17	22	91		RMCYINSHVPEPCPEGENLCYLKAWCDAWCSSRGKRLEFGCAATCPTVKPHEEITCCSTDNCNPHPKRKP	T.RMCYINS(H)[-1.8250]VPEPCPEGENLCYLKAWCDAWCSSRGKRLEFGCAATCPTVKPHEEITCCSTDNCNPHPKRKP.	7906.71968	NONE		1	-1.8250:[8]	0		-	43	29	3.99798e-16	-	-
D:/20230308_snakes_venoms/peak/mzml/3_Red_1_ms2.msalign	307															3FTx-22	3FTx-22	22	91
D:/20230308_snakes_venoms/peak/mzml/3_Red_1_ms2.msalign	308	1314	HCD	1784	1044.69	131	8	7908.53279	7908.544678	6	11	6.157e+08	0.9992	527.76	2	3FTx-17	3FTx-17	22	91		RMCYINSHVPEPCPEGENLCYLKAWCDAWCSSRGKRLEFGCAATCPTVKPHEEITCCSTDNCNPHPKRKP	T.RMCYINSHVPEPCPEGENLCYLKAWCDAWCSSRGKRLEFGCAATCPTVKPHEEITCCSTDNCNPHPKRKP.	7908.544678	NONE		0		0		-	61	40	4.88421e-27	-	-
D:/20230308_snakes_venoms/peak/mzml/3_Red_1_ms2.msalign	308															3FTx-22	3FTx-22	22	91
D:/20230308_snakes_venoms/peak/mzml/3_Red_1_ms2.msalign	309	1315	HCD	1785	1045.22	131	9	7908.53279	7908.544678	6	11	6.157e+08	0.9992	527.76	2	3FTx-17	3FTx-17	22	91		RMCYINSHVPEPCPEGENLCYLKAWCDAWCSSRGKRLEFGCAATCPTVKPHEEITCCSTDNCNPHPKRKP	T.RMCYINSHVPEPCPEGENLCYLKAWCDAWCSSRGKRLEFGCAATCPTVKPHEEITCCSTDNCNPHPKRKP.	7908.544678	NONE		0		0		-	46	36	2.10141e-27	-	-
D:/20230308_snakes_venoms/peak/mzml/3_Red_1_ms2.msalign	309															3FTx-22	3FTx-22	22	91
D:/20230308_snakes_venoms/peak/mzml/3_Red_1_ms2.msalign	310	1316	HCD	1786	1045.74	131	10	7908.53279	7908.544678	6	11	6.157e+08	0.9992	527.76	2	3FTx-17	3FTx-17	22	91		RMCYINSHVPEPCPEGENLCYLKAWCDAWCSSRGKRLEFGCAATCPTVKPHEEITCCSTDNCNPHPKRKP	T.RMCYINSHVPEPCPEGENLCYLKAWCDAWCSSRGKRLEFGCAATCPTVKPHEEITCCSTDNCNPHPKRKP.	7908.544678	NONE		0		0		-	27	24	1.22427e-15	-	-
D:/20230308_snakes_venoms/peak/mzml/3_Red_1_ms2.msalign	310															3FTx-22	3FTx-22	22	91
D:/20230308_snakes_venoms/peak/mzml/3_Red_1_ms2.msalign	311	1317	HCD	1788	1046.82	131	8	7908.53279	7908.544678	6	11	6.157e+08	0.9992	527.76	2	3FTx-17	3FTx-17	22	91		RMCYINSHVPEPCPEGENLCYLKAWCDAWCSSRGKRLEFGCAATCPTVKPHEEITCCSTDNCNPHPKRKP	T.RMCYINSHVPEPCPEGENLCYLKAWCDAWCSSRGKRLEFGCAATCPTVKPHEEITCCSTDNCNPHPKRKP.	7908.544678	NONE		0		0		-	63	42	6.10308e-29	-	-
D:/20230308_snakes_venoms/peak/mzml/3_Red_1_ms2.msalign	311															3FTx-22	3FTx-22	22	91
D:/20230308_snakes_venoms/peak/mzml/3_Red_1_ms2.msalign	312	1318	HCD	1789	1047.34	131	10	7908.53279	7908.544678	6	11	6.157e+08	0.9992	527.76	2	3FTx-17	3FTx-17	22	91		RMCYINSHVPEPCPEGENLCYLKAWCDAWCSSRGKRLEFGCAATCPTVKPHEEITCCSTDNCNPHPKRKP	T.RMCYINSHVPEPCPEGENLCYLKAWCDAWCSSRGKRLEFGCAATCPTVKPHEEITCCSTDNCNPHPKRKP.	7908.544678	NONE		0		0		-	34	29	6.89877e-22	-	-
D:/20230308_snakes_venoms/peak/mzml/3_Red_1_ms2.msalign	312															3FTx-22	3FTx-22	22	91
D:/20230308_snakes_venoms/peak/mzml/3_Red_1_ms2.msalign	313	1319	HCD	1790	1047.87	131	8	7908.53279	7908.544678	6	11	6.157e+08	0.9992	527.76	2	3FTx-17	3FTx-17	22	91		RMCYINSHVPEPCPEGENLCYLKAWCDAWCSSRGKRLEFGCAATCPTVKPHEEITCCSTDNCNPHPKRKP	T.RMCYINSHVPEPCPEGENLCYLKAWCDAWCSSRGKRLEFGCAATCPTVKPHEEITCCSTDNCNPHPKRKP.	7908.544678	NONE		0		0		-	54	40	2.18709e-25	-	-
D:/20230308_snakes_venoms/peak/mzml/3_Red_1_ms2.msalign	313															3FTx-22	3FTx-22	22	91
D:/20230308_snakes_venoms/peak/mzml/3_Red_1_ms2.msalign	314	1320	HCD	1792	1049.05	131	9	7908.53279	7908.544678	6	11	6.157e+08	0.9992	527.76	2	3FTx-17	3FTx-17	22	91		RMCYINSHVPEPCPEGENLCYLKAWCDAWCSSRGKRLEFGCAATCPTVKPHEEITCCSTDNCNPHPKRKP	T.RMCYINSHVPEPCPEGENLCYLKAWCDAWCSSRGKRLEFGCAATCPTVKPHEEITCCSTDNCNPHPKRKP.	7908.544678	NONE		0		0		-	46	37	3.73005e-28	-	-
D:/20230308_snakes_venoms/peak/mzml/3_Red_1_ms2.msalign	314															3FTx-22	3FTx-22	22	91
D:/20230308_snakes_venoms/peak/mzml/3_Red_1_ms2.msalign	315	1321	HCD	1793	1049.58	131	7	7905.5623	7906.64465	0	9	6.615e+08	0.99867	1238.2	2	3FTx-17	3FTx-17	22	91		RMCYINSHVPEPCPEGENLCYLKAWCDAWCSSRGKRLEFGCAATCPTVKPHEEITCCSTDNCNPHPKRKP	T.RMCYINS(H)[-1.9000]VPEPCPEGENLCYLKAWCDAWCSSRGKRLEFGCAATCPTVKPHEEITCCSTDNCNPHPKRKP.	7906.64465	NONE		1	-1.9000:[8]	0		-	47	32	1.115205e-18	-	-
D:/20230308_snakes_venoms/peak/mzml/3_Red_1_ms2.msalign	315															3FTx-22	3FTx-22	22	91
D:/20230308_snakes_venoms/peak/mzml/3_Red_1_ms2.msalign	316	1322	HCD	1794	1050.10	131	9	7908.53279	7909.54514	6	11	6.157e+08	0.9992	527.76	2	3FTx-17	3FTx-17	22	91		RMCYINSHVPEPCPEGENLCYLKAWCDAWCSSRGKRLEFGCAATCPTVKPHEEITCCSTDNCNPHPKRKP	T.RMCYINSHVPEPCPEGENLC(YL)[+1.0005]KAWCDAWCSSRGKRLEFGCAATCPTVKPHEEITCCSTDNCNPHPKRKP.	7909.54514	NONE		1	+1.0005:[21-22]	0		-	48	39	1.42436828e-28	-	-
D:/20230308_snakes_venoms/peak/mzml/3_Red_1_ms2.msalign	316															3FTx-22	3FTx-22	22	91
D:/20230308_snakes_venoms/peak/mzml/3_Red_1_ms2.msalign	317	1323	HCD	1796	1051.19	131	10	7908.53279	7908.544678	6	11	6.157e+08	0.9992	527.76	2	3FTx-17	3FTx-17	22	91		RMCYINSHVPEPCPEGENLCYLKAWCDAWCSSRGKRLEFGCAATCPTVKPHEEITCCSTDNCNPHPKRKP	T.RMCYINSHVPEPCPEGENLCYLKAWCDAWCSSRGKRLEFGCAATCPTVKPHEEITCCSTDNCNPHPKRKP.	7908.544678	NONE		0		0		-	27	22	4.51188e-16	-	-
D:/20230308_snakes_venoms/peak/mzml/3_Red_1_ms2.msalign	317															3FTx-22	3FTx-22	22	91
D:/20230308_snakes_venoms/peak/mzml/3_Red_1_ms2.msalign	318	1324	HCD	1797	1051.71	114	11	7908.53279	7908.544678	6	11	6.157e+08	0.9992	527.76	2	3FTx-17	3FTx-17	22	91		RMCYINSHVPEPCPEGENLCYLKAWCDAWCSSRGKRLEFGCAATCPTVKPHEEITCCSTDNCNPHPKRKP	T.RMCYINSHVPEPCPEGENLCYLKAWCDAWCSSRGKRLEFGCAATCPTVKPHEEITCCSTDNCNPHPKRKP.	7908.544678	NONE		0		0		-	18	15	1.09116e-09	-	-
D:/20230308_snakes_venoms/peak/mzml/3_Red_1_ms2.msalign	318															3FTx-22	3FTx-22	22	91
D:/20230308_snakes_venoms/peak/mzml/3_Red_1_ms2.msalign	319	1325	HCD	1798	1052.23	131	8	7908.53279	7908.544678	6	11	6.157e+08	0.9992	527.76	2	3FTx-17	3FTx-17	22	91		RMCYINSHVPEPCPEGENLCYLKAWCDAWCSSRGKRLEFGCAATCPTVKPHEEITCCSTDNCNPHPKRKP	T.RMCYINSHVPEPCPEGENLCYLKAWCDAWCSSRGKRLEFGCAATCPTVKPHEEITCCSTDNCNPHPKRKP.	7908.544678	NONE		0		0		-	51	36	6.96969e-23	-	-
D:/20230308_snakes_venoms/peak/mzml/3_Red_1_ms2.msalign	319															3FTx-22	3FTx-22	22	91
D:/20230308_snakes_venoms/peak/mzml/3_Red_1_ms2.msalign	320	1326	HCD	1800	1053.69	61	7	7260.32967	7259.336625	10	23	3.478e+08	0.99997	1222	1	3FTx-19	3FTx-19	22	88		RICLKTPEVTSETCPPGQDLCYTKSWCDRFCPIRGKIIELGCAATCPTVKPGVDISCCSTDNCNSHP	T.RICLKTPEVTSETCPPGQDLCYTKSWCDRFCPIRGKIIELGCAATCPTVKPGVDISCCSTDNCNSHP.	7259.336625	NONE		0		0		-	27	23	7.07988e-26	-	-
D:/20230308_snakes_venoms/peak/mzml/3_Red_1_ms2.msalign	321	1327	HCD	1801	1054.21	59	7	7260.32967	7259.336625	10	23	3.478e+08	0.99997	1222	1	3FTx-19	3FTx-19	22	88		RICLKTPEVTSETCPPGQDLCYTKSWCDRFCPIRGKIIELGCAATCPTVKPGVDISCCSTDNCNSHP	T.RICLKTPEVTSETCPPGQDLCYTKSWCDRFCPIRGKIIELGCAATCPTVKPGVDISCCSTDNCNSHP.	7259.336625	NONE		0		0		-	23	21	1.5252e-21	-	-
D:/20230308_snakes_venoms/peak/mzml/3_Red_1_ms2.msalign	322	1334	HCD	1810	1059.00	130	8	7834.50152	7834.517794	2	14	5.235e+08	0.99903	899.81	1	3FTx-21	3FTx-21	22	91		RMCYINSRVAEPCPEGENLCYLKAWCDAFCSSRGKRLEFGCAATCPTVKPHEEITCCSTDNCNPHPKQKP	T.RMCYINSRVAEPCPEGENLCYLKAWCDAFCSSRGKRLEFGCAATCPTVKPHEEITCCSTDNCNPHPKQKP.	7834.517794	NONE		0		0		-	48	39	1.65748e-24	-	-
D:/20230308_snakes_venoms/peak/mzml/3_Red_1_ms2.msalign	323	1335	HCD	1812	1060.09	130	8	7834.50152	7834.517794	2	14	5.235e+08	0.99903	899.81	1	3FTx-21	3FTx-21	22	91		RMCYINSRVAEPCPEGENLCYLKAWCDAFCSSRGKRLEFGCAATCPTVKPHEEITCCSTDNCNPHPKQKP	T.RMCYINSRVAEPCPEGENLCYLKAWCDAFCSSRGKRLEFGCAATCPTVKPHEEITCCSTDNCNPHPKQKP.	7834.517794	NONE		0		0		-	48	39	7.3975e-26	-	-
D:/20230308_snakes_venoms/peak/mzml/3_Red_1_ms2.msalign	324	1336	HCD	1813	1060.61	130	8	7834.50152	7834.517794	2	14	5.235e+08	0.99903	899.81	1	3FTx-21	3FTx-21	22	91		RMCYINSRVAEPCPEGENLCYLKAWCDAFCSSRGKRLEFGCAATCPTVKPHEEITCCSTDNCNPHPKQKP	T.RMCYINSRVAEPCPEGENLCYLKAWCDAFCSSRGKRLEFGCAATCPTVKPHEEITCCSTDNCNPHPKQKP.	7834.517794	NONE		0		0		-	49	40	1.85625e-26	-	-
D:/20230308_snakes_venoms/peak/mzml/3_Red_1_ms2.msalign	325	1337	HCD	1814	1061.13	130	8	7834.50152	7834.517794	2	14	5.235e+08	0.99903	899.81	1	3FTx-21	3FTx-21	22	91		RMCYINSRVAEPCPEGENLCYLKAWCDAFCSSRGKRLEFGCAATCPTVKPHEEITCCSTDNCNPHPKQKP	T.RMCYINSRVAEPCPEGENLCYLKAWCDAFCSSRGKRLEFGCAATCPTVKPHEEITCCSTDNCNPHPKQKP.	7834.517794	NONE		0		0		-	48	40	7.50596e-27	-	-
D:/20230308_snakes_venoms/peak/mzml/3_Red_1_ms2.msalign	326	1338	HCD	1816	1062.22	130	7	7834.50152	7834.517794	2	14	5.235e+08	0.99903	899.81	1	3FTx-21	3FTx-21	22	91		RMCYINSRVAEPCPEGENLCYLKAWCDAFCSSRGKRLEFGCAATCPTVKPHEEITCCSTDNCNPHPKQKP	T.RMCYINSRVAEPCPEGENLCYLKAWCDAFCSSRGKRLEFGCAATCPTVKPHEEITCCSTDNCNPHPKQKP.	7834.517794	NONE		0		0		-	53	46	1.17568e-29	-	-
D:/20230308_snakes_venoms/peak/mzml/3_Red_1_ms2.msalign	327	1339	HCD	1817	1062.75	130	7	7834.50152	7834.517794	2	14	5.235e+08	0.99903	899.81	1	3FTx-21	3FTx-21	22	91		RMCYINSRVAEPCPEGENLCYLKAWCDAFCSSRGKRLEFGCAATCPTVKPHEEITCCSTDNCNPHPKQKP	T.RMCYINSRVAEPCPEGENLCYLKAWCDAFCSSRGKRLEFGCAATCPTVKPHEEITCCSTDNCNPHPKQKP.	7834.517794	NONE		0		0		-	52	41	1.66232e-25	-	-
D:/20230308_snakes_venoms/peak/mzml/3_Red_1_ms2.msalign	328	1340	HCD	1818	1063.27	130	9	7834.50152	7834.517794	2	14	5.235e+08	0.99903	899.81	1	3FTx-21	3FTx-21	22	91		RMCYINSRVAEPCPEGENLCYLKAWCDAFCSSRGKRLEFGCAATCPTVKPHEEITCCSTDNCNPHPKQKP	T.RMCYINSRVAEPCPEGENLCYLKAWCDAFCSSRGKRLEFGCAATCPTVKPHEEITCCSTDNCNPHPKQKP.	7834.517794	NONE		0		0		-	43	36	4.23786e-26	-	-
D:/20230308_snakes_venoms/peak/mzml/3_Red_1_ms2.msalign	329	1341	HCD	1820	1064.80	130	8	7834.50152	7834.517794	2	14	5.235e+08	0.99903	899.81	1	3FTx-21	3FTx-21	22	91		RMCYINSRVAEPCPEGENLCYLKAWCDAFCSSRGKRLEFGCAATCPTVKPHEEITCCSTDNCNPHPKQKP	T.RMCYINSRVAEPCPEGENLCYLKAWCDAFCSSRGKRLEFGCAATCPTVKPHEEITCCSTDNCNPHPKQKP.	7834.517794	NONE		0		0		-	43	34	3.05668e-21	-	-
D:/20230308_snakes_venoms/peak/mzml/3_Red_1_ms2.msalign	330	1342	HCD	1821	1065.33	115	7	7834.50152	7834.517794	2	14	5.235e+08	0.99903	899.81	1	3FTx-21	3FTx-21	22	91		RMCYINSRVAEPCPEGENLCYLKAWCDAFCSSRGKRLEFGCAATCPTVKPHEEITCCSTDNCNPHPKQKP	T.RMCYINSRVAEPCPEGENLCYLKAWCDAFCSSRGKRLEFGCAATCPTVKPHEEITCCSTDNCNPHPKQKP.	7834.517794	NONE		0		0		-	38	31	1.17843e-18	-	-
D:/20230308_snakes_venoms/peak/mzml/3_Red_1_ms2.msalign	331	1343	HCD	1822	1065.85	121	7	7834.50152	7834.517794	2	14	5.235e+08	0.99903	899.81	1	3FTx-21	3FTx-21	22	91		RMCYINSRVAEPCPEGENLCYLKAWCDAFCSSRGKRLEFGCAATCPTVKPHEEITCCSTDNCNPHPKQKP	T.RMCYINSRVAEPCPEGENLCYLKAWCDAFCSSRGKRLEFGCAATCPTVKPHEEITCCSTDNCNPHPKQKP.	7834.517794	NONE		0		0		-	38	32	1.47939e-21	-	-
D:/20230308_snakes_venoms/peak/mzml/3_Red_1_ms2.msalign	332	1344	HCD	1824	1066.94	100	9	7834.50152	7834.517794	2	14	5.235e+08	0.99903	899.81	1	3FTx-21	3FTx-21	22	91		RMCYINSRVAEPCPEGENLCYLKAWCDAFCSSRGKRLEFGCAATCPTVKPHEEITCCSTDNCNPHPKQKP	T.RMCYINSRVAEPCPEGENLCYLKAWCDAFCSSRGKRLEFGCAATCPTVKPHEEITCCSTDNCNPHPKQKP.	7834.517794	NONE		0		0		-	27	25	7.47978e-20	-	-
D:/20230308_snakes_venoms/peak/mzml/3_Red_1_ms2.msalign	333	1345	HCD	1825	1067.46	88	9	7834.50152	7834.517794	2	14	5.235e+08	0.99903	899.81	1	3FTx-21	3FTx-21	22	91		RMCYINSRVAEPCPEGENLCYLKAWCDAFCSSRGKRLEFGCAATCPTVKPHEEITCCSTDNCNPHPKQKP	T.RMCYINSRVAEPCPEGENLCYLKAWCDAFCSSRGKRLEFGCAATCPTVKPHEEITCCSTDNCNPHPKQKP.	7834.517794	NONE		0		0		-	27	27	5.7398e-20	-	-
D:/20230308_snakes_venoms/peak/mzml/3_Red_1_ms2.msalign	334	1346	HCD	1826	1067.99	115	7	7834.50152	7834.517794	2	14	5.235e+08	0.99903	899.81	1	3FTx-21	3FTx-21	22	91		RMCYINSRVAEPCPEGENLCYLKAWCDAFCSSRGKRLEFGCAATCPTVKPHEEITCCSTDNCNPHPKQKP	T.RMCYINSRVAEPCPEGENLCYLKAWCDAFCSSRGKRLEFGCAATCPTVKPHEEITCCSTDNCNPHPKQKP.	7834.517794	NONE		0		0		-	30	28	7.78701e-17	-	-
D:/20230308_snakes_venoms/peak/mzml/3_Red_1_ms2.msalign	335	1348	HCD	1829	1069.60	130	8	7834.50152	7834.517794	2	14	5.235e+08	0.99903	899.81	1	3FTx-21	3FTx-21	22	91		RMCYINSRVAEPCPEGENLCYLKAWCDAFCSSRGKRLEFGCAATCPTVKPHEEITCCSTDNCNPHPKQKP	T.RMCYINSRVAEPCPEGENLCYLKAWCDAFCSSRGKRLEFGCAATCPTVKPHEEITCCSTDNCNPHPKQKP.	7834.517794	NONE		0		0		-	32	29	5.14481e-19	-	-
D:/20230308_snakes_venoms/peak/mzml/3_Red_1_ms2.msalign	336	1349	HCD	1830	1070.12	130	7	7834.50152	7834.517794	2	14	5.235e+08	0.99903	899.81	1	3FTx-21	3FTx-21	22	91		RMCYINSRVAEPCPEGENLCYLKAWCDAFCSSRGKRLEFGCAATCPTVKPHEEITCCSTDNCNPHPKQKP	T.RMCYINSRVAEPCPEGENLCYLKAWCDAFCSSRGKRLEFGCAATCPTVKPHEEITCCSTDNCNPHPKQKP.	7834.517794	NONE		0		0		-	24	20	4.38625e-11	-	-
D:/20230308_snakes_venoms/peak/mzml/3_Red_1_ms2.msalign	337	1350	HCD	1832	1071.21	130	8	7834.50152	7835.51387	2	14	5.235e+08	0.99903	899.81	1	3FTx-21	3FTx-21	22	91		RMCYINSRVAEPCPEGENLCYLKAWCDAFCSSRGKRLEFGCAATCPTVKPHEEITCCSTDNCNPHPKQKP	T.RMCYINSRVAEPCPEGENLCYLK(A)[+0.9961]WCDAFCSSRGKRLEFGCAATCPTVKPHEEITCCSTDNCNPHPKQKP.	7835.51387	NONE		1	+0.9961:[24]	0		-	24	22	4.778435064e-09	-	-
D:/20230308_snakes_venoms/peak/mzml/3_Red_1_ms2.msalign	338	1351	HCD	1833	1071.74	67	9	7834.50152	7834.517794	2	14	5.235e+08	0.99903	899.81	1	3FTx-21	3FTx-21	22	91		RMCYINSRVAEPCPEGENLCYLKAWCDAFCSSRGKRLEFGCAATCPTVKPHEEITCCSTDNCNPHPKQKP	T.RMCYINSRVAEPCPEGENLCYLKAWCDAFCSSRGKRLEFGCAATCPTVKPHEEITCCSTDNCNPHPKQKP.	7834.517794	NONE		0		0		-	18	16	6.18398e-15	-	-
D:/20230308_snakes_venoms/peak/mzml/3_Red_1_ms2.msalign	339	1352	HCD	1834	1072.26	105	7	7834.50152	7834.517794	2	14	5.235e+08	0.99903	899.81	1	3FTx-21	3FTx-21	22	91		RMCYINSRVAEPCPEGENLCYLKAWCDAFCSSRGKRLEFGCAATCPTVKPHEEITCCSTDNCNPHPKQKP	T.RMCYINSRVAEPCPEGENLCYLKAWCDAFCSSRGKRLEFGCAATCPTVKPHEEITCCSTDNCNPHPKQKP.	7834.517794	NONE		0		0		-	23	18	3.66883e-10	-	-
D:/20230308_snakes_venoms/peak/mzml/3_Red_1_ms2.msalign	340	1355	HCD	1838	1074.57	55	9	7834.50152	7833.51417	2	14	5.235e+08	0.99903	899.81	1	3FTx-21	3FTx-21	22	91		RMCYINSRVAEPCPEGENLCYLKAWCDAFCSSRGKRLEFGCAATCPTVKPHEEITCCSTDNCNPHPKQKP	T.RMCYINSRVAEPCPEGENLCYLKAWCDAFCSSRGKRLEFGCAATCPTVKPHEE(IT)[-1.0036]CCSTDNCNPHPKQKP.	7833.51417	NONE		1	-1.0036:[54-55]	0		-	15	15	7.060275768e-12	-	-
D:/20230308_snakes_venoms/peak/mzml/3_Red_1_ms2.msalign	341	1357	HCD	1841	1076.18	68	7	7834.50152	7834.517794	2	14	5.235e+08	0.99903	899.81	1	3FTx-21	3FTx-21	22	91		RMCYINSRVAEPCPEGENLCYLKAWCDAFCSSRGKRLEFGCAATCPTVKPHEEITCCSTDNCNPHPKQKP	T.RMCYINSRVAEPCPEGENLCYLKAWCDAFCSSRGKRLEFGCAATCPTVKPHEEITCCSTDNCNPHPKQKP.	7834.517794	NONE		0		0		-	11	11	1.4817e-07	-	-
D:/20230308_snakes_venoms/peak/mzml/3_Red_1_ms2.msalign	342	1361	HCD	1846	1078.84	35	6	4248.94444	4248.94944	60	487	1.430e+07	0.94147	635.9	1	3FTx-7	3FTx-7	41	78		FTKIVMPFPNHTLVLMGCASTCTADKSTRCCTTDRCNR	C.(FTK)[+27.9952]IVMPFPNHTLVLMGCASTCTADKSTRCCTTDRCNR.	4248.94944	NONE		1	+27.9952:[1-3]	0		-	14	14	3.752071234e-09	-	-
D:/20230308_snakes_venoms/peak/mzml/3_Red_1_ms2.msalign	343	1367	HCD	1854	1083.12	77	7	4632.19944	4632.20444	13	30	3.040e+08	0.96128	71.7	1	KUN-5	KUN-5	40	82		ANIPAFYYNLAAKQCQKFIYGGCGGNANRFKTIDECRRTCAGK	N.ANIPAFYYNLAAKQCQKFIYGGCGGNANRFKTIDECR(R)[-128.0941]TCAGK.	4632.20444	NONE		1	-128.0941:[38]	0		-	31	26	1.240399264e-24	-	-
D:/20230308_snakes_venoms/peak/mzml/3_Red_1_ms2.msalign	344	1368	HCD	1856	1084.38	77	7	4632.19944	4632.19944	13	30	3.040e+08	0.96128	71.7	1	KUN-5	KUN-5	40	82		ANIPAFYYNLAAKQCQKFIYGGCGGNANRFKTIDECRRTCAGK	N.ANIPAFYYNLAAKQCQKFIYGGCGGNANRFKTIDECR(R)[-128.0991]TCAGK.	4632.19944	NONE		1	-128.0991:[38]	0		-	24	22	4.09942884e-18	-	-
D:/20230308_snakes_venoms/peak/mzml/3_Red_1_ms2.msalign	345	1370	HCD	1858	1085.43	77	7	4632.19944	4632.19944	13	30	3.040e+08	0.96128	71.7	1	KUN-5	KUN-5	40	82		ANIPAFYYNLAAKQCQKFIYGGCGGNANRFKTIDECRRTCAGK	N.ANIPAFYYNLAAKQCQKFIYGGCGGNANRFKTIDECR(R)[-128.0991]TCAGK.	4632.19944	NONE		1	-128.0991:[38]	0		-	24	20	1.379486264e-14	-	-
D:/20230308_snakes_venoms/peak/mzml/3_Red_1_ms2.msalign	346	1373	HCD	1862	1087.56	77	6	4632.19944	4632.19944	13	30	3.040e+08	0.96128	71.7	1	KUN-5	KUN-5	40	82		ANIPAFYYNLAAKQCQKFIYGGCGGNANRFKTIDECRRTCAGK	N.ANIPAFYYNLAAKQCQKFIYGGCGGNANRFKTIDECR(R)[-128.0991]TCAGK.	4632.19944	NONE		1	-128.0991:[38]	0		-	28	21	8.28359376e-16	-	-
D:/20230308_snakes_venoms/peak/mzml/3_Red_1_ms2.msalign	347	1374	HCD	1864	1088.66	77	6	4632.19944	4632.19944	13	30	3.040e+08	0.96128	71.7	1	KUN-5	KUN-5	40	82		ANIPAFYYNLAAKQCQKFIYGGCGGNANRFKTIDECRRTCAGK	N.ANIPAFYYNLAAKQCQKFIYGGCGGNANRFKTIDE(CRR)[-128.0991]TCAGK.	4632.19944	NONE		1	-128.0991:[36-38]	0		-	27	22	9.78658928e-16	-	-
D:/20230308_snakes_venoms/peak/mzml/3_Red_1_ms2.msalign	348	1375	HCD	1865	1089.18	77	6	4632.19944	4632.19944	13	30	3.040e+08	0.96128	71.7	1	KUN-5	KUN-5	40	82		ANIPAFYYNLAAKQCQKFIYGGCGGNANRFKTIDECRRTCAGK	N.ANIPAFYYNLAAKQCQKFIYGGCGGNANRFKTIDECR(R)[-128.0991]TCAGK.	4632.19944	NONE		1	-128.0991:[38]	0		-	24	19	6.37745992e-13	-	-
D:/20230308_snakes_venoms/peak/mzml/3_Red_1_ms2.msalign	349	1381	HCD	1873	1093.74	26	6	4632.19944	4633.20179	13	30	3.040e+08	0.96128	71.7	1	KUN-5	KUN-5	40	81		ANIPAFYYNLAAKQCQKFIYGGCGGNANRFKTIDECRRTCAG	N.ANIPAFYYNLAAKQCQK(F)[+0.9983]IYGGCGGNANRFKTIDECRRTCAG.K	4633.20179	NONE		1	+0.9983:[18]	0		-	8	8	0.001311925464	-	-
D:/20230308_snakes_venoms/peak/mzml/3_Red_1_ms2.msalign	350	1388	HCD	1882	1098.54	27	7	7819.36556	7819.38056	19	169	5.240e+07	0.98094	1820.3	1	3FTx-15	3FTx-15	22	91		RMCYISSDDPEPCPAGENLCYLKAWCDAWCSIRGKRLEFGCAATCPTVKPGVDITCCDTDNCNPHPKRKP	T.RMCYISSDDPEPC(PAGENLCYLKAWCDAWCSIRGKRLEFGCAATCPTVK)[+71.9060]PGVDITCCDTDNCNPHPKRKP.	7819.38056	NONE		1	+71.9060:[14-49]	0		-	11	10	3.373077344e-07	-	-
D:/20230308_snakes_venoms/peak/mzml/3_Red_1_ms2.msalign	351	1389	HCD	1884	1100.43	32	8	7834.50152	7834.517794	2	14	5.235e+08	0.99903	899.81	1	3FTx-21	3FTx-21	22	91		RMCYINSRVAEPCPEGENLCYLKAWCDAFCSSRGKRLEFGCAATCPTVKPHEEITCCSTDNCNPHPKQKP	T.RMCYINSRVAEPCPEGENLCYLKAWCDAFCSSRGKRLEFGCAATCPTVKPHEEITCCSTDNCNPHPKQKP.	7834.517794	NONE		0		0		-	6	6	3.07076e-05	-	-
D:/20230308_snakes_venoms/peak/mzml/3_Red_1_ms2.msalign	352	1390	HCD	1885	1100.96	51	7	7763.46349	7763.46349	15	203	4.123e+07	0.96979	1912.7	1	3FTx-15	3FTx-15	22	91		RMCYISSDDPEPCPAGENLCYLKAWCDAWCSIRGKRLEFGCAATCPTVKPGVDITCCDTDNCNPHPKRKP	T.RMCYISSDDPEPCPAGENLCYLKAWCDAWCSIRGK(RLEFGCAATCPTV)[+15.9890]KPGVDITCCDTDNCNPHPKRKP.	7763.46349	NONE		1	+15.9890:[36-48]	0		-	28	22	6.170503053e-16	-	-
D:/20230308_snakes_venoms/peak/mzml/3_Red_1_ms2.msalign	353	1391	HCD	1886	1101.48	50	8	7763.46352	7764.47087	15	203	4.123e+07	0.96979	1912.7	1	3FTx-15	3FTx-15	22	91		RMCYISSDDPEPCPAGENLCYLKAWCDAWCSIRGKRLEFGCAATCPTVKPGVDITCCDTDNCNPHPKRKP	T.RMCYISSDDPEPCPA(GENLCYLKAWCDAWCSIRGKRLEFGCAATCPTV)[+16.9963]KPGVDITCCDTDNCNPHPKRKP.	7764.47087	NONE		1	+16.9963:[16-48]	0		-	27	25	5.076970827e-20	-	-
D:/20230308_snakes_venoms/peak/mzml/3_Red_1_ms2.msalign	354	1394	HCD	1890	1103.62	71	8	7763.46352	7764.46087	15	203	4.123e+07	0.96979	1912.7	1	3FTx-15	3FTx-15	22	91		RMCYISSDDPEPCPAGENLCYLKAWCDAWCSIRGKRLEFGCAATCPTVKPGVDITCCDTDNCNPHPKRKP	T.RMCYISSDDPEPCPAGENLCYLKAWCDAWCSIRGKRLEFGCAATCPT(V)[+16.9863]KPGVDITCCDTDNCNPHPKRKP.	7764.46087	NONE		1	+16.9863:[48]	0		-	32	27	2.26017804e-24	-	-
D:/20230308_snakes_venoms/peak/mzml/3_Red_1_ms2.msalign	355	1395	HCD	1892	1104.71	60	8	7763.46352	7763.46852	15	203	4.123e+07	0.96979	1912.7	1	3FTx-15	3FTx-15	22	91		RMCYISSDDPEPCPAGENLCYLKAWCDAWCSIRGKRLEFGCAATCPTVKPGVDITCCDTDNCNPHPKRKP	T.RMCYISSDDPEPC(PAGENLCYLKAWCDAWCSIRGKRLEFGCAATCPTVK)[+15.9940]PGVDITCCDTDNCNPHPKRKP.	7763.46852	NONE		1	+15.9940:[14-49]	0		-	23	18	7.516844706e-11	-	-
D:/20230308_snakes_venoms/peak/mzml/3_Red_1_ms2.msalign	356	1396	HCD	1893	1105.24	57	8	7763.46352	7763.46352	15	203	4.123e+07	0.96979	1912.7	1	3FTx-15	3FTx-15	22	91		RMCYISSDDPEPCPAGENLCYLKAWCDAWCSIRGKRLEFGCAATCPTVKPGVDITCCDTDNCNPHPKRKP	T.RMCYISSDDPEPCPAGENLCYLK(AWCDAWCSIRGKRLEFGCAATCPTV)[+15.9890]KPGVDITCCDTDNCNPHPKRKP.	7763.46352	NONE		1	+15.9890:[24-48]	0		-	25	22	1.009401522e-17	-	-
D:/20230308_snakes_venoms/peak/mzml/3_Red_1_ms2.msalign	357	1397	HCD	1894	1105.76	58	7	7763.46349	7763.46349	15	203	4.123e+07	0.96979	1912.7	1	3FTx-15	3FTx-15	22	91		RMCYISSDDPEPCPAGENLCYLKAWCDAWCSIRGKRLEFGCAATCPTVKPGVDITCCDTDNCNPHPKRKP	T.RMCYISSDDPEPCPAGENLCYL(KAWCDAWCSIRGKRLEFGCAATCPT)[+15.9890]VKPGVDITCCDTDNCNPHPKRKP.	7763.46349	NONE		1	+15.9890:[23-47]	0		-	29	25	2.274867528e-18	-	-
D:/20230308_snakes_venoms/peak/mzml/3_Red_1_ms2.msalign	358	1406	HCD	1906	1113.77	31	3	3063.53929	3064.526283	62	497	1.397e+07	0.95479	1952.8	1	KUN-5	KUN-5	25	53		RPGLCELPAASGLCNANIPAFYYNLAAKQ	G.RPGLCELPAASGLCNANIPAFYYNLAAKQ.C	3064.526283	NONE		0		0		-	13	12	3.46323978e-08	-	-
D:/20230308_snakes_venoms/peak/mzml/3_Red_1_ms2.msalign	359	1411	HCD	1913	1117.53	28	3	3063.53929	3064.526283	62	497	1.397e+07	0.95479	1952.8	1	KUN-5	KUN-5	25	53		RPGLCELPAASGLCNANIPAFYYNLAAKQ	G.RPGLCELPAASGLCNANIPAFYYNLAAKQ.C	3064.526283	NONE		0		0		-	13	11	4.6619716e-09	-	-
D:/20230308_snakes_venoms/peak/mzml/3_Red_1_ms2.msalign	360	1415	HCD	1918	1120.20	24	7	7365.5137	7365.518626	63	628	1.049e+07	0.92525	2395	1	3FTx-9	3FTx-9	22	86		RLCLTDYSIFSETIEICPDGHDFCFKKFPKGITRLPWVIRGCAATCPNAEANVHVYCCARDKCNK	T.RLCLTDYSIFSETIEICPDGHDFCFKKFPKGITRLPWVIRGCAATCPNAEANVHVYCCARDKCNK.	7365.518626	NONE		0		0		-	9	9	9.7272e-09	-	-
D:/20230308_snakes_venoms/peak/mzml/3_Red_1_ms2.msalign	361	1418	HCD	1922	1123.13	16	8	7365.51368	7365.518626	63	628	1.049e+07	0.92525	2395	1	3FTx-9	3FTx-9	22	86		RLCLTDYSIFSETIEICPDGHDFCFKKFPKGITRLPWVIRGCAATCPNAEANVHVYCCARDKCNK	T.RLCLTDYSIFSETIEICPDGHDFCFKKFPKGITRLPWVIRGCAATCPNAEANVHVYCCARDKCNK.	7365.518626	NONE		0		0		-	8	8	9.28893e-09	-	-
D:/20230308_snakes_venoms/peak/mzml/3_Red_1_ms2.msalign	362	1423	HCD	1929	1126.90	23	7	7819.36556	7819.36556	19	169	5.240e+07	0.98094	1820.3	1	3FTx-15	3FTx-15	22	91		RMCYISSDDPEPCPAGENLCYLKAWCDAWCSIRGKRLEFGCAATCPTVKPGVDITCCDTDNCNPHPKRKP	T.RMCYISSDDPEPC(PAGENLCYLKAWCDAWCSIRGKRLEFGCAATCPTVK)[+71.8910]PGVDITCCDTDNCNPHPKRKP.	7819.36556	NONE		1	+71.8910:[14-49]	0		-	14	12	1.91854488e-09	-	-
D:/20230308_snakes_venoms/peak/mzml/3_Red_1_ms2.msalign	363	1424	HCD	1930	1127.42	21	8	7819.3656	7819.5206	19	169	5.240e+07	0.98094	1820.3	1	3FTx-15	3FTx-15	22	91		RMCYISSDDPEPCPAGENLCYLKAWCDAWCSIRGKRLEFGCAATCPTVKPGVDITCCDTDNCNPHPKRKP	T.RMCYISSDDPE(PCPAGENLCYLKAWCDAWCSIRGKRLEFGCAATCPTVK)[+72.0461]PGVDITCCDTDNCNPHPKRKP.	7819.5206	NONE		1	+72.0461:[12-49]	0		-	13	12	3.342037776e-13	-	-
D:/20230308_snakes_venoms/peak/mzml/3_Red_1_ms2.msalign	364	1430	HCD	1938	1131.99	34	8	7819.3656	7819.5206	19	169	5.240e+07	0.98094	1820.3	1	3FTx-15	3FTx-15	22	91		RMCYISSDDPEPCPAGENLCYLKAWCDAWCSIRGKRLEFGCAATCPTVKPGVDITCCDTDNCNPHPKRKP	T.RMCYISSDDPE(PCPAGENLCYLKAWCDAWCSIRGKRLEFGCAATCPTVK)[+72.0461]PGVDITCCDTDNCNPHPKRKP.	7819.5206	NONE		1	+72.0461:[12-49]	0		-	14	13	1.678133856e-12	-	-
D:/20230308_snakes_venoms/peak/mzml/3_Red_1_ms2.msalign	365	1431	HCD	1940	1133.09	33	7	7819.36556	7818.36821	19	169	5.240e+07	0.98094	1820.3	1	3FTx-15	3FTx-15	22	91		RMCYISSDDPEPCPAGENLCYLKAWCDAWCSIRGKRLEFGCAATCPTVKPGVDITCCDTDNCNPHPKRKP	T.RMCYISSDDPEPCPAGENLCYLKAWCDAWCSIRGKRLEFGCAATCPTVK(P)[+70.8937]GVDITCCDTDNCNPHPKRKP.	7818.36821	NONE		1	+70.8937:[50]	0		-	14	13	4.056613568e-10	-	-
D:/20230308_snakes_venoms/peak/mzml/3_Red_1_ms2.msalign	366	1432	HCD	1941	1133.61	39	7	7819.36556	7819.37056	19	169	5.240e+07	0.98094	1820.3	1	3FTx-15	3FTx-15	22	91		RMCYISSDDPEPCPAGENLCYLKAWCDAWCSIRGKRLEFGCAATCPTVKPGVDITCCDTDNCNPHPKRKP	T.RMCYISSDDPEPC(PAGENLCYLKAWCDAWCSIRGKRLEFGCAATCPTVK)[+71.8960]PGVDITCCDTDNCNPHPKRKP.	7819.37056	NONE		1	+71.8960:[14-49]	0		-	13	12	1.677717776e-08	-	-
D:/20230308_snakes_venoms/peak/mzml/3_Red_1_ms2.msalign	367	1433	HCD	1942	1134.14	32	8	7819.3656	7818.35825	19	169	5.240e+07	0.98094	1820.3	1	3FTx-15	3FTx-15	22	91		RMCYISSDDPEPCPAGENLCYLKAWCDAWCSIRGKRLEFGCAATCPTVKPGVDITCCDTDNCNPHPKRKP	T.RMCYISSDDPEPCP(AGENLCYLKAWCDAWCSIRGKRLEFGCAATCPTVK)[+70.8837]PGVDITCCDTDNCNPHPKRKP.	7818.35825	NONE		1	+70.8837:[15-49]	0		-	23	22	2.204308624e-23	-	-
D:/20230308_snakes_venoms/peak/mzml/3_Red_1_ms2.msalign	368	1435	HCD	1945	1135.76	32	7	7819.36556	7819.36056	19	169	5.240e+07	0.98094	1820.3	1	3FTx-15	3FTx-15	22	91		RMCYISSDDPEPCPAGENLCYLKAWCDAWCSIRGKRLEFGCAATCPTVKPGVDITCCDTDNCNPHPKRKP	T.RMCYISSDDPEPCPAGENLCYLK(AWCDAWCSIRGKRLEFGCAATCPTVK)[+71.8860]PGVDITCCDTDNCNPHPKRKP.	7819.36056	NONE		1	+71.8860:[24-49]	0		-	16	13	1.130988656e-10	-	-
D:/20230308_snakes_venoms/peak/mzml/3_Red_1_ms2.msalign	369	1436	HCD	1946	1136.28	30	8	7819.3656	7819.5206	19	169	5.240e+07	0.98094	1820.3	1	3FTx-15	3FTx-15	22	91		RMCYISSDDPEPCPAGENLCYLKAWCDAWCSIRGKRLEFGCAATCPTVKPGVDITCCDTDNCNPHPKRKP	T.RMCYISSDDPE(PCPAGENLCYLKAWCDAWCSIRGKRLEFGCAATCPTVK)[+72.0461]PGVDITCCDTDNCNPHPKRKP.	7819.5206	NONE		1	+72.0461:[12-49]	0		-	16	13	7.707299488e-15	-	-
D:/20230308_snakes_venoms/peak/mzml/3_Red_1_ms2.msalign	370	1437	HCD	1948	1137.38	25	8	7819.3656	7819.3706	19	169	5.240e+07	0.98094	1820.3	1	3FTx-15	3FTx-15	22	91		RMCYISSDDPEPCPAGENLCYLKAWCDAWCSIRGKRLEFGCAATCPTVKPGVDITCCDTDNCNPHPKRKP	T.RMCYISSDDPEPCPAGENLCYLKAWCDAWCSIRGKRLEFGCAATCPTVK(PGVDIT)[+71.8961]CCDTDNCNPHPKRKP.	7819.3706	NONE		1	+71.8961:[50-55]	0		-	16	15	6.505743664e-15	-	-
D:/20230308_snakes_venoms/peak/mzml/3_Red_1_ms2.msalign	371	1438	HCD	1949	1137.91	32	7	7819.36556	7820.36791	19	169	5.240e+07	0.98094	1820.3	1	3FTx-15	3FTx-15	22	91		RMCYISSDDPEPCPAGENLCYLKAWCDAWCSIRGKRLEFGCAATCPTVKPGVDITCCDTDNCNPHPKRKP	T.RMCYISSDDPEPC(PAGENLCYLKAWCDAWCSIRGKRLEFGCAATCPTVK)[+72.8934]PGVDITCCDTDNCNPHPKRKP.	7820.36791	NONE		1	+72.8934:[14-49]	0		-	18	14	3.085566064e-10	-	-
D:/20230308_snakes_venoms/peak/mzml/3_Red_1_ms2.msalign	372	1439	HCD	1950	1138.43	26	7	7763.46258	7764.46493	15	456	1.574e+07	0.9953	787.05	1	3FTx-15	3FTx-15	22	91		RMCYISSDDPEPCPAGENLCYLKAWCDAWCSIRGKRLEFGCAATCPTVKPGVDITCCDTDNCNPHPKRKP	T.RMCYISSDDPEPC(PAGENLCYLKAWCDAWCSIRGKRLEFGCAATCPTVK)[+16.9904]PGVDITCCDTDNCNPHPKRKP.	7764.46493	NONE		1	+16.9904:[14-49]	0		-	17	13	3.181943412e-10	-	-
D:/20230308_snakes_venoms/peak/mzml/3_Red_1_ms2.msalign	373	1442	HCD	1954	1140.57	34	8	7763.4626	7763.6176	15	456	1.574e+07	0.9953	787.05	1	3FTx-15	3FTx-15	22	91		RMCYISSDDPEPCPAGENLCYLKAWCDAWCSIRGKRLEFGCAATCPTVKPGVDITCCDTDNCNPHPKRKP	T.RMCYISSDDPE(PCPAGENLCYLKAWCDAWCSIRGKRLEFGCAATCPTVK)[+16.1431]PGVDITCCDTDNCNPHPKRKP.	7763.6176	NONE		1	+16.1431:[12-49]	0		-	15	14	1.410357774e-10	-	-
D:/20230308_snakes_venoms/peak/mzml/3_Red_1_ms2.msalign	374	1449	HCD	1964	1146.24	36	3	3091.53505	3091.53505	67	83	9.702e+07	0.88541	550.31	1	KUN-5	KUN-5	25	56		RPGLCELPAASGLCNANIPAFYYNLAAKQCQK	G.RPGLCELPAASGLCNANIPAFYY(NLAAKQCQK)[-332.1540].F	3091.53505	NONE		1	-332.1540:[24-32]	0		-	21	17	1.285341076e-06	-	-
D:/20230308_snakes_venoms/peak/mzml/3_Red_1_ms2.msalign	375	1451	HCD	1966	1147.28	39	8	7683.52232	7684.51967	33	230	3.518e+07	0.99766	1275.9	1	3FTx-15	3FTx-15	22	91		RMCYISSDDPEPCPAGENLCYLKAWCDAWCSIRGKRLEFGCAATCPTVKPGVDITCCDTDNCNPHPKRKP	T.RMCYISSDDPEPC(PAGENLCYLKAWCDAWCSIRGKRLEFGCAATCPTVK)[-62.9549]PGVDITCCDTDNCNPHPKRKP.	7684.51967	NONE		1	-62.9549:[14-49]	0		-	22	19	9.3438965e-17	-	-
D:/20230308_snakes_venoms/peak/mzml/3_Red_1_ms2.msalign	376	1454	HCD	1970	1149.42	37	3	3091.53505	3091.53505	67	83	9.702e+07	0.88541	550.31	1	KUN-5	KUN-5	25	57		RPGLCELPAASGLCNANIPAFYYNLAAKQCQKF	G.RPGLCELPAASGLCNANIPAFYY(NLAAKQCQKF)[-479.2224].I	3091.53505	NONE		1	-479.2224:[24-33]	0		-	17	15	1.175644341e-05	-	-
D:/20230308_snakes_venoms/peak/mzml/3_Red_1_ms2.msalign	377	1455	HCD	1972	1150.52	30	4	3091.53505	3091.53505	67	83	9.702e+07	0.88541	550.31	1	KUN-5	KUN-5	25	54		RPGLCELPAASGLCNANIPAFYYNLAAKQC	G.RPGLCELPAASGLCNANIP(AFYYNLAAKQC)[-76.0004].Q	3091.53505	NONE		1	-76.0004:[20-30]	0		-	14	13	1.863598166e-06	-	-
D:/20230308_snakes_venoms/peak/mzml/3_Red_1_ms2.msalign	378	1456	HCD	1973	1151.04	29	4	3091.53505	3091.53505	67	83	9.702e+07	0.88541	550.31	1	KUN-5	KUN-5	25	53		RPGLCELPAASGLCNANIPAFYYNLAAKQ	G.RPGLCELPAASGLCNANIPAFYYN(LAAKQ)[+27.0088].C	3091.53505	NONE		1	+27.0088:[25-29]	0		-	14	14	2.91047496e-08	-	-
D:/20230308_snakes_venoms/peak/mzml/3_Red_1_ms2.msalign	379	1457	HCD	1974	1151.57	38	3	3091.53505	3091.53505	67	83	9.702e+07	0.88541	550.31	1	KUN-5	KUN-5	25	49		RPGLCELPAASGLCNANIPAFYYNL	G.RPGLCELPAASGLCNANIPAFYY(NL)[+425.2365].A	3091.53505	NONE		1	+425.2365:[24-25]	0		-	19	15	3.09326988e-05	-	-
D:/20230308_snakes_venoms/peak/mzml/3_Red_1_ms2.msalign	380	1458	HCD	1976	1152.94	30	3	3091.53505	3091.53505	67	83	9.702e+07	0.88541	550.31	1	KUN-5	KUN-5	25	53		RPGLCELPAASGLCNANIPAFYYNLAAKQ	G.RPGLCELPAASGLCNANIPAFYY(NLAAKQ)[+27.0088].C	3091.53505	NONE		1	+27.0088:[24-29]	0		-	15	13	2.48791008e-05	-	-
D:/20230308_snakes_venoms/peak/mzml/3_Red_1_ms2.msalign	381	1459	HCD	1977	1153.47	30	3	3091.53505	3091.53505	67	83	9.702e+07	0.88541	550.31	1	KUN-5	KUN-5	25	50		RPGLCELPAASGLCNANIPAFYYNLA	G.RPGLCELPAASGLCNANIPAFYYN(LA)[+354.1994].A	3091.53505	NONE		1	+354.1994:[25-26]	0		-	17	14	1.542045284e-06	-	-
D:/20230308_snakes_venoms/peak/mzml/3_Red_1_ms2.msalign	382	1460	HCD	1978	1153.99	58	8	7715.49436	7715.49936	23	48	1.610e+08	0.92806	1172.1	1	3FTx-15	3FTx-15	22	91		RMCYISSDDPEPCPAGENLCYLKAWCDAWCSIRGKRLEFGCAATCPTVKPGVDITCCDTDNCNPHPKRKP	T.RMCYISSDDPEPCPAGENLCYLKAWCDAWCSIRGKRL(EFGCAATCPTV)[-31.9752]KPGVDITCCDTDNCNPHPKRKP.	7715.49936	NONE		1	-31.9752:[38-48]	0		-	25	22	1.668377108e-15	-	-
D:/20230308_snakes_venoms/peak/mzml/3_Red_1_ms2.msalign	383	1462	HCD	1981	1155.61	58	7	7715.49438	7715.49438	23	48	1.610e+08	0.92806	1172.1	1	3FTx-15	3FTx-15	22	91		RMCYISSDDPEPCPAGENLCYLKAWCDAWCSIRGKRLEFGCAATCPTVKPGVDITCCDTDNCNPHPKRKP	T.RMCYISSDDPEPCPA(GENLCYLKAWCDAWCSIRGKRLEFGCAATCPT)[-31.9802]VKPGVDITCCDTDNCNPHPKRKP.	7715.49438	NONE		1	-31.9802:[16-47]	0		-	28	26	9.16263156e-16	-	-
D:/20230308_snakes_venoms/peak/mzml/3_Red_1_ms2.msalign	384	1463	HCD	1982	1156.13	60	7	7715.49438	7715.49438	23	48	1.610e+08	0.92806	1172.1	1	3FTx-15	3FTx-15	22	91		RMCYISSDDPEPCPAGENLCYLKAWCDAWCSIRGKRLEFGCAATCPTVKPGVDITCCDTDNCNPHPKRKP	T.RMCYISSDDPEPCPAGENLCYLK(AWCDAWCSIRGKRLEFGCAATCPT)[-31.9802]VKPGVDITCCDTDNCNPHPKRKP.	7715.49438	NONE		1	-31.9802:[24-47]	0		-	28	24	2.578461708e-13	-	-
D:/20230308_snakes_venoms/peak/mzml/3_Red_1_ms2.msalign	385	1467	HCD	1988	1159.37	46	8	7819.3656	7819.3706	19	169	5.240e+07	0.98094	1820.3	1	3FTx-15	3FTx-15	22	91		RMCYISSDDPEPCPAGENLCYLKAWCDAWCSIRGKRLEFGCAATCPTVKPGVDITCCDTDNCNPHPKRKP	T.RMCYISSDDPEPCPAGENLCYLKAWCDAWCSIRGKRLEFGCAATCPTVKPGVDITCC(DTD)[+71.8961]NCNPHPKRKP.	7819.3706	NONE		1	+71.8961:[58-60]	0		-	21	19	4.504731728e-15	-	-
D:/20230308_snakes_venoms/peak/mzml/3_Red_1_ms2.msalign	386	1468	HCD	1989	1159.90	62	7	7715.49438	7716.49673	23	48	1.610e+08	0.92806	1172.1	1	3FTx-15	3FTx-15	22	91		RMCYISSDDPEPCPAGENLCYLKAWCDAWCSIRGKRLEFGCAATCPTVKPGVDITCCDTDNCNPHPKRKP	T.RMCYISSDDPEPCPAGENLCYLKA(WCDAWCSIRGKRLEFGCAATCPTV)[-30.9778]KPGVDITCCDTDNCNPHPKRKP.	7716.49673	NONE		1	-30.9778:[25-48]	0		-	27	22	1.251324578e-14	-	-
D:/20230308_snakes_venoms/peak/mzml/3_Red_1_ms2.msalign	387	1469	HCD	1990	1160.42	63	7	7715.49438	7716.49673	23	48	1.610e+08	0.92806	1172.1	1	3FTx-15	3FTx-15	22	91		RMCYISSDDPEPCPAGENLCYLKAWCDAWCSIRGKRLEFGCAATCPTVKPGVDITCCDTDNCNPHPKRKP	T.RMCYISSDDPEPCPAGENLCYLKAWCDAWCSIRGKRL(EFGCAATCPTVK)[-30.9778]PGVDITCCDTDNCNPHPKRKP.	7716.49673	NONE		1	-30.9778:[38-49]	0		-	29	23	2.59875075e-19	-	-
D:/20230308_snakes_venoms/peak/mzml/3_Red_1_ms2.msalign	388	1470	HCD	1992	1161.52	58	8	7715.49436	7715.49436	23	48	1.610e+08	0.92806	1172.1	1	3FTx-15	3FTx-15	22	91		RMCYISSDDPEPCPAGENLCYLKAWCDAWCSIRGKRLEFGCAATCPTVKPGVDITCCDTDNCNPHPKRKP	T.RMCYISSDDPEPCPAG(ENLCYLKAWCDAWCSIRGKRLEFGCAATCPTV)[-31.9802]KPGVDITCCDTDNCNPHPKRKP.	7715.49436	NONE		1	-31.9802:[17-48]	0		-	26	24	6.63192842e-19	-	-
D:/20230308_snakes_venoms/peak/mzml/3_Red_1_ms2.msalign	389	1471	HCD	1993	1162.04	39	7	7819.36556	7818.36821	19	169	5.240e+07	0.98094	1820.3	1	3FTx-15	3FTx-15	22	91		RMCYISSDDPEPCPAGENLCYLKAWCDAWCSIRGKRLEFGCAATCPTVKPGVDITCCDTDNCNPHPKRKP	T.RMCYISSDDPEPCPAGENLCYLKAWCDAWCSIRGKRLEFGCAATCPTVK(PGVDITCCD)[+70.8937]TDNCNPHPKRKP.	7818.36821	NONE		1	+70.8937:[50-58]	0		-	15	13	3.932205648e-09	-	-
D:/20230308_snakes_venoms/peak/mzml/3_Red_1_ms2.msalign	390	1472	HCD	1994	1162.56	75	8	7715.49436	7715.49936	23	48	1.610e+08	0.92806	1172.1	1	3FTx-15	3FTx-15	22	91		RMCYISSDDPEPCPAGENLCYLKAWCDAWCSIRGKRLEFGCAATCPTVKPGVDITCCDTDNCNPHPKRKP	T.RMCYISSDDPEPCPAGENLCYLKAWCDAWCSIRGKRL(EFGCAATCPTV)[-31.9752]KPGVDITCCDTDNCNPHPKRKP.	7715.49936	NONE		1	-31.9752:[38-48]	0		-	30	25	6.873977526e-21	-	-
D:/20230308_snakes_venoms/peak/mzml/3_Red_1_ms2.msalign	391	1473	HCD	1996	1163.94	78	8	7715.49436	7715.49936	23	48	1.610e+08	0.92806	1172.1	1	3FTx-15	3FTx-15	22	91		RMCYISSDDPEPCPAGENLCYLKAWCDAWCSIRGKRLEFGCAATCPTVKPGVDITCCDTDNCNPHPKRKP	T.RMCYISSDDPEPCPAGENLCYLKAWCDAWCSIRGKRL(EFGCAATC)[-31.9752]PTVKPGVDITCCDTDNCNPHPKRKP.	7715.49936	NONE		1	-31.9752:[38-45]	0		-	29	27	3.420248216e-19	-	-
D:/20230308_snakes_venoms/peak/mzml/3_Red_1_ms2.msalign	392	1474	HCD	1997	1164.46	97	8	7715.49436	7715.49436	23	48	1.610e+08	0.92806	1172.1	1	3FTx-15	3FTx-15	22	91		RMCYISSDDPEPCPAGENLCYLKAWCDAWCSIRGKRLEFGCAATCPTVKPGVDITCCDTDNCNPHPKRKP	T.RMCYISSDDPEPCPAGENLCYLKAWCDAWCSIRGKRL(EFGCAATCPTV)[-31.9802]KPGVDITCCDTDNCNPHPKRKP.	7715.49436	NONE		1	-31.9802:[38-48]	0		-	31	26	4.57714108e-17	-	-
D:/20230308_snakes_venoms/peak/mzml/3_Red_1_ms2.msalign	393	1475	HCD	1998	1164.98	119	8	7715.49436	7715.49936	23	48	1.610e+08	0.92806	1172.1	1	3FTx-15	3FTx-15	22	91		RMCYISSDDPEPCPAGENLCYLKAWCDAWCSIRGKRLEFGCAATCPTVKPGVDITCCDTDNCNPHPKRKP	T.RMCYISSDDPEPCPAGENLCYLK(AWCDAWCSIRGKRL)[-31.9752]EFGCAATCPTVKPGVDITCCDTDNCNPHPKRKP.	7715.49936	NONE		1	-31.9752:[24-37]	0		-	31	25	7.102667592e-13	-	-
D:/20230308_snakes_venoms/peak/mzml/3_Red_1_ms2.msalign	394	1476	HCD	2000	1166.08	108	7	7715.49438	7715.49938	23	48	1.610e+08	0.92806	1172.1	1	3FTx-15	3FTx-15	22	91		RMCYISSDDPEPCPAGENLCYLKAWCDAWCSIRGKRLEFGCAATCPTVKPGVDITCCDTDNCNPHPKRKP	T.RMCYISSDDPEPCPAGENLC(YLKAWCDAWCSIRGKRLEFGCAATCPT)[-31.9752]VKPGVDITCCDTDNCNPHPKRKP.	7715.49938	NONE		1	-31.9752:[21-47]	0		-	33	25	9.70450762e-12	-	-
D:/20230308_snakes_venoms/peak/mzml/3_Red_1_ms2.msalign	395	1477	HCD	2001	1166.60	114	8	7715.49436	7715.49936	23	48	1.610e+08	0.92806	1172.1	1	3FTx-15	3FTx-15	22	91		RMCYISSDDPEPCPAGENLCYLKAWCDAWCSIRGKRLEFGCAATCPTVKPGVDITCCDTDNCNPHPKRKP	T.RMCYISSDDPEPCPAGENLCYLKAWCDAWCSIRGKRLEFGCAATCPTV(K)[-31.9752]PGVDITCCDTDNCNPHPKRKP.	7715.49936	NONE		1	-31.9752:[49]	0		-	37	32	2.435269498e-20	-	-
D:/20230308_snakes_venoms/peak/mzml/3_Red_1_ms2.msalign	396	1478	HCD	2002	1167.12	111	7	6677.0498	6677.058416	11	20	3.634e+08	0.9995	1060.3	1	3FTx-15	3FTx-15	31	91		PEPCPAGENLCYLKAWCDAWCSIRGKRLEFGCAATCPTVKPGVDITCCDTDNCNPHPKRKP	D.PEPCPAGENLCYLKAWCDAWCSIRGKRLEFGCAATCPTVKPGVDITCCDTDNCNPHPKRKP.	6677.058416	NONE		0		0		-	37	27	1.242e-19	-	-
D:/20230308_snakes_venoms/peak/mzml/3_Red_1_ms2.msalign	397	1479	HCD	2004	1168.21	129	7	7747.46443	7747.474532	7	6	7.535e+08	0.99852	852.83	1	3FTx-15	3FTx-15	22	91		RMCYISSDDPEPCPAGENLCYLKAWCDAWCSIRGKRLEFGCAATCPTVKPGVDITCCDTDNCNPHPKRKP	T.RMCYISSDDPEPCPAGENLCYLKAWCDAWCSIRGKRLEFGCAATCPTVKPGVDITCCDTDNCNPHPKRKP.	7747.474532	NONE		0		0		-	53	39	2.95904e-26	-	-
D:/20230308_snakes_venoms/peak/mzml/3_Red_1_ms2.msalign	398	1480	HCD	2005	1168.73	111	7	6677.0498	6677.058416	11	20	3.634e+08	0.9995	1060.3	1	3FTx-15	3FTx-15	31	91		PEPCPAGENLCYLKAWCDAWCSIRGKRLEFGCAATCPTVKPGVDITCCDTDNCNPHPKRKP	D.PEPCPAGENLCYLKAWCDAWCSIRGKRLEFGCAATCPTVKPGVDITCCDTDNCNPHPKRKP.	6677.058416	NONE		0		0		-	40	28	2.43456e-20	-	-
D:/20230308_snakes_venoms/peak/mzml/3_Red_1_ms2.msalign	399	1481	HCD	2006	1169.26	129	7	7747.46443	7747.474532	7	6	7.535e+08	0.99852	852.83	1	3FTx-15	3FTx-15	22	91		RMCYISSDDPEPCPAGENLCYLKAWCDAWCSIRGKRLEFGCAATCPTVKPGVDITCCDTDNCNPHPKRKP	T.RMCYISSDDPEPCPAGENLCYLKAWCDAWCSIRGKRLEFGCAATCPTVKPGVDITCCDTDNCNPHPKRKP.	7747.474532	NONE		0		0		-	56	38	8.5712e-26	-	-
D:/20230308_snakes_venoms/peak/mzml/3_Red_1_ms2.msalign	400	1482	HCD	2008	1170.35	129	8	7747.46443	7747.474532	7	6	7.535e+08	0.99852	852.83	1	3FTx-15	3FTx-15	22	91		RMCYISSDDPEPCPAGENLCYLKAWCDAWCSIRGKRLEFGCAATCPTVKPGVDITCCDTDNCNPHPKRKP	T.RMCYISSDDPEPCPAGENLCYLKAWCDAWCSIRGKRLEFGCAATCPTVKPGVDITCCDTDNCNPHPKRKP.	7747.474532	NONE		0		0		-	38	28	2.54448e-20	-	-
D:/20230308_snakes_venoms/peak/mzml/3_Red_1_ms2.msalign	401	1483	HCD	2009	1170.87	129	7	7747.46443	7747.474532	7	6	7.535e+08	0.99852	852.83	1	3FTx-15	3FTx-15	22	91		RMCYISSDDPEPCPAGENLCYLKAWCDAWCSIRGKRLEFGCAATCPTVKPGVDITCCDTDNCNPHPKRKP	T.RMCYISSDDPEPCPAGENLCYLKAWCDAWCSIRGKRLEFGCAATCPTVKPGVDITCCDTDNCNPHPKRKP.	7747.474532	NONE		0		0		-	52	36	1.79456e-23	-	-
D:/20230308_snakes_venoms/peak/mzml/3_Red_1_ms2.msalign	402	1484	HCD	2010	1171.39	129	8	7747.46443	7747.474532	7	6	7.535e+08	0.99852	852.83	1	3FTx-15	3FTx-15	22	91		RMCYISSDDPEPCPAGENLCYLKAWCDAWCSIRGKRLEFGCAATCPTVKPGVDITCCDTDNCNPHPKRKP	T.RMCYISSDDPEPCPAGENLCYLKAWCDAWCSIRGKRLEFGCAATCPTVKPGVDITCCDTDNCNPHPKRKP.	7747.474532	NONE		0		0		-	46	32	2.00024e-23	-	-
D:/20230308_snakes_venoms/peak/mzml/3_Red_1_ms2.msalign	403	1485	HCD	2012	1172.48	129	7	7747.46443	7747.474532	7	6	7.535e+08	0.99852	852.83	1	3FTx-15	3FTx-15	22	91		RMCYISSDDPEPCPAGENLCYLKAWCDAWCSIRGKRLEFGCAATCPTVKPGVDITCCDTDNCNPHPKRKP	T.RMCYISSDDPEPCPAGENLCYLKAWCDAWCSIRGKRLEFGCAATCPTVKPGVDITCCDTDNCNPHPKRKP.	7747.474532	NONE		0		0		-	54	36	3.35264e-23	-	-
D:/20230308_snakes_venoms/peak/mzml/3_Red_1_ms2.msalign	404	1486	HCD	2013	1173.00	129	8	7747.46443	7747.474532	7	6	7.535e+08	0.99852	852.83	1	3FTx-15	3FTx-15	22	91		RMCYISSDDPEPCPAGENLCYLKAWCDAWCSIRGKRLEFGCAATCPTVKPGVDITCCDTDNCNPHPKRKP	T.RMCYISSDDPEPCPAGENLCYLKAWCDAWCSIRGKRLEFGCAATCPTVKPGVDITCCDTDNCNPHPKRKP.	7747.474532	NONE		0		0		-	50	36	3.61256e-27	-	-
D:/20230308_snakes_venoms/peak/mzml/3_Red_1_ms2.msalign	405	1487	HCD	2014	1173.52	129	8	7747.46443	7747.474532	7	6	7.535e+08	0.99852	852.83	1	3FTx-15	3FTx-15	22	91		RMCYISSDDPEPCPAGENLCYLKAWCDAWCSIRGKRLEFGCAATCPTVKPGVDITCCDTDNCNPHPKRKP	T.RMCYISSDDPEPCPAGENLCYLKAWCDAWCSIRGKRLEFGCAATCPTVKPGVDITCCDTDNCNPHPKRKP.	7747.474532	NONE		0		0		-	46	36	1.76896e-26	-	-
D:/20230308_snakes_venoms/peak/mzml/3_Red_1_ms2.msalign	406	1488	HCD	2016	1174.61	129	8	7747.46443	7747.474532	7	6	7.535e+08	0.99852	852.83	1	3FTx-15	3FTx-15	22	91		RMCYISSDDPEPCPAGENLCYLKAWCDAWCSIRGKRLEFGCAATCPTVKPGVDITCCDTDNCNPHPKRKP	T.RMCYISSDDPEPCPAGENLCYLKAWCDAWCSIRGKRLEFGCAATCPTVKPGVDITCCDTDNCNPHPKRKP.	7747.474532	NONE		0		0		-	45	33	1.27128e-23	-	-
D:/20230308_snakes_venoms/peak/mzml/3_Red_1_ms2.msalign	407	1489	HCD	2017	1175.14	129	7	7747.46443	7747.474532	7	6	7.535e+08	0.99852	852.83	1	3FTx-15	3FTx-15	22	91		RMCYISSDDPEPCPAGENLCYLKAWCDAWCSIRGKRLEFGCAATCPTVKPGVDITCCDTDNCNPHPKRKP	T.RMCYISSDDPEPCPAGENLCYLKAWCDAWCSIRGKRLEFGCAATCPTVKPGVDITCCDTDNCNPHPKRKP.	7747.474532	NONE		0		0		-	51	36	6.80552e-25	-	-
D:/20230308_snakes_venoms/peak/mzml/3_Red_1_ms2.msalign	408	1490	HCD	2018	1175.66	129	9	7747.46442	7747.474532	7	6	7.535e+08	0.99852	852.83	1	3FTx-15	3FTx-15	22	91		RMCYISSDDPEPCPAGENLCYLKAWCDAWCSIRGKRLEFGCAATCPTVKPGVDITCCDTDNCNPHPKRKP	T.RMCYISSDDPEPCPAGENLCYLKAWCDAWCSIRGKRLEFGCAATCPTVKPGVDITCCDTDNCNPHPKRKP.	7747.474532	NONE		0		0		-	28	23	7.46232e-16	-	-
D:/20230308_snakes_venoms/peak/mzml/3_Red_1_ms2.msalign	409	1491	HCD	2020	1176.75	129	7	7747.46443	7747.474532	7	6	7.535e+08	0.99852	852.83	1	3FTx-15	3FTx-15	22	91		RMCYISSDDPEPCPAGENLCYLKAWCDAWCSIRGKRLEFGCAATCPTVKPGVDITCCDTDNCNPHPKRKP	T.RMCYISSDDPEPCPAGENLCYLKAWCDAWCSIRGKRLEFGCAATCPTVKPGVDITCCDTDNCNPHPKRKP.	7747.474532	NONE		0		0		-	53	39	3.14448e-25	-	-
D:/20230308_snakes_venoms/peak/mzml/3_Red_1_ms2.msalign	410	1492	HCD	2021	1177.27	129	8	7747.46443	7747.474532	7	6	7.535e+08	0.99852	852.83	1	3FTx-15	3FTx-15	22	91		RMCYISSDDPEPCPAGENLCYLKAWCDAWCSIRGKRLEFGCAATCPTVKPGVDITCCDTDNCNPHPKRKP	T.RMCYISSDDPEPCPAGENLCYLKAWCDAWCSIRGKRLEFGCAATCPTVKPGVDITCCDTDNCNPHPKRKP.	7747.474532	NONE		0		0		-	46	36	8.3608e-26	-	-
D:/20230308_snakes_venoms/peak/mzml/3_Red_1_ms2.msalign	411	1493	HCD	2022	1177.79	129	7	7747.46443	7747.474532	7	6	7.535e+08	0.99852	852.83	1	3FTx-15	3FTx-15	22	91		RMCYISSDDPEPCPAGENLCYLKAWCDAWCSIRGKRLEFGCAATCPTVKPGVDITCCDTDNCNPHPKRKP	T.RMCYISSDDPEPCPAGENLCYLKAWCDAWCSIRGKRLEFGCAATCPTVKPGVDITCCDTDNCNPHPKRKP.	7747.474532	NONE		0		0		-	60	44	2.89936e-28	-	-
D:/20230308_snakes_venoms/peak/mzml/3_Red_1_ms2.msalign	412	1494	HCD	2024	1179.42	129	8	7747.46443	7747.474532	7	6	7.535e+08	0.99852	852.83	1	3FTx-15	3FTx-15	22	91		RMCYISSDDPEPCPAGENLCYLKAWCDAWCSIRGKRLEFGCAATCPTVKPGVDITCCDTDNCNPHPKRKP	T.RMCYISSDDPEPCPAGENLCYLKAWCDAWCSIRGKRLEFGCAATCPTVKPGVDITCCDTDNCNPHPKRKP.	7747.474532	NONE		0		0		-	47	36	2.46664e-25	-	-
D:/20230308_snakes_venoms/peak/mzml/3_Red_1_ms2.msalign	413	1495	HCD	2025	1179.94	117	9	7747.46442	7747.474532	7	6	7.535e+08	0.99852	852.83	1	3FTx-15	3FTx-15	22	91		RMCYISSDDPEPCPAGENLCYLKAWCDAWCSIRGKRLEFGCAATCPTVKPGVDITCCDTDNCNPHPKRKP	T.RMCYISSDDPEPCPAGENLCYLKAWCDAWCSIRGKRLEFGCAATCPTVKPGVDITCCDTDNCNPHPKRKP.	7747.474532	NONE		0		0		-	27	24	1.19e-18	-	-
D:/20230308_snakes_venoms/peak/mzml/3_Red_1_ms2.msalign	414	1496	HCD	2026	1180.47	113	9	7747.46442	7747.474532	7	6	7.535e+08	0.99852	852.83	1	3FTx-15	3FTx-15	22	91		RMCYISSDDPEPCPAGENLCYLKAWCDAWCSIRGKRLEFGCAATCPTVKPGVDITCCDTDNCNPHPKRKP	T.RMCYISSDDPEPCPAGENLCYLKAWCDAWCSIRGKRLEFGCAATCPTVKPGVDITCCDTDNCNPHPKRKP.	7747.474532	NONE		0		0		-	29	25	5.40104e-21	-	-
D:/20230308_snakes_venoms/peak/mzml/3_Red_1_ms2.msalign	415	1497	HCD	2028	1181.56	56	6	7747.46444	7747.474532	7	6	7.535e+08	0.99852	852.83	1	3FTx-15	3FTx-15	22	91		RMCYISSDDPEPCPAGENLCYLKAWCDAWCSIRGKRLEFGCAATCPTVKPGVDITCCDTDNCNPHPKRKP	T.RMCYISSDDPEPCPAGENLCYLKAWCDAWCSIRGKRLEFGCAATCPTVKPGVDITCCDTDNCNPHPKRKP.	7747.474532	NONE		0		0		-	30	24	1.44128e-19	-	-
D:/20230308_snakes_venoms/peak/mzml/3_Red_1_ms2.msalign	416	1498	HCD	2029	1182.08	128	8	7747.46443	7747.474532	7	6	7.535e+08	0.99852	852.83	1	3FTx-15	3FTx-15	22	91		RMCYISSDDPEPCPAGENLCYLKAWCDAWCSIRGKRLEFGCAATCPTVKPGVDITCCDTDNCNPHPKRKP	T.RMCYISSDDPEPCPAGENLCYLKAWCDAWCSIRGKRLEFGCAATCPTVKPGVDITCCDTDNCNPHPKRKP.	7747.474532	NONE		0		0		-	40	33	4.49128e-26	-	-
D:/20230308_snakes_venoms/peak/mzml/3_Red_1_ms2.msalign	417	1500	HCD	2032	1184.50	66	9	7747.46442	7747.474532	7	6	7.535e+08	0.99852	852.83	1	3FTx-15	3FTx-15	22	91		RMCYISSDDPEPCPAGENLCYLKAWCDAWCSIRGKRLEFGCAATCPTVKPGVDITCCDTDNCNPHPKRKP	T.RMCYISSDDPEPCPAGENLCYLKAWCDAWCSIRGKRLEFGCAATCPTVKPGVDITCCDTDNCNPHPKRKP.	7747.474532	NONE		0		0		-	22	21	1.61624e-20	-	-
D:/20230308_snakes_venoms/peak/mzml/3_Red_1_ms2.msalign	418	1511	HCD	2046	1191.97	75	7	7703.46656	7703.50156	84	58	1.348e+08	0.9981	983.98	1	3FTx-16	3FTx-16	29	92		DIKSVTCPHGENLCYTKKWCDSFCFSRGKRLELGCAATCPTGKFYEQITCCDTDNCNPHPKQKP	P.DIKSVTCPHGENLC(YTKKWCDSFCF)[+489.2361]SRGKRLELGCAATCPTGKFYEQITCCDTDNCNPHPKQKP.	7703.50156	NONE		1	+489.2361:[15-25]	0		-	15	14	0.0007642009073	-	-
D:/20230308_snakes_venoms/peak/mzml/3_Red_1_ms2.msalign	419	1523	HCD	2062	1201.33	70	7	7366.21811	7366.225694	26	120	6.883e+07	0.99071	1840.8	1	3FTx-15	3FTx-15	22	88		RMCYISSDDPEPCPAGENLCYLKAWCDAWCSIRGKRLEFGCAATCPTVKPGVDITCCDTDNCNPHPK	T.RMCYISSDDPEPCPAGENLCYLKAWCDAWCSIRGKRLEFGCAATCPTVKPGVDITCCDTDNCNPHPK.R	7366.225694	NONE		0		0		-	25	23	8.11528745e-17	-	-
D:/20230308_snakes_venoms/peak/mzml/3_Red_1_ms2.msalign	420	1524	HCD	2064	1202.43	71	7	7366.21811	7366.225694	26	120	6.883e+07	0.99071	1840.8	1	3FTx-15	3FTx-15	22	88		RMCYISSDDPEPCPAGENLCYLKAWCDAWCSIRGKRLEFGCAATCPTVKPGVDITCCDTDNCNPHPK	T.RMCYISSDDPEPCPAGENLCYLKAWCDAWCSIRGKRLEFGCAATCPTVKPGVDITCCDTDNCNPHPK.R	7366.225694	NONE		0		0		-	32	27	1.92214818e-20	-	-
D:/20230308_snakes_venoms/peak/mzml/3_Red_1_ms2.msalign	421	1525	HCD	2065	1202.95	49	7	7366.21811	7366.225694	26	120	6.883e+07	0.99071	1840.8	1	3FTx-15	3FTx-15	22	88		RMCYISSDDPEPCPAGENLCYLKAWCDAWCSIRGKRLEFGCAATCPTVKPGVDITCCDTDNCNPHPK	T.RMCYISSDDPEPCPAGENLCYLKAWCDAWCSIRGKRLEFGCAATCPTVKPGVDITCCDTDNCNPHPK.R	7366.225694	NONE		0		0		-	20	20	1.665217745e-17	-	-
D:/20230308_snakes_venoms/peak/mzml/3_Red_1_ms2.msalign	422	1551	HCD	2100	1222.53	101	7	6081.93481	6081.93981	29	80	9.953e+07	0.9986	809.36	1	KUN-5	KUN-5	25	81		RPGLCELPAASGLCNANIPAFYYNLAAKQCQKFIYGGCGGNANRFKTIDECRRTCAG	G.RPGLCELPAASGLCNANIPAFYYN(L)[-31.9756]AAKQCQKFIYGGCGGNANRFKTIDECRRTCAG.K	6081.93981	NONE		1	-31.9756:[25]	0		-	38	28	5.4900424e-19	-	-
D:/20230308_snakes_venoms/peak/mzml/3_Red_1_ms2.msalign	423	1555	HCD	2105	1225.90	101	7	6081.93481	6081.93981	29	80	9.953e+07	0.9986	809.36	1	KUN-5	KUN-5	25	81		RPGLCELPAASGLCNANIPAFYYNLAAKQCQKFIYGGCGGNANRFKTIDECRRTCAG	G.RPGLCELPAASGLCNANIPA(F)[-31.9756]YYNLAAKQCQKFIYGGCGGNANRFKTIDECRRTCAG.K	6081.93981	NONE		1	-31.9756:[21]	0		-	38	29	1.800578187e-18	-	-
D:/20230308_snakes_venoms/peak/mzml/3_Red_1_ms2.msalign	424	1556	HCD	2106	1226.42	101	7	6081.93481	6081.94481	29	80	9.953e+07	0.9986	809.36	1	KUN-5	KUN-5	25	81		RPGLCELPAASGLCNANIPAFYYNLAAKQCQKFIYGGCGGNANRFKTIDECRRTCAG	G.RPGLCELPAAS(G)[-31.9706]LCNANIPAFYYNLAAKQCQKFIYGGCGGNANRFKTIDECRRTCAG.K	6081.94481	NONE		1	-31.9706:[12]	0		-	32	26	5.40204238e-17	-	-
D:/20230308_snakes_venoms/peak/mzml/3_Red_1_ms2.msalign	425	1557	HCD	2108	1227.52	83	6	6081.93482	6080.93747	29	80	9.953e+07	0.9986	809.36	1	KUN-5	KUN-5	25	81		RPGLCELPAASGLCNANIPAFYYNLAAKQCQKFIYGGCGGNANRFKTIDECRRTCAG	G.RPGLCELPAASGLCNA(N)[-32.9780]IPAFYYNLAAKQCQKFIYGGCGGNANRFKTIDECRRTCAG.K	6080.93747	NONE		1	-32.9780:[17]	0		-	25	22	2.02164655e-11	-	-
D:/20230308_snakes_venoms/peak/mzml/3_Red_1_ms2.msalign	426	1558	HCD	2109	1228.04	79	6	6081.93482	6081.93982	29	80	9.953e+07	0.9986	809.36	1	KUN-5	KUN-5	25	81		RPGLCELPAASGLCNANIPAFYYNLAAKQCQKFIYGGCGGNANRFKTIDECRRTCAG	G.RPGLCELPAASGLCNANIPAFYY(NL)[-31.9756]AAKQCQKFIYGGCGGNANRFKTIDECRRTCAG.K	6081.93982	NONE		1	-31.9756:[24-25]	0		-	26	22	2.41511166e-12	-	-
D:/20230308_snakes_venoms/peak/mzml/3_Red_1_ms2.msalign	427	1559	HCD	2110	1228.56	101	7	6081.93481	6081.93981	29	80	9.953e+07	0.9986	809.36	1	KUN-5	KUN-5	25	81		RPGLCELPAASGLCNANIPAFYYNLAAKQCQKFIYGGCGGNANRFKTIDECRRTCAG	G.RPGLCELPAASGLCNANIPAFYYNLA(A)[-31.9756]KQCQKFIYGGCGGNANRFKTIDECRRTCAG.K	6081.93981	NONE		1	-31.9756:[27]	0		-	35	26	1.004051257e-16	-	-
D:/20230308_snakes_venoms/peak/mzml/3_Red_1_ms2.msalign	428	1561	HCD	2113	1230.18	65	6	6081.93482	6081.93982	29	80	9.953e+07	0.9986	809.36	1	KUN-5	KUN-5	25	82		RPGLCELPAASGLCNANIPAFYYNLAAKQCQKFIYGGCGGNANRFKTIDECRRTCAGK	G.RPGLCELPAASGLCNANIPAFYYNLAAKQCQKFI(YGGCGGNANRFKTIDECRR)[-160.0706]TCAGK.	6081.93982	NONE		1	-160.0706:[35-53]	0		-	21	17	2.094127056e-11	-	-
D:/20230308_snakes_venoms/peak/mzml/3_Red_1_ms2.msalign	429	1562	HCD	2114	1230.71	101	6	6113.90534	6113.915437	1	2	1.829e+09	0.99917	853.47	1	KUN-5	KUN-5	25	81		RPGLCELPAASGLCNANIPAFYYNLAAKQCQKFIYGGCGGNANRFKTIDECRRTCAG	G.RPGLCELPAASGLCNANIPAFYYNLAAKQCQKFIYGGCGGNANRFKTIDECRRTCAG.K	6113.915437	NONE		0		0		-	43	29	7.94590295e-18	-	-
D:/20230308_snakes_venoms/peak/mzml/3_Red_1_ms2.msalign	430	1563	HCD	2116	1231.80	116	7	6113.90537	6113.915437	1	2	1.829e+09	0.99917	853.47	1	KUN-5	KUN-5	25	81		RPGLCELPAASGLCNANIPAFYYNLAAKQCQKFIYGGCGGNANRFKTIDECRRTCAG	G.RPGLCELPAASGLCNANIPAFYYNLAAKQCQKFIYGGCGGNANRFKTIDECRRTCAG.K	6113.915437	NONE		0		0		-	45	30	1.152009923e-20	-	-
D:/20230308_snakes_venoms/peak/mzml/3_Red_1_ms2.msalign	431	1564	HCD	2117	1232.32	116	7	6113.90537	6113.915437	1	2	1.829e+09	0.99917	853.47	1	KUN-5	KUN-5	25	81		RPGLCELPAASGLCNANIPAFYYNLAAKQCQKFIYGGCGGNANRFKTIDECRRTCAG	G.RPGLCELPAASGLCNANIPAFYYNLAAKQCQKFIYGGCGGNANRFKTIDECRRTCAG.K	6113.915437	NONE		0		0		-	45	29	3.371541687e-23	-	-
D:/20230308_snakes_venoms/peak/mzml/3_Red_1_ms2.msalign	432	1565	HCD	2118	1232.84	101	6	6113.90534	6113.915437	1	2	1.829e+09	0.99917	853.47	1	KUN-5	KUN-5	25	81		RPGLCELPAASGLCNANIPAFYYNLAAKQCQKFIYGGCGGNANRFKTIDECRRTCAG	G.RPGLCELPAASGLCNANIPAFYYNLAAKQCQKFIYGGCGGNANRFKTIDECRRTCAG.K	6113.915437	NONE		0		0		-	49	36	3.892486635e-25	-	-
D:/20230308_snakes_venoms/peak/mzml/3_Red_1_ms2.msalign	433	1566	HCD	2120	1234.47	116	7	6113.90537	6113.915437	1	2	1.829e+09	0.99917	853.47	1	KUN-5	KUN-5	25	81		RPGLCELPAASGLCNANIPAFYYNLAAKQCQKFIYGGCGGNANRFKTIDECRRTCAG	G.RPGLCELPAASGLCNANIPAFYYNLAAKQCQKFIYGGCGGNANRFKTIDECRRTCAG.K	6113.915437	NONE		0		0		-	40	29	1.113075323e-22	-	-
D:/20230308_snakes_venoms/peak/mzml/3_Red_1_ms2.msalign	434	1567	HCD	2121	1234.99	101	6	6113.90534	6113.915437	1	2	1.829e+09	0.99917	853.47	1	KUN-5	KUN-5	25	81		RPGLCELPAASGLCNANIPAFYYNLAAKQCQKFIYGGCGGNANRFKTIDECRRTCAG	G.RPGLCELPAASGLCNANIPAFYYNLAAKQCQKFIYGGCGGNANRFKTIDECRRTCAG.K	6113.915437	NONE		0		0		-	39	28	1.425720161e-19	-	-
D:/20230308_snakes_venoms/peak/mzml/3_Red_1_ms2.msalign	435	1568	HCD	2122	1235.52	101	6	6113.90534	6113.915437	1	2	1.829e+09	0.99917	853.47	1	KUN-5	KUN-5	25	81		RPGLCELPAASGLCNANIPAFYYNLAAKQCQKFIYGGCGGNANRFKTIDECRRTCAG	G.RPGLCELPAASGLCNANIPAFYYNLAAKQCQKFIYGGCGGNANRFKTIDECRRTCAG.K	6113.915437	NONE		0		0		-	44	34	5.145661627e-23	-	-
D:/20230308_snakes_venoms/peak/mzml/3_Red_1_ms2.msalign	436	1569	HCD	2124	1236.60	101	7	6113.90537	6113.915437	1	2	1.829e+09	0.99917	853.47	1	KUN-5	KUN-5	25	81		RPGLCELPAASGLCNANIPAFYYNLAAKQCQKFIYGGCGGNANRFKTIDECRRTCAG	G.RPGLCELPAASGLCNANIPAFYYNLAAKQCQKFIYGGCGGNANRFKTIDECRRTCAG.K	6113.915437	NONE		0		0		-	37	26	1.887744081e-20	-	-
D:/20230308_snakes_venoms/peak/mzml/3_Red_1_ms2.msalign	437	1570	HCD	2125	1237.13	101	6	6113.90534	6113.915437	1	2	1.829e+09	0.99917	853.47	1	KUN-5	KUN-5	25	81		RPGLCELPAASGLCNANIPAFYYNLAAKQCQKFIYGGCGGNANRFKTIDECRRTCAG	G.RPGLCELPAASGLCNANIPAFYYNLAAKQCQKFIYGGCGGNANRFKTIDECRRTCAG.K	6113.915437	NONE		0		0		-	37	29	2.230757907e-19	-	-
D:/20230308_snakes_venoms/peak/mzml/3_Red_1_ms2.msalign	438	1571	HCD	2126	1237.65	101	8	6113.90536	6113.915437	1	2	1.829e+09	0.99917	853.47	1	KUN-5	KUN-5	25	81		RPGLCELPAASGLCNANIPAFYYNLAAKQCQKFIYGGCGGNANRFKTIDECRRTCAG	G.RPGLCELPAASGLCNANIPAFYYNLAAKQCQKFIYGGCGGNANRFKTIDECRRTCAG.K	6113.915437	NONE		0		0		-	37	27	3.935249804e-20	-	-
D:/20230308_snakes_venoms/peak/mzml/3_Red_1_ms2.msalign	439	1572	HCD	2128	1238.73	101	8	6113.90536	6113.915437	1	2	1.829e+09	0.99917	853.47	1	KUN-5	KUN-5	25	81		RPGLCELPAASGLCNANIPAFYYNLAAKQCQKFIYGGCGGNANRFKTIDECRRTCAG	G.RPGLCELPAASGLCNANIPAFYYNLAAKQCQKFIYGGCGGNANRFKTIDECRRTCAG.K	6113.915437	NONE		0		0		-	37	26	2.73385783e-20	-	-
D:/20230308_snakes_venoms/peak/mzml/3_Red_1_ms2.msalign	440	1573	HCD	2129	1239.26	101	7	6113.90537	6113.915437	1	2	1.829e+09	0.99917	853.47	1	KUN-5	KUN-5	25	81		RPGLCELPAASGLCNANIPAFYYNLAAKQCQKFIYGGCGGNANRFKTIDECRRTCAG	G.RPGLCELPAASGLCNANIPAFYYNLAAKQCQKFIYGGCGGNANRFKTIDECRRTCAG.K	6113.915437	NONE		0		0		-	39	28	3.553690724e-20	-	-
D:/20230308_snakes_venoms/peak/mzml/3_Red_1_ms2.msalign	441	1574	HCD	2130	1239.78	101	7	6113.90537	6113.915437	1	2	1.829e+09	0.99917	853.47	1	KUN-5	KUN-5	25	81		RPGLCELPAASGLCNANIPAFYYNLAAKQCQKFIYGGCGGNANRFKTIDECRRTCAG	G.RPGLCELPAASGLCNANIPAFYYNLAAKQCQKFIYGGCGGNANRFKTIDECRRTCAG.K	6113.915437	NONE		0		0		-	42	30	1.285685383e-23	-	-
D:/20230308_snakes_venoms/peak/mzml/3_Red_1_ms2.msalign	442	1575	HCD	2132	1240.87	101	8	6113.90536	6113.915437	1	2	1.829e+09	0.99917	853.47	1	KUN-5	KUN-5	25	81		RPGLCELPAASGLCNANIPAFYYNLAAKQCQKFIYGGCGGNANRFKTIDECRRTCAG	G.RPGLCELPAASGLCNANIPAFYYNLAAKQCQKFIYGGCGGNANRFKTIDECRRTCAG.K	6113.915437	NONE		0		0		-	41	30	1.864058866e-25	-	-
D:/20230308_snakes_venoms/peak/mzml/3_Red_1_ms2.msalign	443	1576	HCD	2133	1241.39	101	8	6113.90536	6113.915437	1	2	1.829e+09	0.99917	853.47	1	KUN-5	KUN-5	25	81		RPGLCELPAASGLCNANIPAFYYNLAAKQCQKFIYGGCGGNANRFKTIDECRRTCAG	G.RPGLCELPAASGLCNANIPAFYYNLAAKQCQKFIYGGCGGNANRFKTIDECRRTCAG.K	6113.915437	NONE		0		0		-	39	28	3.9323946e-21	-	-
D:/20230308_snakes_venoms/peak/mzml/3_Red_1_ms2.msalign	444	1577	HCD	2134	1241.91	101	6	6113.90534	6113.915437	1	2	1.829e+09	0.99917	853.47	1	KUN-5	KUN-5	25	81		RPGLCELPAASGLCNANIPAFYYNLAAKQCQKFIYGGCGGNANRFKTIDECRRTCAG	G.RPGLCELPAASGLCNANIPAFYYNLAAKQCQKFIYGGCGGNANRFKTIDECRRTCAG.K	6113.915437	NONE		0		0		-	45	32	1.073816268e-21	-	-
D:/20230308_snakes_venoms/peak/mzml/3_Red_1_ms2.msalign	445	1578	HCD	2136	1243.00	101	8	6113.90536	6113.915437	1	2	1.829e+09	0.99917	853.47	1	KUN-5	KUN-5	25	81		RPGLCELPAASGLCNANIPAFYYNLAAKQCQKFIYGGCGGNANRFKTIDECRRTCAG	G.RPGLCELPAASGLCNANIPAFYYNLAAKQCQKFIYGGCGGNANRFKTIDECRRTCAG.K	6113.915437	NONE		0		0		-	41	31	2.287667314e-26	-	-
D:/20230308_snakes_venoms/peak/mzml/3_Red_1_ms2.msalign	446	1579	HCD	2137	1243.53	88	5	6113.90537	6113.915437	1	2	1.829e+09	0.99917	853.47	1	KUN-5	KUN-5	25	81		RPGLCELPAASGLCNANIPAFYYNLAAKQCQKFIYGGCGGNANRFKTIDECRRTCAG	G.RPGLCELPAASGLCNANIPAFYYNLAAKQCQKFIYGGCGGNANRFKTIDECRRTCAG.K	6113.915437	NONE		0		0		-	38	29	3.553950288e-17	-	-
D:/20230308_snakes_venoms/peak/mzml/3_Red_1_ms2.msalign	447	1580	HCD	2138	1244.05	101	7	6113.90537	6113.915437	1	2	1.829e+09	0.99917	853.47	1	KUN-5	KUN-5	25	81		RPGLCELPAASGLCNANIPAFYYNLAAKQCQKFIYGGCGGNANRFKTIDECRRTCAG	G.RPGLCELPAASGLCNANIPAFYYNLAAKQCQKFIYGGCGGNANRFKTIDECRRTCAG.K	6113.915437	NONE		0		0		-	51	31	5.338907025e-23	-	-
D:/20230308_snakes_venoms/peak/mzml/3_Red_1_ms2.msalign	448	1581	HCD	2140	1245.32	62	5	6113.90537	6113.915437	1	2	1.829e+09	0.99917	853.47	1	KUN-5	KUN-5	25	81		RPGLCELPAASGLCNANIPAFYYNLAAKQCQKFIYGGCGGNANRFKTIDECRRTCAG	G.RPGLCELPAASGLCNANIPAFYYNLAAKQCQKFIYGGCGGNANRFKTIDECRRTCAG.K	6113.915437	NONE		0		0		-	29	21	6.410646781e-12	-	-
D:/20230308_snakes_venoms/peak/mzml/3_Red_1_ms2.msalign	449	1582	HCD	2141	1245.84	101	6	6113.90534	6113.915437	1	2	1.829e+09	0.99917	853.47	1	KUN-5	KUN-5	25	81		RPGLCELPAASGLCNANIPAFYYNLAAKQCQKFIYGGCGGNANRFKTIDECRRTCAG	G.RPGLCELPAASGLCNANIPAFYYNLAAKQCQKFIYGGCGGNANRFKTIDECRRTCAG.K	6113.915437	NONE		0		0		-	49	31	1.438049451e-21	-	-
D:/20230308_snakes_venoms/peak/mzml/3_Red_1_ms2.msalign	450	1583	HCD	2142	1246.37	101	6	6113.90534	6113.915437	1	2	1.829e+09	0.99917	853.47	1	KUN-5	KUN-5	25	81		RPGLCELPAASGLCNANIPAFYYNLAAKQCQKFIYGGCGGNANRFKTIDECRRTCAG	G.RPGLCELPAASGLCNANIPAFYYNLAAKQCQKFIYGGCGGNANRFKTIDECRRTCAG.K	6113.915437	NONE		0		0		-	44	32	4.541656199e-22	-	-
D:/20230308_snakes_venoms/peak/mzml/3_Red_1_ms2.msalign	451	1595	HCD	2158	1255.20	38	6	6066.75488	6065.76253	88	476	1.492e+07	0.98235	467.53	1	3FTx-15	3FTx-15	22	76		RMCYISSDDPEPCPAGENLCYLKAWCDAWCSIRGKRLEFGCAATCPTVKPGVDIT	T.RMCYISSDDPEPCPAGENLCYLKAWCDAWCSIRGKRLEFGCAATCPTVK(PGVDIT)[+27.0112].C	6065.76253	NONE		1	+27.0112:[50-55]	0		-	9	9	0.00257935608	-	-
D:/20230308_snakes_venoms/peak/mzml/3_Red_1_ms2.msalign	452	1605	HCD	2172	1263.49	43	7	6113.90537	6113.915437	1	2	1.829e+09	0.99917	853.47	1	KUN-5	KUN-5	25	81		RPGLCELPAASGLCNANIPAFYYNLAAKQCQKFIYGGCGGNANRFKTIDECRRTCAG	G.RPGLCELPAASGLCNANIPAFYYNLAAKQCQKFIYGGCGGNANRFKTIDECRRTCAG.K	6113.915437	NONE		0		0		-	19	16	1.283349307e-15	-	-
D:/20230308_snakes_venoms/peak/mzml/3_Red_1_ms2.msalign	453	1606	HCD	2173	1264.01	41	7	6113.90537	6113.91037	1	2	1.829e+09	0.99917	853.47	1	KUN-5	KUN-5	25	82		RPGLCELPAASGLCNANIPAFYYNLAAKQCQKFIYGGCGGNANRFKTIDECRRTCAGK	G.RPGLCELPAASGLCNANIPAFYYNLAAKQCQKFIY(GGCGGNANRFKTID)[-128.1000]ECRRTCAGK.	6113.91037	NONE		1	-128.1000:[36-49]	0		-	22	19	5.069988062e-17	-	-
D:/20230308_snakes_venoms/peak/mzml/3_Red_1_ms2.msalign	454	1612	HCD	2181	1268.29	35	6	6113.90534	6113.915437	1	2	1.829e+09	0.99917	853.47	1	KUN-5	KUN-5	25	81		RPGLCELPAASGLCNANIPAFYYNLAAKQCQKFIYGGCGGNANRFKTIDECRRTCAG	G.RPGLCELPAASGLCNANIPAFYYNLAAKQCQKFIYGGCGGNANRFKTIDECRRTCAG.K	6113.915437	NONE		0		0		-	17	14	1.305931375e-11	-	-
D:/20230308_snakes_venoms/peak/mzml/3_Red_1_ms2.msalign	455	1614	HCD	2184	1270.70	43	6	6113.90534	6113.91534	1	2	1.829e+09	0.99917	853.47	1	KUN-5	KUN-5	25	82		RPGLCELPAASGLCNANIPAFYYNLAAKQCQKFIYGGCGGNANRFKTIDECRRTCAGK	G.RPGLCELPAASGLCNANIPAFYYNLAAKQCQKFIYGGCGGNANRFKTID(ECRR)[-128.0951]TCAGK.	6113.91534	NONE		1	-128.0951:[50-53]	0		-	18	16	6.229675773e-12	-	-
D:/20230308_snakes_venoms/peak/mzml/3_Red_1_ms2.msalign	456	1615	HCD	2185	1271.22	52	7	6113.90537	6113.91537	1	2	1.829e+09	0.99917	853.47	1	KUN-5	KUN-5	25	82		RPGLCELPAASGLCNANIPAFYYNLAAKQCQKFIYGGCGGNANRFKTIDECRRTCAGK	G.RPGLCELPAASGLCNANIPAFYYNLAAKQCQKFIYGGCGGNANRFKTID(ECRR)[-128.0950]TCAGK.	6113.91537	NONE		1	-128.0950:[50-53]	0		-	23	17	1.701684984e-13	-	-
D:/20230308_snakes_venoms/peak/mzml/3_Red_1_ms2.msalign	457	1616	HCD	2186	1271.75	46	8	6113.90536	6113.915437	1	2	1.829e+09	0.99917	853.47	1	KUN-5	KUN-5	25	81		RPGLCELPAASGLCNANIPAFYYNLAAKQCQKFIYGGCGGNANRFKTIDECRRTCAG	G.RPGLCELPAASGLCNANIPAFYYNLAAKQCQKFIYGGCGGNANRFKTIDECRRTCAG.K	6113.915437	NONE		0		0		-	18	16	2.576562046e-13	-	-
D:/20230308_snakes_venoms/peak/mzml/3_Red_1_ms2.msalign	458	1617	HCD	2188	1272.84	48	7	6113.90537	6114.90272	1	2	1.829e+09	0.99917	853.47	1	KUN-5	KUN-5	25	81		RPGLCELPAASGLCNANIPAFYYNLAAKQCQKFIYGGCGGNANRFKTIDECRRTCAG	G.RPGLCELPAASGLCNANIPA(F)[+0.9873]YYNLAAKQCQKFIYGGCGGNANRFKTIDECRRTCAG.K	6114.90272	NONE		1	+0.9873:[21]	0		-	26	22	9.41224937e-19	-	-
D:/20230308_snakes_venoms/peak/mzml/3_Red_1_ms2.msalign	459	1618	HCD	2189	1273.36	32	7	6113.90537	6114.89772	1	2	1.829e+09	0.99917	853.47	1	KUN-5	KUN-5	25	81		RPGLCELPAASGLCNANIPAFYYNLAAKQCQKFIYGGCGGNANRFKTIDECRRTCAG	G.RPGLCELPAASGLCNANIPAFYYNLAAK(QCQK)[+0.9823]FIYGGCGGNANRFKTIDECRRTCAG.K	6114.89772	NONE		1	+0.9823:[29-32]	0		-	20	17	4.8424253e-13	-	-
D:/20230308_snakes_venoms/peak/mzml/3_Red_1_ms2.msalign	460	1619	HCD	2190	1273.88	42	6	5362.61868	5361.62633	50	295	2.691e+07	0.97827	1945.5	1	KUN-5	KUN-5	25	72		RPGLCELPAASGLCNANIPAFYYNLAAKQCQKFIYGGCGGNANRFKTI	G.RPGLCELPAASGLCNANIPAFYYNLAAKQCQKFIY(GGCGGNANRFKTI)[+239.1073].D	5361.62633	NONE		1	+239.1073:[36-48]	0		-	21	17	5.3730828e-11	-	-
D:/20230308_snakes_venoms/peak/mzml/3_Red_1_ms2.msalign	461	1620	HCD	2192	1274.98	15	7	7747.46443	7747.474532	7	6	7.535e+08	0.99852	852.83	1	3FTx-15	3FTx-15	22	91		RMCYISSDDPEPCPAGENLCYLKAWCDAWCSIRGKRLEFGCAATCPTVKPGVDITCCDTDNCNPHPKRKP	T.RMCYISSDDPEPCPAGENLCYLKAWCDAWCSIRGKRLEFGCAATCPTVKPGVDITCCDTDNCNPHPKRKP.	7747.474532	NONE		0		0		-	8	8	8.3416e-09	-	-
D:/20230308_snakes_venoms/peak/mzml/3_Red_1_ms2.msalign	462	1621	HCD	2193	1275.50	29	5	5362.61867	5361.62632	50	295	2.691e+07	0.97827	1945.5	1	KUN-5	KUN-5	25	73		RPGLCELPAASGLCNANIPAFYYNLAAKQCQKFIYGGCGGNANRFKTID	G.RPGLCELPAASGLCNANIPAFYYNLAAKQCQKFIYG(GCGGNANRFKTID)[+124.0803].E	5361.62632	NONE		1	+124.0803:[37-49]	0		-	17	14	1.9228188e-08	-	-
D:/20230308_snakes_venoms/peak/mzml/3_Red_1_ms2.msalign	463	1622	HCD	2194	1276.03	90	6	5860.75428	5860.761563	28	90	8.830e+07	0.99861	935.66	1	KUN-5	KUN-5	27	81		GLCELPAASGLCNANIPAFYYNLAAKQCQKFIYGGCGGNANRFKTIDECRRTCAG	P.GLCELPAASGLCNANIPAFYYNLAAKQCQKFIYGGCGGNANRFKTIDECRRTCAG.K	5860.761563	NONE		0		0		-	32	23	1.725592752e-13	-	-
D:/20230308_snakes_venoms/peak/mzml/3_Red_1_ms2.msalign	464	1623	HCD	2196	1277.12	42	6	5362.61868	5361.62633	50	295	2.691e+07	0.97827	1945.5	1	KUN-5	KUN-5	25	72		RPGLCELPAASGLCNANIPAFYYNLAAKQCQKFIYGGCGGNANRFKTI	G.RPGLCELPAASGLCNANIPAFYYNLAAKQCQKFIY(GGCGGNANRFKTI)[+239.1073].D	5361.62633	NONE		1	+239.1073:[36-48]	0		-	16	13	2.4499836e-06	-	-
D:/20230308_snakes_venoms/peak/mzml/3_Red_1_ms2.msalign	465	1624	HCD	2197	1277.64	74	7	5860.75427	5860.761563	28	90	8.830e+07	0.99861	935.66	1	KUN-5	KUN-5	27	81		GLCELPAASGLCNANIPAFYYNLAAKQCQKFIYGGCGGNANRFKTIDECRRTCAG	P.GLCELPAASGLCNANIPAFYYNLAAKQCQKFIYGGCGGNANRFKTIDECRRTCAG.K	5860.761563	NONE		0		0		-	29	20	4.279710708e-16	-	-
D:/20230308_snakes_venoms/peak/mzml/3_Red_1_ms2.msalign	466	1625	HCD	2198	1278.16	93	6	5860.75428	5860.761563	28	90	8.830e+07	0.99861	935.66	1	KUN-5	KUN-5	27	81		GLCELPAASGLCNANIPAFYYNLAAKQCQKFIYGGCGGNANRFKTIDECRRTCAG	P.GLCELPAASGLCNANIPAFYYNLAAKQCQKFIYGGCGGNANRFKTIDECRRTCAG.K	5860.761563	NONE		0		0		-	30	22	1.731348216e-14	-	-
D:/20230308_snakes_venoms/peak/mzml/3_Red_1_ms2.msalign	467	1626	HCD	2200	1279.26	91	6	5860.75428	5860.761563	28	90	8.830e+07	0.99861	935.66	1	KUN-5	KUN-5	27	81		GLCELPAASGLCNANIPAFYYNLAAKQCQKFIYGGCGGNANRFKTIDECRRTCAG	P.GLCELPAASGLCNANIPAFYYNLAAKQCQKFIYGGCGGNANRFKTIDECRRTCAG.K	5860.761563	NONE		0		0		-	29	22	4.837598298e-16	-	-
D:/20230308_snakes_venoms/peak/mzml/3_Red_1_ms2.msalign	468	1628	HCD	2202	1280.30	84	6	5860.75428	5860.761563	28	90	8.830e+07	0.99861	935.66	1	KUN-5	KUN-5	27	81		GLCELPAASGLCNANIPAFYYNLAAKQCQKFIYGGCGGNANRFKTIDECRRTCAG	P.GLCELPAASGLCNANIPAFYYNLAAKQCQKFIYGGCGGNANRFKTIDECRRTCAG.K	5860.761563	NONE		0		0		-	31	24	7.72867251e-15	-	-
D:/20230308_snakes_venoms/peak/mzml/3_Red_1_ms2.msalign	469	1637	HCD	2214	1286.99	29	6	5366.58938	5366.588589	64	604	1.090e+07	0.9317	878.71	1	KUN-5	KUN-5	25	74		RPGLCELPAASGLCNANIPAFYYNLAAKQCQKFIYGGCGGNANRFKTIDE	G.RPGLCELPAASGLCNANIPAFYYNLAAKQCQKFIYGGCGGNANRFKTIDE.C	5366.588589	NONE		0		0		-	10	8	0.0001820179944	-	-
D:/20230308_snakes_venoms/peak/mzml/3_Red_1_ms2.msalign	470	1640	HCD	2218	1289.13	59	6	5615.63825	5615.74825	66	363	2.040e+07	0.92746	2055.2	1	KUN-5	KUN-5	32	81		PAASGLCNANIPAFYYNLAAKQCQKFIYGGCGGNANRFKTIDECRRTCAG	L.PAASGLCNAN(I)[+270.2281]PAFYYNLAAKQCQKFIYGGCGGNANRFKTIDECRRTCAG.K	5615.74825	NONE		1	+270.2281:[11]	0		-	17	15	2.02709248e-08	-	-
D:/20230308_snakes_venoms/peak/mzml/3_Red_1_ms2.msalign	471	1641	HCD	2220	1290.23	33	6	5366.58938	5366.588589	64	604	1.090e+07	0.9317	878.71	1	KUN-5	KUN-5	25	74		RPGLCELPAASGLCNANIPAFYYNLAAKQCQKFIYGGCGGNANRFKTIDE	G.RPGLCELPAASGLCNANIPAFYYNLAAKQCQKFIYGGCGGNANRFKTIDE.C	5366.588589	NONE		0		0		-	17	11	1.708568268e-08	-	-
D:/20230308_snakes_venoms/peak/mzml/3_Red_1_ms2.msalign	472	1646	HCD	2226	1293.66	71	5	5393.59597	5393.60097	21	72	1.065e+08	0.99876	466.62	1	KUN-5	KUN-5	25	78		RPGLCELPAASGLCNANIPAFYYNLAAKQCQKFIYGGCGGNANRFKTIDECRRT	G.RPGLCELPAASGLCNANIPAFYYNLAAKQCQKFIYGGC(GGNANRFKTIDECRRT)[-489.2467].C	5393.60097	NONE		1	-489.2467:[39-54]	0		-	38	29	2.49715968e-14	-	-
D:/20230308_snakes_venoms/peak/mzml/3_Red_1_ms2.msalign	473	1648	HCD	2229	1295.28	75	6	5393.59595	5393.60095	21	72	1.065e+08	0.99876	466.62	1	KUN-5	KUN-5	25	77		RPGLCELPAASGLCNANIPAFYYNLAAKQCQKFIYGGCGGNANRFKTIDECRR	G.RPGLCELPAASGLCNANIPAFYYNLAAKQCQKFIYGGC(GGNANRFKTIDECRR)[-388.1990].T	5393.60095	NONE		1	-388.1990:[39-53]	0		-	41	28	3.50256972e-22	-	-
D:/20230308_snakes_venoms/peak/mzml/3_Red_1_ms2.msalign	474	1649	HCD	2230	1295.80	75	6	5393.59595	5393.60095	21	72	1.065e+08	0.99876	466.62	1	KUN-5	KUN-5	25	78		RPGLCELPAASGLCNANIPAFYYNLAAKQCQKFIYGGCGGNANRFKTIDECRRT	G.RPGLCELPAASGLCNANIPAFYYNLAAKQCQKFIYGGC(GGNANRFKTIDECRRT)[-489.2467].C	5393.60095	NONE		1	-489.2467:[39-54]	0		-	41	31	2.10679356e-22	-	-
D:/20230308_snakes_venoms/peak/mzml/3_Red_1_ms2.msalign	475	1650	HCD	2232	1296.89	67	6	5393.59595	5393.60095	21	72	1.065e+08	0.99876	466.62	1	KUN-5	KUN-5	25	70		RPGLCELPAASGLCNANIPAFYYNLAAKQCQKFIYGGCGGNANRFK	G.RPGLCELPAASGLCNANIPAFYYNLAAKQCQKFIYGGC(GGNANRFK)[+485.2136].T	5393.60095	NONE		1	+485.2136:[39-46]	0		-	33	26	2.72627556e-19	-	-
D:/20230308_snakes_venoms/peak/mzml/3_Red_1_ms2.msalign	476	1651	HCD	2233	1297.42	59	6	5393.59595	5393.60095	21	72	1.065e+08	0.99876	466.62	1	KUN-5	KUN-5	25	70		RPGLCELPAASGLCNANIPAFYYNLAAKQCQKFIYGGCGGNANRFK	G.RPGLCELPAASGLCNANIPAFYYNLAAKQCQKFIYGGC(GGNANRFK)[+485.2136].T	5393.60095	NONE		1	+485.2136:[39-46]	0		-	40	26	5.26911048e-19	-	-
D:/20230308_snakes_venoms/peak/mzml/3_Red_1_ms2.msalign	477	1652	HCD	2234	1297.94	50	5	5393.59597	5393.60097	21	72	1.065e+08	0.99876	466.62	1	KUN-5	KUN-5	25	73		RPGLCELPAASGLCNANIPAFYYNLAAKQCQKFIYGGCGGNANRFKTID	G.RPGLCELPAASGLCNANIPAFYYNLAAKQCQKFIYG(GCGG)[+156.0550]NANRFKTID.E	5393.60097	NONE		1	+156.0550:[37-40]	0		-	25	21	2.05409136e-11	-	-
D:/20230308_snakes_venoms/peak/mzml/3_Red_1_ms2.msalign	478	1653	HCD	2236	1299.03	43	6	5393.59595	5393.59595	21	72	1.065e+08	0.99876	466.62	1	KUN-5	KUN-5	25	78		RPGLCELPAASGLCNANIPAFYYNLAAKQCQKFIYGGCGGNANRFKTIDECRRT	G.RPGLCELPAASGLCNANIPAFYYNLAAKQCQKFIYG(GCGGNANRFKTIDECRRT)[-489.2517].C	5393.59595	NONE		1	-489.2517:[37-54]	0		-	22	15	1.366614276e-08	-	-
D:/20230308_snakes_venoms/peak/mzml/3_Red_1_ms2.msalign	479	1654	HCD	2237	1299.56	22	5	5393.59597	5393.60097	21	72	1.065e+08	0.99876	466.62	1	KUN-5	KUN-5	25	78		RPGLCELPAASGLCNANIPAFYYNLAAKQCQKFIYGGCGGNANRFKTIDECRRT	G.RPGLCELPAASGLCNANIPAFYYNL(AAKQCQKFIYGGCG)[-489.2467]GNANRFKTIDECRRT.C	5393.60097	NONE		1	-489.2467:[26-39]	0		-	16	15	1.301892276e-09	-	-
D:/20230308_snakes_venoms/peak/mzml/3_Red_1_ms2.msalign	480	1665	HCD	2252	1307.87	15	8	7747.46443	7747.474532	7	6	7.535e+08	0.99852	852.83	1	3FTx-15	3FTx-15	22	91		RMCYISSDDPEPCPAGENLCYLKAWCDAWCSIRGKRLEFGCAATCPTVKPGVDITCCDTDNCNPHPKRKP	T.RMCYISSDDPEPCPAGENLCYLKAWCDAWCSIRGKRLEFGCAATCPTVKPGVDITCCDTDNCNPHPKRKP.	7747.474532	NONE		0		0		-	7	7	3.05528e-10	-	-
D:/20230308_snakes_venoms/peak/mzml/3_Red_1_ms2.msalign	481	1691	HCD	2286	1326.57	63	9	13408.83102	13408.84102	16	130	6.566e+07	0.91172	374.58	1	PLA2-1	PLA2-1	22	141		NLLQFNNMIQCTIPTSIPWLDYSNYGCYCGYGGSGTPVDELDRCCQTHDNCYSEAEKLSECKPYYKIYSYECSEGTLTCGGDNEECAAFVCNCDREAAICFAGAPYIKANKKIDTKERCQ	L.NLLQFNNMIQCTIPTSIPWLDYSNYGCYCGYGGSGTPVDELDRCCQTHDNCYSEAEKLSECKPYYKIYSYECSEGTLTCGGD(NE)[-14.0172]ECAAFVCNCDREAAICFAGAPYIKANKKIDTKERCQ.	13408.84102	NONE		1	-14.0172:[83-84]	0		-	27	27	2.694295168e-24	-	-
D:/20230308_snakes_venoms/peak/mzml/3_Red_1_ms2.msalign	482	1693	HCD	2289	1328.73	55	9	13423.84545	13422.85824	5	136	6.411e+07	0.99423	1255	1	PLA2-1	PLA2-1	22	141		NLLQFNNMIQCTIPTSIPWLDYSNYGCYCGYGGSGTPVDELDRCCQTHDNCYSEAEKLSECKPYYKIYSYECSEGTLTCGGDNEECAAFVCNCDREAAICFAGAPYIKANKKIDTKERCQ	L.NLLQFNNMIQCTIPTSIPWLDYSNYGCYCGYGGSGTPVDELDRCCQTHDNCYSEAEKLSECKPYYKIYSYECSEGTLTCGGDNEECAAFVCNCDREAAICFAGAPYIKANKKIDTKERCQ.	13422.85824	NONE		0		0		-	30	27	3.800862e-29	-	-
D:/20230308_snakes_venoms/peak/mzml/3_Red_1_ms2.msalign	483	1694	HCD	2290	1329.25	54	9	13408.83102	13408.83602	16	130	6.566e+07	0.91172	374.58	1	PLA2-1	PLA2-1	22	141		NLLQFNNMIQCTIPTSIPWLDYSNYGCYCGYGGSGTPVDELDRCCQTHDNCYSEAEKLSECKPYYKIYSYECSEGTLTCGGDNEECAAFVCNCDREAAICFAGAPYIKANKKIDTKERCQ	L.NLLQFNNMIQCTIPTSIPWLDYSNYGCYCGYGGSGTPVDELDRCCQTHDNCYSEAEKLSECKPYYKIYSYECSEGTLTCG(GDNE)[-14.0222]ECAAFVCNCDREAAICFAGAPYIKANKKIDTKERCQ.	13408.83602	NONE		1	-14.0222:[81-84]	0		-	25	25	3.309845248e-23	-	-
D:/20230308_snakes_venoms/peak/mzml/3_Red_1_ms2.msalign	484	1695	HCD	2292	1330.35	44	9	13423.84545	13422.85824	5	136	6.411e+07	0.99423	1255	1	PLA2-1	PLA2-1	22	141		NLLQFNNMIQCTIPTSIPWLDYSNYGCYCGYGGSGTPVDELDRCCQTHDNCYSEAEKLSECKPYYKIYSYECSEGTLTCGGDNEECAAFVCNCDREAAICFAGAPYIKANKKIDTKERCQ	L.NLLQFNNMIQCTIPTSIPWLDYSNYGCYCGYGGSGTPVDELDRCCQTHDNCYSEAEKLSECKPYYKIYSYECSEGTLTCGGDNEECAAFVCNCDREAAICFAGAPYIKANKKIDTKERCQ.	13422.85824	NONE		0		0		-	26	25	2.525484e-28	-	-
D:/20230308_snakes_venoms/peak/mzml/3_Red_1_ms2.msalign	485	1696	HCD	2293	1330.87	44	9	13423.84545	13422.85824	5	136	6.411e+07	0.99423	1255	1	PLA2-1	PLA2-1	22	141		NLLQFNNMIQCTIPTSIPWLDYSNYGCYCGYGGSGTPVDELDRCCQTHDNCYSEAEKLSECKPYYKIYSYECSEGTLTCGGDNEECAAFVCNCDREAAICFAGAPYIKANKKIDTKERCQ	L.NLLQFNNMIQCTIPTSIPWLDYSNYGCYCGYGGSGTPVDELDRCCQTHDNCYSEAEKLSECKPYYKIYSYECSEGTLTCGGDNEECAAFVCNCDREAAICFAGAPYIKANKKIDTKERCQ.	13422.85824	NONE		0		0		-	22	22	6.11169e-27	-	-
D:/20230308_snakes_venoms/peak/mzml/3_Red_1_ms2.msalign	486	1697	HCD	2294	1331.40	31	9	13423.84545	13422.85824	5	136	6.411e+07	0.99423	1255	1	PLA2-1	PLA2-1	22	141		NLLQFNNMIQCTIPTSIPWLDYSNYGCYCGYGGSGTPVDELDRCCQTHDNCYSEAEKLSECKPYYKIYSYECSEGTLTCGGDNEECAAFVCNCDREAAICFAGAPYIKANKKIDTKERCQ	L.NLLQFNNMIQCTIPTSIPWLDYSNYGCYCGYGGSGTPVDELDRCCQTHDNCYSEAEKLSECKPYYKIYSYECSEGTLTCGGDNEECAAFVCNCDREAAICFAGAPYIKANKKIDTKERCQ.	13422.85824	NONE		0		0		-	17	16	3.320382e-19	-	-
D:/20230308_snakes_venoms/peak/mzml/3_Red_1_ms2.msalign	487	1698	HCD	2296	1332.49	18	9	13423.84545	13422.85824	5	136	6.411e+07	0.99423	1255	1	PLA2-1	PLA2-1	22	141		NLLQFNNMIQCTIPTSIPWLDYSNYGCYCGYGGSGTPVDELDRCCQTHDNCYSEAEKLSECKPYYKIYSYECSEGTLTCGGDNEECAAFVCNCDREAAICFAGAPYIKANKKIDTKERCQ	L.NLLQFNNMIQCTIPTSIPWLDYSNYGCYCGYGGSGTPVDELDRCCQTHDNCYSEAEKLSECKPYYKIYSYECSEGTLTCGGDNEECAAFVCNCDREAAICFAGAPYIKANKKIDTKERCQ.	13422.85824	NONE		0		0		-	10	10	8.8764e-13	-	-
D:/20230308_snakes_venoms/peak/mzml/3_Red_1_ms2.msalign	488	1712	HCD	2314	1342.84	33	4	3959.9532	3959.9632	69	423	1.713e+07	0.9699	1255	1	KUN-5	KUN-5	25	59		RPGLCELPAASGLCNANIPAFYYNLAAKQCQKFIY	G.RPGLCELPAASGLCNANIPA(F)[+113.0584]YYNLAAKQCQKFIY.G	3959.9632	NONE		1	+113.0584:[21]	0		-	16	12	6.81804864e-06	-	-
D:/20230308_snakes_venoms/peak/mzml/3_Red_1_ms2.msalign	489	1715	HCD	2318	1344.98	30	4	3959.9532	3960.947742	69	423	1.713e+07	0.9699	1255	1	KUN-5	KUN-5	25	61		RPGLCELPAASGLCNANIPAFYYNLAAKQCQKFIYGG	G.RPGLCELPAASGLCNANIPAFYYNLAAKQCQKFIYGG.C	3960.947742	NONE		0		0		-	16	12	5.19454568e-08	-	-
D:/20230308_snakes_venoms/peak/mzml/3_Red_1_ms2.msalign	490	1717	HCD	2321	1346.60	33	4	3959.9532	3960.947742	69	423	1.713e+07	0.9699	1255	1	KUN-5	KUN-5	25	61		RPGLCELPAASGLCNANIPAFYYNLAAKQCQKFIYGG	G.RPGLCELPAASGLCNANIPAFYYNLAAKQCQKFIYGG.C	3960.947742	NONE		0		0		-	12	9	5.82389392e-05	-	-
D:/20230308_snakes_venoms/peak/mzml/3_Red_1_ms2.msalign	491	1718	HCD	2322	1347.13	34	4	3959.9532	3960.947742	69	423	1.713e+07	0.9699	1255	1	KUN-5	KUN-5	25	61		RPGLCELPAASGLCNANIPAFYYNLAAKQCQKFIYGG	G.RPGLCELPAASGLCNANIPAFYYNLAAKQCQKFIYGG.C	3960.947742	NONE		0		0		-	15	11	2.197928816e-06	-	-
D:/20230308_snakes_venoms/peak/mzml/3_Red_1_ms2.msalign	492	1721	HCD	2326	1349.27	39	4	3955.98405	3955.98905	73	172	5.160e+07	0.98681	868.68	1	KUN-5	KUN-5	25	61		RPGLCELPAASGLCNANIPAFYYNLAAKQCQKFIYGG	G.RPGLCELPAASGLCNANIPAFYYNLA(AKQCQKFIYGG)[-4.9587].C	3955.98905	NONE		1	-4.9587:[27-37]	0		-	16	13	0.001439611502	-	-
D:/20230308_snakes_venoms/peak/mzml/3_Red_1_ms2.msalign	493	1724	HCD	2330	1351.69	36	4	3955.98405	3955.98905	73	172	5.160e+07	0.98681	868.68	1	KUN-5	KUN-5	25	57		RPGLCELPAASGLCNANIPAFYYNLAAKQCQKF	G.RPGLCELPAASGLCNANIPAFYYNLA(AKQCQKF)[+385.2316].I	3955.98905	NONE		1	+385.2316:[27-33]	0		-	15	13	3.80961818e-06	-	-
D:/20230308_snakes_venoms/peak/mzml/3_Red_1_ms2.msalign	494	1727	HCD	2334	1353.82	37	4	3955.98405	3955.98905	73	172	5.160e+07	0.98681	868.68	1	KUN-5	KUN-5	25	66		RPGLCELPAASGLCNANIPAFYYNLAAKQCQKFIYGGCGGNA	G.RPGLCELPAASGLCNANIPAFYYNLA(AKQCQKFIYGGCGGNA)[-407.0908].N	3955.98905	NONE		1	-407.0908:[27-42]	0		-	17	13	3.97287926e-05	-	-
D:/20230308_snakes_venoms/peak/mzml/3_Red_1_ms2.msalign	495	1729	HCD	2337	1356.17	34	4	3955.98405	3955.98905	73	172	5.160e+07	0.98681	868.68	1	KUN-5	KUN-5	25	57		RPGLCELPAASGLCNANIPAFYYNLAAKQCQKF	G.RPGLCELPAASGLCNANIPAFYYNLA(AKQCQKF)[+385.2316].I	3955.98905	NONE		1	+385.2316:[27-33]	0		-	16	13	7.8378827e-07	-	-
D:/20230308_snakes_venoms/peak/mzml/3_Red_1_ms2.msalign	496	1739	HCD	2350	1363.11	50	4	3987.95444	3987.95944	57	36	2.317e+08	0.87795	469.66	1	KUN-5	KUN-5	25	59		RPGLCELPAASGLCNANIPAFYYNLAAKQCQKFIY	G.RPGLCELPAASGLCNANIPAFYYNLAA(KQCQKFIY)[+141.0546].G	3987.95944	NONE		1	+141.0546:[28-35]	0		-	22	19	1.27571904e-09	-	-
D:/20230308_snakes_venoms/peak/mzml/3_Red_1_ms2.msalign	497	1741	HCD	2353	1365.46	26	3	3987.95443	3987.95943	57	36	2.317e+08	0.87795	469.66	1	KUN-5	KUN-5	25	62		RPGLCELPAASGLCNANIPAFYYNLAAKQCQKFIYGGC	G.RPGLCELPAASGLCNANIPAFYYNLAA(KQCQKFIYGGC)[-75.9975].G	3987.95943	NONE		1	-75.9975:[28-38]	0		-	17	14	8.0145032e-07	-	-
D:/20230308_snakes_venoms/peak/mzml/3_Red_1_ms2.msalign	498	1742	HCD	2354	1365.99	34	3	3987.95443	3987.95443	57	36	2.317e+08	0.87795	469.66	1	KUN-5	KUN-5	25	62		RPGLCELPAASGLCNANIPAFYYNLAAKQCQKFIYGGC	G.RPGLCELPAASGLCNANIPAFYYNLAA(KQCQKFIYGGC)[-76.0025].G	3987.95443	NONE		1	-76.0025:[28-38]	0		-	21	15	4.7423016e-07	-	-
D:/20230308_snakes_venoms/peak/mzml/3_Red_1_ms2.msalign	499	1745	HCD	2358	1368.12	54	4	3987.95444	3987.95944	57	36	2.317e+08	0.87795	469.66	1	KUN-5	KUN-5	25	59		RPGLCELPAASGLCNANIPAFYYNLAAKQCQKFIY	G.RPGLCELPAASGLCNANIPAFYYNLAA(KQCQKFIY)[+141.0546].G	3987.95944	NONE		1	+141.0546:[28-35]	0		-	23	19	9.8515016e-07	-	-
D:/20230308_snakes_venoms/peak/mzml/3_Red_1_ms2.msalign	500	1746	HCD	2360	1369.66	48	4	3987.95444	3987.95944	57	36	2.317e+08	0.87795	469.66	1	KUN-5	KUN-5	25	59		RPGLCELPAASGLCNANIPAFYYNLAAKQCQKFIY	G.RPGLCELPAASGLCNANIPAFYYNLAA(KQCQKFIY)[+141.0546].G	3987.95944	NONE		1	+141.0546:[28-35]	0		-	21	18	1.21610528e-07	-	-
D:/20230308_snakes_venoms/peak/mzml/3_Red_1_ms2.msalign	501	1747	HCD	2361	1370.19	44	4	3987.95444	3987.95944	57	36	2.317e+08	0.87795	469.66	1	KUN-5	KUN-5	25	59		RPGLCELPAASGLCNANIPAFYYNLAAKQCQKFIY	G.RPGLCELPAASGLCNANIPAFYYNLAA(KQCQKFIY)[+141.0546].G	3987.95944	NONE		1	+141.0546:[28-35]	0		-	23	18	1.7333684e-07	-	-
D:/20230308_snakes_venoms/peak/mzml/3_Red_1_ms2.msalign	502	1748	HCD	2362	1370.71	43	4	3987.95444	3987.95944	57	36	2.317e+08	0.87795	469.66	1	KUN-5	KUN-5	25	59		RPGLCELPAASGLCNANIPAFYYNLAAKQCQKFIY	G.RPGLCELPAASGLCNANIPAFYYNLAA(KQCQKFIY)[+141.0546].G	3987.95944	NONE		1	+141.0546:[28-35]	0		-	22	17	3.6138432e-08	-	-
D:/20230308_snakes_venoms/peak/mzml/3_Red_1_ms2.msalign	503	1749	HCD	2364	1371.80	34	8	13300.67083	13299.68603	22	105	7.605e+07	0.99375	1250	1	PLA2-2	PLA2-2	28	146		NLYQFKNMIKCTVPSRSWWDFADYGCFCGYGGSGTPVDDLDRCCQTHDNCYSEAEKLPSCTPYIKTYSYECSEGTLTCGGDNDECAAFVCNCDRVAAICFAGAPYINDNYNVNLKERCQ	L.NLYQFKNMIKCTVPSRSWWDFADYGCFCGYGGSGTPVDDLDRCCQTHDNCYSEAEKLPSCTPYIKTYSYECSEGTLTCGGDNDECAAFVCNCDRVAAICFAGAPYINDNYNVNLKERCQ.	13299.68603	NONE		0		0		-	16	16	1.140795e-17	-	-
D:/20230308_snakes_venoms/peak/mzml/3_Red_1_ms2.msalign	504	1750	HCD	2365	1372.33	30	9	13300.67082	13299.68603	22	105	7.605e+07	0.99375	1250	1	PLA2-2	PLA2-2	28	146		NLYQFKNMIKCTVPSRSWWDFADYGCFCGYGGSGTPVDDLDRCCQTHDNCYSEAEKLPSCTPYIKTYSYECSEGTLTCGGDNDECAAFVCNCDRVAAICFAGAPYINDNYNVNLKERCQ	L.NLYQFKNMIKCTVPSRSWWDFADYGCFCGYGGSGTPVDDLDRCCQTHDNCYSEAEKLPSCTPYIKTYSYECSEGTLTCGGDNDECAAFVCNCDRVAAICFAGAPYINDNYNVNLKERCQ.	13299.68603	NONE		0		0		-	19	17	9.3681e-22	-	-
D:/20230308_snakes_venoms/peak/mzml/3_Red_1_ms2.msalign	505	1751	HCD	2366	1372.85	64	9	13241.66583	13241.69083	3	104	7.694e+07	0.86626	469.66	1	PLA2-2	PLA2-2	28	146		NLYQFKNMIKCTVPSRSWWDFADYGCFCGYGGSGTPVDDLDRCCQTHDNCYSEAEKLPSCTPYIKTYSYECSEGTLTCGGDNDECAAFVCNCDRVAAICFAGAPYINDNYNVNLKERCQ	L.NLYQFKNMIKCTVPSRSWWDFADYGCFCGYGGSGTPVDDLDRCCQTHDNCYSEAEKLPSCTPYIKTYS(YECSEGTL)[-57.9952]TCGGDNDECAAFVCNCDRVAAICFAGAPYINDNYNVNLKERCQ.	13241.69083	NONE		1	-57.9952:[69-76]	0		-	33	31	3.274303526e-31	-	-
D:/20230308_snakes_venoms/peak/mzml/3_Red_1_ms2.msalign	506	1752	HCD	2368	1373.95	34	8	13241.66587	13241.68087	3	104	7.694e+07	0.86626	469.66	1	PLA2-2	PLA2-2	28	146		NLYQFKNMIKCTVPSRSWWDFADYGCFCGYGGSGTPVDDLDRCCQTHDNCYSEAEKLPSCTPYIKTYSYECSEGTLTCGGDNDECAAFVCNCDRVAAICFAGAPYINDNYNVNLKERCQ	L.NLYQFKNMIKCTVPSRSWWDFADYGCFCGYGGSGTPVDDLDRCCQTHDNCYSEAEKLPSCTPYIKTYSYEC(SE)[-58.0052]GTLTCGGDNDECAAFVCNCDRVAAICFAGAPYINDNYNVNLKERCQ.	13241.68087	NONE		1	-58.0052:[72-73]	0		-	19	18	1.54197558e-16	-	-
D:/20230308_snakes_venoms/peak/mzml/3_Red_1_ms2.msalign	507	1753	HCD	2369	1374.48	13	9	13300.67082	13299.68603	22	105	7.605e+07	0.99375	1250	1	PLA2-2	PLA2-2	28	146		NLYQFKNMIKCTVPSRSWWDFADYGCFCGYGGSGTPVDDLDRCCQTHDNCYSEAEKLPSCTPYIKTYSYECSEGTLTCGGDNDECAAFVCNCDRVAAICFAGAPYINDNYNVNLKERCQ	L.NLYQFKNMIKCTVPSRSWWDFADYGCFCGYGGSGTPVDDLDRCCQTHDNCYSEAEKLPSCTPYIKTYSYECSEGTLTCGGDNDECAAFVCNCDRVAAICFAGAPYINDNYNVNLKERCQ.	13299.68603	NONE		0		0		-	10	9	5.73885e-16	-	-
D:/20230308_snakes_venoms/peak/mzml/3_Red_1_ms2.msalign	508	1754	HCD	2370	1375.00	26	9	13241.66583	13241.92583	3	104	7.694e+07	0.86626	469.66	1	PLA2-2	PLA2-2	28	146		NLYQFKNMIKCTVPSRSWWDFADYGCFCGYGGSGTPVDDLDRCCQTHDNCYSEAEKLPSCTPYIKTYSYECSEGTLTCGGDNDECAAFVCNCDRVAAICFAGAPYINDNYNVNLKERCQ	L.NLYQFKNMIKCTVPSRSWWDFADYGC(FCGYGGSGTPVDDLDRCCQTHDNCYSEAEKLPSCTPYIKTYSYECSEGTL)[-57.7602]TCGGDNDECAAFVCNCDRVAAICFAGAPYINDNYNVNLKERCQ.	13241.92583	NONE		1	-57.7602:[27-76]	0		-	12	11	1.435332387e-12	-	-
D:/20230308_snakes_venoms/peak/mzml/3_Red_1_ms2.msalign	509	1927	HCD	2603	1502.11	37	11	19340.04351	19341.06849	71	401	1.826e+07	0.98557	2164.2	1	CRISP-2	CRISP-2	19	187		NVDFNSESTRRKTKQKEIVDLHNSLRRSVSPTASNMLKMEWYPEAASSAERWANNCILDHSPDYLRVLEGIQCGENIYMSSNVRAWTEIIQLWHDEYKHFVYGIGANPPGSMTGHYTQIVWYKSYRIGCAVNYCPSAEYNYFYVCQYCPSGNFEGLTATPYKSGPTCGD	G.NVDFNSESTRRKTKQKEIVDLHNSLRRSVSPTASNMLKMEWYPEAASSAERWANNCILDHSPDYLRVLEGIQCGENIYMSSNVRAWTEIIQLWHDEYKHFVYGIGANPPGSMTGHYTQIVWYKSYRIGCAVNYCPSAEYNYFYVCQYCPSGNFEGLTATPYKSGPTCGD.C	19341.06849	NONE		0		0		-	10	10	5.27041666e-06	-	-
D:/20230308_snakes_venoms/peak/mzml/3_Red_1_ms2.msalign	510	1928	HCD	2605	1503.21	21	11	19340.04351	19340.06351	71	401	1.826e+07	0.98557	2164.2	1	CRISP-2	CRISP-2	19	187		NVDFNSESTRRKTKQKEIVDLHNSLRRSVSPTASNMLKMEWYPEAASSAERWANNCILDHSPDYLRVLEGIQCGENIYMSSNVRAWTEIIQLWHDEYKHFVYGIGANPPGSMTGHYTQIVWYKSYRIGCAVNYCPSAEYNYFYVCQYCPSGNFEGLTATPYKSGPTCGD	G.NVDFNSESTRRKTKQKEIVDLHNSLRRSVSPTASNMLK(MEW)[-1.0050]YPEAASSAERWANNCILDHSPDYLRVLEGIQCGENIYMSSNVRAWTEIIQLWHDEYKHFVYGIGANPPGSMTGHYTQIVWYKSYRIGCAVNYCPSAEYNYFYVCQYCPSGNFEGLTATPYKSGPTCGD.C	19340.06351	NONE		1	-1.0050:[39-41]	0		-	8	8	0.00258120369	-	-
D:/20230308_snakes_venoms/peak/mzml/3_Red_1_ms2.msalign	511	1932	HCD	2610	1505.88	24	11	19340.04351	19341.06849	71	401	1.826e+07	0.98557	2164.2	1	CRISP-2	CRISP-2	19	187		NVDFNSESTRRKTKQKEIVDLHNSLRRSVSPTASNMLKMEWYPEAASSAERWANNCILDHSPDYLRVLEGIQCGENIYMSSNVRAWTEIIQLWHDEYKHFVYGIGANPPGSMTGHYTQIVWYKSYRIGCAVNYCPSAEYNYFYVCQYCPSGNFEGLTATPYKSGPTCGD	G.NVDFNSESTRRKTKQKEIVDLHNSLRRSVSPTASNMLKMEWYPEAASSAERWANNCILDHSPDYLRVLEGIQCGENIYMSSNVRAWTEIIQLWHDEYKHFVYGIGANPPGSMTGHYTQIVWYKSYRIGCAVNYCPSAEYNYFYVCQYCPSGNFEGLTATPYKSGPTCGD.C	19341.06849	NONE		0		0		-	9	9	3.14231201e-07	-	-
D:/20230308_snakes_venoms/peak/mzml/3_Red_1_ms2.msalign	512	1933	HCD	2611	1506.40	24	11	19340.04351	19341.06849	71	401	1.826e+07	0.98557	2164.2	1	CRISP-2	CRISP-2	19	187		NVDFNSESTRRKTKQKEIVDLHNSLRRSVSPTASNMLKMEWYPEAASSAERWANNCILDHSPDYLRVLEGIQCGENIYMSSNVRAWTEIIQLWHDEYKHFVYGIGANPPGSMTGHYTQIVWYKSYRIGCAVNYCPSAEYNYFYVCQYCPSGNFEGLTATPYKSGPTCGD	G.NVDFNSESTRRKTKQKEIVDLHNSLRRSVSPTASNMLKMEWYPEAASSAERWANNCILDHSPDYLRVLEGIQCGENIYMSSNVRAWTEIIQLWHDEYKHFVYGIGANPPGSMTGHYTQIVWYKSYRIGCAVNYCPSAEYNYFYVCQYCPSGNFEGLTATPYKSGPTCGD.C	19341.06849	NONE		0		0		-	6	6	0.00316096875	-	-
D:/20230308_snakes_venoms/peak/mzml/4_Red_1_ms2.msalign	513	1000416	HCD	591	371.35	24	3	2187.0387	2187.042107	70	243	3.174e+07	0.99833	716.01	2	3FTx-1	3FTx-1	63	82		CPSVKPGIKLHCCKTDKCNN	G.CPSVKPGIKLHCCKTDKCNN.	2187.042107	NONE		0		0		-	6	5	1.22706e-05	-	-
D:/20230308_snakes_venoms/peak/mzml/4_Red_1_ms2.msalign	513															3FTx-2	3FTx-2	63	82
D:/20230308_snakes_venoms/peak/mzml/4_Red_1_ms2.msalign	514	1000417	HCD	592	371.87	38	4	2187.0387	2187.042107	70	243	3.174e+07	0.99833	716.01	2	3FTx-1	3FTx-1	63	82		CPSVKPGIKLHCCKTDKCNN	G.CPSVKPGIKLHCCKTDKCNN.	2187.042107	NONE		0		0		-	10	9	1.33572e-07	-	-
D:/20230308_snakes_venoms/peak/mzml/4_Red_1_ms2.msalign	514															3FTx-2	3FTx-2	63	82
D:/20230308_snakes_venoms/peak/mzml/4_Red_1_ms2.msalign	515	1000418	HCD	594	372.97	34	4	2187.0387	2187.042107	70	243	3.174e+07	0.99833	716.01	2	3FTx-1	3FTx-1	63	82		CPSVKPGIKLHCCKTDKCNN	G.CPSVKPGIKLHCCKTDKCNN.	2187.042107	NONE		0		0		-	8	7	9.4119e-07	-	-
D:/20230308_snakes_venoms/peak/mzml/4_Red_1_ms2.msalign	515															3FTx-2	3FTx-2	63	82
D:/20230308_snakes_venoms/peak/mzml/4_Red_1_ms2.msalign	516	1000425	HCD	603	378.10	12	5	3325.52321	3325.527816	74	218	3.748e+07	0.96424	693.11	2	3FTx-1	3FTx-1	22	50		KICHNQQSSQTPTTKTCPGETNCYKKQWS	T.KICHNQQSSQTPTTKTCPGETNCYKKQWS.D	3325.527816	NONE		0		0		-	7	7	9.47965221e-07	-	-
D:/20230308_snakes_venoms/peak/mzml/4_Red_1_ms2.msalign	516															3FTx-2	3FTx-2	22	50
D:/20230308_snakes_venoms/peak/mzml/4_Red_1_ms2.msalign	517	1000429	HCD	608	380.76	33	5	3440.54933	3440.554759	54	161	5.344e+07	0.97356	793.76	2	3FTx-1	3FTx-1	22	51		KICHNQQSSQTPTTKTCPGETNCYKKQWSD	T.KICHNQQSSQTPTTKTCPGETNCYKKQWSD.H	3440.554759	NONE		0		0		-	14	13	2.649563427e-10	-	-
D:/20230308_snakes_venoms/peak/mzml/4_Red_1_ms2.msalign	517															3FTx-2	3FTx-2	22	51
D:/20230308_snakes_venoms/peak/mzml/4_Red_1_ms2.msalign	518	1000430	HCD	610	382.67	22	5	3440.54933	3440.554759	54	161	5.344e+07	0.97356	793.76	2	3FTx-1	3FTx-1	22	51		KICHNQQSSQTPTTKTCPGETNCYKKQWSD	T.KICHNQQSSQTPTTKTCPGETNCYKKQWSD.H	3440.554759	NONE		0		0		-	12	11	1.777693974e-08	-	-
D:/20230308_snakes_venoms/peak/mzml/4_Red_1_ms2.msalign	518															3FTx-2	3FTx-2	22	51
D:/20230308_snakes_venoms/peak/mzml/4_Red_1_ms2.msalign	519	1000462	HCD	652	408.11	29	7	4459.12936	4459.13436	37	470	1.511e+07	0.90223	869.36	2	3FTx-1	3FTx-1	22	60		KICHNQQSSQTPTTKTCPGETNCYKKQWSDHRGTIIERG	T.KICHNQQSSQTPTTKTCPGETNCYKKQWSDHR(GTIIERG)[-0.9829].C	4459.13436	NONE		1	-0.9829:[33-39]	0		-	10	9	8.52689645e-05	-	-
D:/20230308_snakes_venoms/peak/mzml/4_Red_1_ms2.msalign	519															3FTx-2	3FTx-2	22	60
D:/20230308_snakes_venoms/peak/mzml/4_Red_1_ms2.msalign	520	1000464	HCD	655	409.78	39	6	4459.12935	4459.12935	37	470	1.511e+07	0.90223	869.36	2	3FTx-1	3FTx-1	22	58		KICHNQQSSQTPTTKTCPGETNCYKKQWSDHRGTIIE	T.KICHNQQSSQTPTTKTCPGETNCYKKQWSDHR(GTIIE)[+212.1347].R	4459.12935	NONE		1	+212.1347:[33-37]	0		-	18	15	7.9847788e-10	-	-
D:/20230308_snakes_venoms/peak/mzml/4_Red_1_ms2.msalign	520															3FTx-2	3FTx-2	22	58
D:/20230308_snakes_venoms/peak/mzml/4_Red_1_ms2.msalign	521	1000465	HCD	656	410.30	35	6	4459.12935	4459.12935	37	470	1.511e+07	0.90223	869.36	2	3FTx-1	3FTx-1	22	58		KICHNQQSSQTPTTKTCPGETNCYKKQWSDHRGTIIE	T.KICHNQQSSQTPTTKTCPGETNCYKKQWSDHR(GTIIE)[+212.1347].R	4459.12935	NONE		1	+212.1347:[33-37]	0		-	18	15	4.29149535e-10	-	-
D:/20230308_snakes_venoms/peak/mzml/4_Red_1_ms2.msalign	521															3FTx-2	3FTx-2	22	58
D:/20230308_snakes_venoms/peak/mzml/4_Red_1_ms2.msalign	522	1000481	HCD	678	422.53	29	2	1088.426	1088.426681	82	132	6.496e+07	0.97394	1910.6	1	3FTx-15	3FTx-15	22	30		RMCYISSDD	T.RMCYISSDD.P	1088.426681	NONE		0		0		-	7	6	8.88158598e-05	-	-
D:/20230308_snakes_venoms/peak/mzml/4_Red_1_ms2.msalign	523	1000482	HCD	679	423.05	26	2	1088.426	1088.426681	82	132	6.496e+07	0.97394	1910.6	1	3FTx-15	3FTx-15	22	30		RMCYISSDD	T.RMCYISSDD.P	1088.426681	NONE		0		0		-	8	7	0.003153923474	-	-
D:/20230308_snakes_venoms/peak/mzml/4_Red_1_ms2.msalign	524	1000493	HCD	694	431.69	52	6	4487.12115	4487.12615	36	-	-	-	-	2	3FTx-1	3FTx-1	22	60		KICHNQQSSQTPTTKTCPGETNCYKKQWSDHRGTIIERG	T.KICHNQQSSQTPTTKTCPGETNCYKKQWSDHR(GTIIERG)[+27.0089].C	4487.12615	NONE		1	+27.0089:[33-39]	0		-	22	16	2.02928319e-10	-	-
D:/20230308_snakes_venoms/peak/mzml/4_Red_1_ms2.msalign	524															3FTx-2	3FTx-2	22	60
D:/20230308_snakes_venoms/peak/mzml/4_Red_1_ms2.msalign	525	1000494	HCD	695	432.21	44	6	4487.12115	4487.12615	36	-	-	-	-	2	3FTx-1	3FTx-1	22	60		KICHNQQSSQTPTTKTCPGETNCYKKQWSDHRGTIIERG	T.KICHNQQSSQTPTTKTCPGETNC(YKKQWSD)[+27.0089]HRGTIIERG.C	4487.12615	NONE		1	+27.0089:[24-30]	0		-	19	15	2.52344718e-08	-	-
D:/20230308_snakes_venoms/peak/mzml/4_Red_1_ms2.msalign	525															3FTx-2	3FTx-2	22	60
D:/20230308_snakes_venoms/peak/mzml/4_Red_1_ms2.msalign	526	1000495	HCD	696	432.73	30	7	4487.12115	4487.12615	36	-	-	-	-	2	3FTx-1	3FTx-1	22	59		KICHNQQSSQTPTTKTCPGETNCYKKQWSDHRGTIIER	T.KICHNQQSSQTPTTKTCPGETNCYKKQWSDHR(GTIIER)[+84.0304].G	4487.12615	NONE		1	+84.0304:[33-38]	0		-	13	13	8.02498761e-09	-	-
D:/20230308_snakes_venoms/peak/mzml/4_Red_1_ms2.msalign	526															3FTx-2	3FTx-2	22	59
D:/20230308_snakes_venoms/peak/mzml/4_Red_1_ms2.msalign	527	1000507	HCD	712	442.27	75	6	4620.14427	4620.147868	27	208	4.002e+07	0.97382	1949.8	2	3FTx-1	3FTx-1	22	62		KICHNQQSSQTPTTKTCPGETNCYKKQWSDHRGTIIERGCG	T.KICHNQQSSQTPTTKTCPGETNCYKKQWSDHRGTIIERGCG.C	4620.147868	NONE		0		0		-	32	25	1.128924804e-19	-	-
D:/20230308_snakes_venoms/peak/mzml/4_Red_1_ms2.msalign	527															3FTx-2	3FTx-2	22	62
D:/20230308_snakes_venoms/peak/mzml/4_Red_1_ms2.msalign	528	1000508	HCD	714	443.41	71	6	4620.14427	4620.147868	27	208	4.002e+07	0.97382	1949.8	2	3FTx-1	3FTx-1	22	62		KICHNQQSSQTPTTKTCPGETNCYKKQWSDHRGTIIERGCG	T.KICHNQQSSQTPTTKTCPGETNCYKKQWSDHRGTIIERGCG.C	4620.147868	NONE		0		0		-	32	24	5.381538645e-15	-	-
D:/20230308_snakes_venoms/peak/mzml/4_Red_1_ms2.msalign	528															3FTx-2	3FTx-2	22	62
D:/20230308_snakes_venoms/peak/mzml/4_Red_1_ms2.msalign	529	1000509	HCD	715	443.93	55	7	4620.14427	4620.147868	27	208	4.002e+07	0.97382	1949.8	2	3FTx-1	3FTx-1	22	62		KICHNQQSSQTPTTKTCPGETNCYKKQWSDHRGTIIERGCG	T.KICHNQQSSQTPTTKTCPGETNCYKKQWSDHRGTIIERGCG.C	4620.147868	NONE		0		0		-	24	19	3.667444074e-18	-	-
D:/20230308_snakes_venoms/peak/mzml/4_Red_1_ms2.msalign	529															3FTx-2	3FTx-2	22	62
D:/20230308_snakes_venoms/peak/mzml/4_Red_1_ms2.msalign	530	1000510	HCD	716	444.45	71	6	4620.14427	4620.147868	27	208	4.002e+07	0.97382	1949.8	2	3FTx-1	3FTx-1	22	62		KICHNQQSSQTPTTKTCPGETNCYKKQWSDHRGTIIERGCG	T.KICHNQQSSQTPTTKTCPGETNCYKKQWSDHRGTIIERGCG.C	4620.147868	NONE		0		0		-	30	23	6.648625704e-16	-	-
D:/20230308_snakes_venoms/peak/mzml/4_Red_1_ms2.msalign	530															3FTx-2	3FTx-2	22	62
D:/20230308_snakes_venoms/peak/mzml/4_Red_1_ms2.msalign	531	1000511	HCD	718	446.36	50	6	4620.14427	4620.147868	27	208	4.002e+07	0.97382	1949.8	2	3FTx-1	3FTx-1	22	62		KICHNQQSSQTPTTKTCPGETNCYKKQWSDHRGTIIERGCG	T.KICHNQQSSQTPTTKTCPGETNCYKKQWSDHRGTIIERGCG.C	4620.147868	NONE		0		0		-	19	16	1.111679982e-10	-	-
D:/20230308_snakes_venoms/peak/mzml/4_Red_1_ms2.msalign	531															3FTx-2	3FTx-2	22	62
D:/20230308_snakes_venoms/peak/mzml/4_Red_1_ms2.msalign	532	1000522	HCD	732	454.66	63	6	4647.15277	4647.15777	31	-	-	-	-	2	3FTx-1	3FTx-1	22	67		KICHNQQSSQTPTTKTCPGETNCYKKQWSDHRGTIIERGCGCPSVK	T.KICHNQQSSQTPTTKTCPGETNCYKKQWSDHRGTIIE(RGCGCPSV)[-487.2475]K.P	4647.15777	NONE		1	-487.2475:[38-45]	0		-	24	19	2.7799591e-11	-	-
D:/20230308_snakes_venoms/peak/mzml/4_Red_1_ms2.msalign	532															3FTx-2	3FTx-2	22	67
D:/20230308_snakes_venoms/peak/mzml/4_Red_1_ms2.msalign	533	1000528	HCD	740	459.76	57	8	6789.16768	6789.17941	18	0	7.184e+09	0.99992	512.74	2	3FTx-1	3FTx-1	22	82		KICHNQQSSQTPTTKTCPGETNCYKKQWSDHRGTIIERGCGCPSVKPGIKLHCCKTDKCNN	T.KICHNQQSSQTPTTKTCPGETNCYKKQWSDHRGTIIERGCGCPSVKPGIKLHCCKTDKCNN.	6789.17941	NONE		0		0		-	18	14	1.395262e-10	-	-
D:/20230308_snakes_venoms/peak/mzml/4_Red_1_ms2.msalign	533															3FTx-2	3FTx-2	22	82
D:/20230308_snakes_venoms/peak/mzml/4_Red_1_ms2.msalign	534	1000550	HCD	770	476.74	113	7	6803.18324	6803.20824	57	36	2.317e+08	0.87795	469.66	2	3FTx-1	3FTx-1	22	82		KICHNQQSSQTPTTKTCPGETNCYKKQWSDHRGTIIERGCGCPSVKPGIKLHCCKTDKCNN	T.KICHNQQSSQ(T)[+14.0288]PTTKTCPGETNCYKKQWSDHRGTIIERGCGCPSVKPGIKLHCCKTDKCNN.	6803.20824	NONE		1	+14.0288:[11]	0		-	18	16	0.0009238588	-	-
D:/20230308_snakes_venoms/peak/mzml/4_Red_1_ms2.msalign	534															3FTx-2	3FTx-2	22	82
D:/20230308_snakes_venoms/peak/mzml/4_Red_1_ms2.msalign	535	1000551	HCD	771	477.26	113	7	6803.18324	6803.20824	57	36	2.317e+08	0.87795	469.66	2	3FTx-1	3FTx-1	22	82		KICHNQQSSQTPTTKTCPGETNCYKKQWSDHRGTIIERGCGCPSVKPGIKLHCCKTDKCNN	T.KICHNQQSSQ(T)[+14.0288]PTTKTCPGETNCYKKQWSDHRGTIIERGCGCPSVKPGIKLHCCKTDKCNN.	6803.20824	NONE		1	+14.0288:[11]	0		-	17	16	0.00115816836	-	-
D:/20230308_snakes_venoms/peak/mzml/4_Red_1_ms2.msalign	535															3FTx-2	3FTx-2	22	82
D:/20230308_snakes_venoms/peak/mzml/4_Red_1_ms2.msalign	536	1000552	HCD	772	477.78	113	8	6803.18324	6803.20824	57	36	2.317e+08	0.87795	469.66	2	3FTx-1	3FTx-1	22	82		KICHNQQSSQTPTTKTCPGETNCYKKQWSDHRGTIIERGCGCPSVKPGIKLHCCKTDKCNN	T.KICHNQQSSQ(T)[+14.0288]PTTKTCPGETNCYKKQWSDHRGTIIERGCGCPSVKPGIKLHCCKTDKCNN.	6803.20824	NONE		1	+14.0288:[11]	0		-	14	13	0.00815773248	-	-
D:/20230308_snakes_venoms/peak/mzml/4_Red_1_ms2.msalign	536															3FTx-2	3FTx-2	22	82
D:/20230308_snakes_venoms/peak/mzml/4_Red_1_ms2.msalign	537	1000553	HCD	774	478.88	107	7	6803.18324	6802.19589	57	36	2.317e+08	0.87795	469.66	2	3FTx-1	3FTx-1	22	82		KICHNQQSSQTPTTKTCPGETNCYKKQWSDHRGTIIERGCGCPSVKPGIKLHCCKTDKCNN	T.KICHNQQSSQ(T)[+13.0165]PTTKTCPGETNCYKKQWSDHRGTIIERGCGCPSVKPGIKLHCCKTDKCNN.	6802.19589	NONE		1	+13.0165:[11]	0		-	19	18	7.2299784e-07	-	-
D:/20230308_snakes_venoms/peak/mzml/4_Red_1_ms2.msalign	537															3FTx-2	3FTx-2	22	82
D:/20230308_snakes_venoms/peak/mzml/4_Red_1_ms2.msalign	538	1000562	HCD	786	486.13	93	7	6861.06893	6861.07393	38	64	1.212e+08	0.98788	1049.1	2	3FTx-1	3FTx-1	22	82		KICHNQQSSQTPTTKTCPGETNCYKKQWSDHRGTIIERGCGCPSVKPGIKLHCCKTDKCNN	T.KICHNQQSSQTPTTKTCPGETNCYKKQWSDHRGTIIERGCGCPSVKPGIK(LHCCKTDKCNN)[+71.8945].	6861.07393	NONE		1	+71.8945:[51-61]	0		-	21	16	1.834071388e-06	-	-
D:/20230308_snakes_venoms/peak/mzml/4_Red_1_ms2.msalign	538															3FTx-2	3FTx-2	22	82
D:/20230308_snakes_venoms/peak/mzml/4_Red_1_ms2.msalign	539	1000563	HCD	787	486.66	78	8	6861.06893	6861.07893	38	64	1.212e+08	0.98788	1049.1	2	3FTx-1	3FTx-1	22	82		KICHNQQSSQTPTTKTCPGETNCYKKQWSDHRGTIIERGCGCPSVKPGIKLHCCKTDKCNN	T.KICHNQQSSQTPTTKTCPGETNCYKKQWSDHRGTIIERGCGCPSVKPGI(KL)[+71.8995]HCCKTDKCNN.	6861.07893	NONE		1	+71.8995:[50-51]	0		-	18	15	8.78452166e-07	-	-
D:/20230308_snakes_venoms/peak/mzml/4_Red_1_ms2.msalign	539															3FTx-2	3FTx-2	22	82
D:/20230308_snakes_venoms/peak/mzml/4_Red_1_ms2.msalign	540	1000564	HCD	788	487.18	79	8	6861.06893	6861.07393	38	64	1.212e+08	0.98788	1049.1	2	3FTx-1	3FTx-1	22	82		KICHNQQSSQTPTTKTCPGETNCYKKQWSDHRGTIIERGCGCPSVKPGIKLHCCKTDKCNN	T.KICHNQQSSQTPTTKTCPGETNCYKKQWSDHRGTIIERGCGCPSVKPGIKLH(CCKTDKCNN)[+71.8945].	6861.07393	NONE		1	+71.8945:[53-61]	0		-	19	14	9.17289533e-07	-	-
D:/20230308_snakes_venoms/peak/mzml/4_Red_1_ms2.msalign	540															3FTx-2	3FTx-2	22	82
D:/20230308_snakes_venoms/peak/mzml/4_Red_1_ms2.msalign	541	1000565	HCD	790	488.29	112	7	6861.06893	6861.07393	38	64	1.212e+08	0.98788	1049.1	2	3FTx-1	3FTx-1	22	82		KICHNQQSSQTPTTKTCPGETNCYKKQWSDHRGTIIERGCGCPSVKPGIKLHCCKTDKCNN	T.KICHNQQSSQTPTTKTCPGETNCYKKQWSDHRGTIIERGCGCPSVKPGI(KLHCCKT)[+71.8945]DKCNN.	6861.07393	NONE		1	+71.8945:[50-56]	0		-	28	22	6.774878297e-11	-	-
D:/20230308_snakes_venoms/peak/mzml/4_Red_1_ms2.msalign	541															3FTx-2	3FTx-2	22	82
D:/20230308_snakes_venoms/peak/mzml/4_Red_1_ms2.msalign	542	1000566	HCD	791	488.81	114	7	6861.06893	6861.07393	38	64	1.212e+08	0.98788	1049.1	2	3FTx-1	3FTx-1	22	82		KICHNQQSSQTPTTKTCPGETNCYKKQWSDHRGTIIERGCGCPSVKPGIKLHCCKTDKCNN	T.KICHNQQSSQTPTTKTCPGETNCYKKQWSDHRGTIIERGCGCPSVKPGIKLH(CCKTDKCN)[+71.8945]N.	6861.07393	NONE		1	+71.8945:[53-60]	0		-	29	22	2.832589401e-10	-	-
D:/20230308_snakes_venoms/peak/mzml/4_Red_1_ms2.msalign	542															3FTx-2	3FTx-2	22	82
D:/20230308_snakes_venoms/peak/mzml/4_Red_1_ms2.msalign	543	1000567	HCD	792	489.33	103	7	6861.06893	6861.07393	38	64	1.212e+08	0.98788	1049.1	2	3FTx-1	3FTx-1	22	82		KICHNQQSSQTPTTKTCPGETNCYKKQWSDHRGTIIERGCGCPSVKPGIKLHCCKTDKCNN	T.KICHNQQSSQTPTTKTCPGETNCYKKQWSD(HRGTIIERGCGCPSVKPGIKLHCCK)[+71.8945]TDKCNN.	6861.07393	NONE		1	+71.8945:[31-55]	0		-	25	20	1.553071615e-07	-	-
D:/20230308_snakes_venoms/peak/mzml/4_Red_1_ms2.msalign	543															3FTx-2	3FTx-2	22	82
D:/20230308_snakes_venoms/peak/mzml/4_Red_1_ms2.msalign	544	1000568	HCD	794	491.23	114	8	6861.06893	6861.07393	38	64	1.212e+08	0.98788	1049.1	2	3FTx-1	3FTx-1	22	82		KICHNQQSSQTPTTKTCPGETNCYKKQWSDHRGTIIERGCGCPSVKPGIKLHCCKTDKCNN	T.KICHNQQSSQTPTTKTCPGETNCYKKQWSDHRGTIIERGCGCPSVKPGIKLH(CCK)[+71.8945]TDKCNN.	6861.07393	NONE		1	+71.8945:[53-55]	0		-	29	20	8.220745241e-09	-	-
D:/20230308_snakes_venoms/peak/mzml/4_Red_1_ms2.msalign	544															3FTx-2	3FTx-2	22	82
D:/20230308_snakes_venoms/peak/mzml/4_Red_1_ms2.msalign	545	1000569	HCD	795	491.75	114	7	6861.06893	6861.07393	38	64	1.212e+08	0.98788	1049.1	2	3FTx-1	3FTx-1	22	82		KICHNQQSSQTPTTKTCPGETNCYKKQWSDHRGTIIERGCGCPSVKPGIKLHCCKTDKCNN	T.KICHNQQSSQTPTTKTCPGETNCYKKQWSDHRGTIIERGCGCPSVKPGIKLH(CCK)[+71.8945]TDKCNN.	6861.07393	NONE		1	+71.8945:[53-55]	0		-	32	25	7.444674805e-14	-	-
D:/20230308_snakes_venoms/peak/mzml/4_Red_1_ms2.msalign	545															3FTx-2	3FTx-2	22	82
D:/20230308_snakes_venoms/peak/mzml/4_Red_1_ms2.msalign	546	1000570	HCD	796	492.28	101	8	6861.06893	6861.07893	38	64	1.212e+08	0.98788	1049.1	2	3FTx-1	3FTx-1	22	82		KICHNQQSSQTPTTKTCPGETNCYKKQWSDHRGTIIERGCGCPSVKPGIKLHCCKTDKCNN	T.KICHNQQSSQTPTTKTCPGETNCYKKQWSDHRGTIIERGCGCPSVKPGIKLH(CCK)[+71.8995]TDKCNN.	6861.07893	NONE		1	+71.8995:[53-55]	0		-	28	22	9.60696002e-12	-	-
D:/20230308_snakes_venoms/peak/mzml/4_Red_1_ms2.msalign	546															3FTx-2	3FTx-2	22	82
D:/20230308_snakes_venoms/peak/mzml/4_Red_1_ms2.msalign	547	1000571	HCD	798	493.38	79	9	6861.06893	6861.07893	38	64	1.212e+08	0.98788	1049.1	2	3FTx-1	3FTx-1	22	82		KICHNQQSSQTPTTKTCPGETNCYKKQWSDHRGTIIERGCGCPSVKPGIKLHCCKTDKCNN	T.KICHNQQSSQTPTTKTCPGETNCYKKQWSDHRGTIIERGCGCPSVKPGIK(LHCCKTDKCNN)[+71.8995].	6861.07893	NONE		1	+71.8995:[51-61]	0		-	13	11	0.0005405839957	-	-
D:/20230308_snakes_venoms/peak/mzml/4_Red_1_ms2.msalign	547															3FTx-2	3FTx-2	22	82
D:/20230308_snakes_venoms/peak/mzml/4_Red_1_ms2.msalign	548	1000572	HCD	799	493.90	114	9	6861.06893	6861.07893	38	64	1.212e+08	0.98788	1049.1	2	3FTx-1	3FTx-1	22	82		KICHNQQSSQTPTTKTCPGETNCYKKQWSDHRGTIIERGCGCPSVKPGIKLHCCKTDKCNN	T.KICHNQQSSQTPTTKTCPGETNCYKKQWSDHRGTIIERGCGCPSVKPGIKLH(CC)[+71.8995]KTDKCNN.	6861.07893	NONE		1	+71.8995:[53-54]	0		-	21	17	1.773065415e-08	-	-
D:/20230308_snakes_venoms/peak/mzml/4_Red_1_ms2.msalign	548															3FTx-2	3FTx-2	22	82
D:/20230308_snakes_venoms/peak/mzml/4_Red_1_ms2.msalign	549	1000573	HCD	800	494.42	73	9	6861.06893	6861.07393	38	64	1.212e+08	0.98788	1049.1	2	3FTx-1	3FTx-1	22	82		KICHNQQSSQTPTTKTCPGETNCYKKQWSDHRGTIIERGCGCPSVKPGIKLHCCKTDKCNN	T.KICHNQQSSQTPTTKTCPGETNCYKKQWSD(HRGTIIERGCGCPSVK)[+71.8945]PGIKLHCCKTDKCNN.	6861.07393	NONE		1	+71.8945:[31-46]	0		-	15	13	3.390527523e-06	-	-
D:/20230308_snakes_venoms/peak/mzml/4_Red_1_ms2.msalign	549															3FTx-2	3FTx-2	22	82
D:/20230308_snakes_venoms/peak/mzml/4_Red_1_ms2.msalign	550	1000574	HCD	802	495.51	114	7	6861.06893	6861.07393	38	64	1.212e+08	0.98788	1049.1	2	3FTx-1	3FTx-1	22	82		KICHNQQSSQTPTTKTCPGETNCYKKQWSDHRGTIIERGCGCPSVKPGIKLHCCKTDKCNN	T.KICHNQQSSQTPTTKTCPGETNCYKKQWSDHRGTIIERGCGCPSVKPGIKLH(CC)[+71.8945]KTDKCNN.	6861.07393	NONE		1	+71.8945:[53-54]	0		-	37	28	3.057829207e-15	-	-
D:/20230308_snakes_venoms/peak/mzml/4_Red_1_ms2.msalign	550															3FTx-2	3FTx-2	22	82
D:/20230308_snakes_venoms/peak/mzml/4_Red_1_ms2.msalign	551	1000575	HCD	803	496.04	70	10	6861.06894	6861.07894	38	64	1.212e+08	0.98788	1049.1	2	3FTx-1	3FTx-1	22	82		KICHNQQSSQTPTTKTCPGETNCYKKQWSDHRGTIIERGCGCPSVKPGIKLHCCKTDKCNN	T.KICHNQQSSQTPTTKTCPGETNCYKKQWSDHRGTIIERGCGCPSVKPGIK(L)[+71.8995]HCCKTDKCNN.	6861.07894	NONE		1	+71.8995:[51]	0		-	14	12	0.0001612893006	-	-
D:/20230308_snakes_venoms/peak/mzml/4_Red_1_ms2.msalign	551															3FTx-2	3FTx-2	22	82
D:/20230308_snakes_venoms/peak/mzml/4_Red_1_ms2.msalign	552	1000576	HCD	804	496.56	114	8	6861.06893	6861.07393	38	64	1.212e+08	0.98788	1049.1	2	3FTx-1	3FTx-1	22	82		KICHNQQSSQTPTTKTCPGETNCYKKQWSDHRGTIIERGCGCPSVKPGIKLHCCKTDKCNN	T.KICHNQQSSQTPTTKTCPGETNCYKKQWSDHRGTIIERGCGCPSVKPGIKLH(CCKTDKCNN)[+71.8945].	6861.07393	NONE		1	+71.8945:[53-61]	0		-	30	23	1.837540521e-12	-	-
D:/20230308_snakes_venoms/peak/mzml/4_Red_1_ms2.msalign	552															3FTx-2	3FTx-2	22	82
D:/20230308_snakes_venoms/peak/mzml/4_Red_1_ms2.msalign	553	1000580	HCD	810	499.80	107	7	6789.16768	6789.17941	18	0	7.184e+09	0.99992	512.74	2	3FTx-1	3FTx-1	22	82		KICHNQQSSQTPTTKTCPGETNCYKKQWSDHRGTIIERGCGCPSVKPGIKLHCCKTDKCNN	T.KICHNQQSSQTPTTKTCPGETNCYKKQWSDHRGTIIERGCGCPSVKPGIKLHCCKTDKCNN.	6789.17941	NONE		0		0		-	23	20	1.503194e-13	-	-
D:/20230308_snakes_venoms/peak/mzml/4_Red_1_ms2.msalign	553															3FTx-2	3FTx-2	22	82
D:/20230308_snakes_venoms/peak/mzml/4_Red_1_ms2.msalign	554	1000584	HCD	815	502.74	79	8	6861.06893	6861.07393	38	64	1.212e+08	0.98788	1049.1	2	3FTx-1	3FTx-1	22	82		KICHNQQSSQTPTTKTCPGETNCYKKQWSDHRGTIIERGCGCPSVKPGIKLHCCKTDKCNN	T.KICHNQQSSQTPTTKTCPGETNCYKKQWSDHRGTIIERGCGCPSVK(PGIKLHCCKTD)[+71.8945]KCNN.	6861.07393	NONE		1	+71.8945:[47-57]	0		-	16	14	4.327870337e-06	-	-
D:/20230308_snakes_venoms/peak/mzml/4_Red_1_ms2.msalign	554															3FTx-2	3FTx-2	22	82
D:/20230308_snakes_venoms/peak/mzml/4_Red_1_ms2.msalign	555	1000585	HCD	816	503.26	112	8	6772.15718	6771.15983	31	42	1.905e+08	0.90557	508.49	2	3FTx-1	3FTx-1	22	82		KICHNQQSSQTPTTKTCPGETNCYKKQWSDHRGTIIERGCGCPSVKPGIKLHCCKTDKCNN	T.KICHNQQSSQTPTTKTCPGETNCYKKQWSDHRGTIIERGCG(CPSV)[-18.0196]KPGIKLHCCKTDKCNN.	6771.15983	NONE		1	-18.0196:[42-45]	0		-	29	25	4.547517774e-12	-	-
D:/20230308_snakes_venoms/peak/mzml/4_Red_1_ms2.msalign	555															3FTx-2	3FTx-2	22	82
D:/20230308_snakes_venoms/peak/mzml/4_Red_1_ms2.msalign	556	1000586	HCD	818	504.36	113	7	6789.16768	6789.17941	18	0	7.184e+09	0.99992	512.74	2	3FTx-1	3FTx-1	22	82		KICHNQQSSQTPTTKTCPGETNCYKKQWSDHRGTIIERGCGCPSVKPGIKLHCCKTDKCNN	T.KICHNQQSSQTPTTKTCPGETNCYKKQWSDHRGTIIERGCGCPSVKPGIKLHCCKTDKCNN.	6789.17941	NONE		0		0		-	25	23	1.476904e-13	-	-
D:/20230308_snakes_venoms/peak/mzml/4_Red_1_ms2.msalign	556															3FTx-2	3FTx-2	22	82
D:/20230308_snakes_venoms/peak/mzml/4_Red_1_ms2.msalign	557	1000587	HCD	819	504.88	94	7	6757.19268	6757.19768	39	57	1.395e+08	0.9992	617.15	2	3FTx-1	3FTx-1	22	82		KICHNQQSSQTPTTKTCPGETNCYKKQWSDHRGTIIERGCGCPSVKPGIKLHCCKTDKCNN	T.KICHNQQSSQTPTTKTCPGETNCYK(KQWSD)[-31.9817]HRGTIIERGCGCPSVKPGIKLHCCKTDKCNN.	6757.19768	NONE		1	-31.9817:[26-30]	0		-	23	20	3.171137328e-10	-	-
D:/20230308_snakes_venoms/peak/mzml/4_Red_1_ms2.msalign	557															3FTx-2	3FTx-2	22	82
D:/20230308_snakes_venoms/peak/mzml/4_Red_1_ms2.msalign	558	1000588	HCD	820	505.41	112	7	6772.15718	6771.15983	31	42	1.905e+08	0.90557	508.49	2	3FTx-1	3FTx-1	22	82		KICHNQQSSQTPTTKTCPGETNCYKKQWSDHRGTIIERGCGCPSVKPGIKLHCCKTDKCNN	T.KICHNQQSSQTPTTKTCPGETNCYK(KQWSD)[-18.0196]HRGTIIERGCGCPSVKPGIKLHCCKTDKCNN.	6771.15983	NONE		1	-18.0196:[26-30]	0		-	29	26	2.148215998e-12	-	-
D:/20230308_snakes_venoms/peak/mzml/4_Red_1_ms2.msalign	558															3FTx-2	3FTx-2	22	82
D:/20230308_snakes_venoms/peak/mzml/4_Red_1_ms2.msalign	559	1000589	HCD	822	506.89	101	7	6772.15718	6772.16718	31	42	1.905e+08	0.90557	508.49	2	3FTx-1	3FTx-1	22	82		KICHNQQSSQTPTTKTCPGETNCYKKQWSDHRGTIIERGCGCPSVKPGIKLHCCKTDKCNN	T.KICHNQQSSQTPTTKTCPGETNCYKKQWSDHRGTIIERGCGCPSVK(PGIK)[-17.0122]LHCCKTDKCNN.	6772.16718	NONE		1	-17.0122:[47-50]	0		-	24	20	1.829060713e-06	-	-
D:/20230308_snakes_venoms/peak/mzml/4_Red_1_ms2.msalign	559															3FTx-2	3FTx-2	22	82
D:/20230308_snakes_venoms/peak/mzml/4_Red_1_ms2.msalign	560	1000591	HCD	824	507.93	113	8	6789.16768	6789.17941	18	0	7.184e+09	0.99992	512.74	2	3FTx-1	3FTx-1	22	82		KICHNQQSSQTPTTKTCPGETNCYKKQWSDHRGTIIERGCGCPSVKPGIKLHCCKTDKCNN	T.KICHNQQSSQTPTTKTCPGETNCYKKQWSDHRGTIIERGCGCPSVKPGIKLHCCKTDKCNN.	6789.17941	NONE		0		0		-	33	27	1.572164e-18	-	-
D:/20230308_snakes_venoms/peak/mzml/4_Red_1_ms2.msalign	560															3FTx-2	3FTx-2	22	82
D:/20230308_snakes_venoms/peak/mzml/4_Red_1_ms2.msalign	561	1000597	HCD	832	512.18	113	7	6789.16768	6789.17941	18	0	7.184e+09	0.99992	512.74	2	3FTx-1	3FTx-1	22	82		KICHNQQSSQTPTTKTCPGETNCYKKQWSDHRGTIIERGCGCPSVKPGIKLHCCKTDKCNN	T.KICHNQQSSQTPTTKTCPGETNCYKKQWSDHRGTIIERGCGCPSVKPGIKLHCCKTDKCNN.	6789.17941	NONE		0		0		-	36	31	1.00265e-20	-	-
D:/20230308_snakes_venoms/peak/mzml/4_Red_1_ms2.msalign	561															3FTx-2	3FTx-2	22	82
D:/20230308_snakes_venoms/peak/mzml/4_Red_1_ms2.msalign	562	1000598	HCD	834	513.26	113	8	6789.16768	6789.17941	18	0	7.184e+09	0.99992	512.74	2	3FTx-1	3FTx-1	22	82		KICHNQQSSQTPTTKTCPGETNCYKKQWSDHRGTIIERGCGCPSVKPGIKLHCCKTDKCNN	T.KICHNQQSSQTPTTKTCPGETNCYKKQWSDHRGTIIERGCGCPSVKPGIKLHCCKTDKCNN.	6789.17941	NONE		0		0		-	30	24	5.19992e-17	-	-
D:/20230308_snakes_venoms/peak/mzml/4_Red_1_ms2.msalign	562															3FTx-2	3FTx-2	22	82
D:/20230308_snakes_venoms/peak/mzml/4_Red_1_ms2.msalign	563	1000599	HCD	835	513.78	113	8	6789.16768	6789.17941	18	0	7.184e+09	0.99992	512.74	2	3FTx-1	3FTx-1	22	82		KICHNQQSSQTPTTKTCPGETNCYKKQWSDHRGTIIERGCGCPSVKPGIKLHCCKTDKCNN	T.KICHNQQSSQTPTTKTCPGETNCYKKQWSDHRGTIIERGCGCPSVKPGIKLHCCKTDKCNN.	6789.17941	NONE		0		0		-	33	28	1.728584e-20	-	-
D:/20230308_snakes_venoms/peak/mzml/4_Red_1_ms2.msalign	563															3FTx-2	3FTx-2	22	82
D:/20230308_snakes_venoms/peak/mzml/4_Red_1_ms2.msalign	564	1000600	HCD	836	514.31	113	8	6789.16768	6789.17941	18	0	7.184e+09	0.99992	512.74	2	3FTx-1	3FTx-1	22	82		KICHNQQSSQTPTTKTCPGETNCYKKQWSDHRGTIIERGCGCPSVKPGIKLHCCKTDKCNN	T.KICHNQQSSQTPTTKTCPGETNCYKKQWSDHRGTIIERGCGCPSVKPGIKLHCCKTDKCNN.	6789.17941	NONE		0		0		-	28	22	2.34432e-16	-	-
D:/20230308_snakes_venoms/peak/mzml/4_Red_1_ms2.msalign	564															3FTx-2	3FTx-2	22	82
D:/20230308_snakes_venoms/peak/mzml/4_Red_1_ms2.msalign	565	1000601	HCD	838	515.39	113	8	6789.16768	6789.17941	18	0	7.184e+09	0.99992	512.74	2	3FTx-1	3FTx-1	22	82		KICHNQQSSQTPTTKTCPGETNCYKKQWSDHRGTIIERGCGCPSVKPGIKLHCCKTDKCNN	T.KICHNQQSSQTPTTKTCPGETNCYKKQWSDHRGTIIERGCGCPSVKPGIKLHCCKTDKCNN.	6789.17941	NONE		0		0		-	32	22	4.13644e-16	-	-
D:/20230308_snakes_venoms/peak/mzml/4_Red_1_ms2.msalign	565															3FTx-2	3FTx-2	22	82
D:/20230308_snakes_venoms/peak/mzml/4_Red_1_ms2.msalign	566	1000602	HCD	839	515.91	113	7	6789.16768	6789.17941	18	0	7.184e+09	0.99992	512.74	2	3FTx-1	3FTx-1	22	82		KICHNQQSSQTPTTKTCPGETNCYKKQWSDHRGTIIERGCGCPSVKPGIKLHCCKTDKCNN	T.KICHNQQSSQTPTTKTCPGETNCYKKQWSDHRGTIIERGCGCPSVKPGIKLHCCKTDKCNN.	6789.17941	NONE		0		0		-	31	24	3.6872e-14	-	-
D:/20230308_snakes_venoms/peak/mzml/4_Red_1_ms2.msalign	566															3FTx-2	3FTx-2	22	82
D:/20230308_snakes_venoms/peak/mzml/4_Red_1_ms2.msalign	567	1000603	HCD	840	516.43	113	9	6789.16767	6789.17941	18	0	7.184e+09	0.99992	512.74	2	3FTx-1	3FTx-1	22	82		KICHNQQSSQTPTTKTCPGETNCYKKQWSDHRGTIIERGCGCPSVKPGIKLHCCKTDKCNN	T.KICHNQQSSQTPTTKTCPGETNCYKKQWSDHRGTIIERGCGCPSVKPGIKLHCCKTDKCNN.	6789.17941	NONE		0		0		-	20	16	4.9819e-10	-	-
D:/20230308_snakes_venoms/peak/mzml/4_Red_1_ms2.msalign	567															3FTx-2	3FTx-2	22	82
D:/20230308_snakes_venoms/peak/mzml/4_Red_1_ms2.msalign	568	1000604	HCD	842	517.51	113	7	6789.16768	6789.17941	18	0	7.184e+09	0.99992	512.74	2	3FTx-1	3FTx-1	22	82		KICHNQQSSQTPTTKTCPGETNCYKKQWSDHRGTIIERGCGCPSVKPGIKLHCCKTDKCNN	T.KICHNQQSSQTPTTKTCPGETNCYKKQWSDHRGTIIERGCGCPSVKPGIKLHCCKTDKCNN.	6789.17941	NONE		0		0		-	37	29	1.273228e-17	-	-
D:/20230308_snakes_venoms/peak/mzml/4_Red_1_ms2.msalign	568															3FTx-2	3FTx-2	22	82
D:/20230308_snakes_venoms/peak/mzml/4_Red_1_ms2.msalign	569	1000605	HCD	843	518.04	113	9	6789.16767	6789.17941	18	0	7.184e+09	0.99992	512.74	2	3FTx-1	3FTx-1	22	82		KICHNQQSSQTPTTKTCPGETNCYKKQWSDHRGTIIERGCGCPSVKPGIKLHCCKTDKCNN	T.KICHNQQSSQTPTTKTCPGETNCYKKQWSDHRGTIIERGCGCPSVKPGIKLHCCKTDKCNN.	6789.17941	NONE		0		0		-	17	14	6.44072e-08	-	-
D:/20230308_snakes_venoms/peak/mzml/4_Red_1_ms2.msalign	569															3FTx-2	3FTx-2	22	82
D:/20230308_snakes_venoms/peak/mzml/4_Red_1_ms2.msalign	570	1000606	HCD	844	518.56	113	7	6789.16768	6789.17941	18	0	7.184e+09	0.99992	512.74	2	3FTx-1	3FTx-1	22	82		KICHNQQSSQTPTTKTCPGETNCYKKQWSDHRGTIIERGCGCPSVKPGIKLHCCKTDKCNN	T.KICHNQQSSQTPTTKTCPGETNCYKKQWSDHRGTIIERGCGCPSVKPGIKLHCCKTDKCNN.	6789.17941	NONE		0		0		-	30	25	5.97608e-15	-	-
D:/20230308_snakes_venoms/peak/mzml/4_Red_1_ms2.msalign	570															3FTx-2	3FTx-2	22	82
D:/20230308_snakes_venoms/peak/mzml/4_Red_1_ms2.msalign	571	1000607	HCD	846	519.64	113	9	6789.16767	6789.17941	18	0	7.184e+09	0.99992	512.74	2	3FTx-1	3FTx-1	22	82		KICHNQQSSQTPTTKTCPGETNCYKKQWSDHRGTIIERGCGCPSVKPGIKLHCCKTDKCNN	T.KICHNQQSSQTPTTKTCPGETNCYKKQWSDHRGTIIERGCGCPSVKPGIKLHCCKTDKCNN.	6789.17941	NONE		0		0		-	16	14	1.178606e-08	-	-
D:/20230308_snakes_venoms/peak/mzml/4_Red_1_ms2.msalign	571															3FTx-2	3FTx-2	22	82
D:/20230308_snakes_venoms/peak/mzml/4_Red_1_ms2.msalign	572	1000608	HCD	847	520.16	113	9	6789.16767	6789.17941	18	0	7.184e+09	0.99992	512.74	2	3FTx-1	3FTx-1	22	82		KICHNQQSSQTPTTKTCPGETNCYKKQWSDHRGTIIERGCGCPSVKPGIKLHCCKTDKCNN	T.KICHNQQSSQTPTTKTCPGETNCYKKQWSDHRGTIIERGCGCPSVKPGIKLHCCKTDKCNN.	6789.17941	NONE		0		0		-	18	13	1.630354e-07	-	-
D:/20230308_snakes_venoms/peak/mzml/4_Red_1_ms2.msalign	572															3FTx-2	3FTx-2	22	82
D:/20230308_snakes_venoms/peak/mzml/4_Red_1_ms2.msalign	573	1000609	HCD	848	520.68	113	8	6789.16768	6789.17941	18	0	7.184e+09	0.99992	512.74	2	3FTx-1	3FTx-1	22	82		KICHNQQSSQTPTTKTCPGETNCYKKQWSDHRGTIIERGCGCPSVKPGIKLHCCKTDKCNN	T.KICHNQQSSQTPTTKTCPGETNCYKKQWSDHRGTIIERGCGCPSVKPGIKLHCCKTDKCNN.	6789.17941	NONE		0		0		-	27	23	4.2284e-15	-	-
D:/20230308_snakes_venoms/peak/mzml/4_Red_1_ms2.msalign	573															3FTx-2	3FTx-2	22	82
D:/20230308_snakes_venoms/peak/mzml/4_Red_1_ms2.msalign	574	1000611	HCD	851	522.29	113	10	6789.16768	6789.17941	18	0	7.184e+09	0.99992	512.74	2	3FTx-1	3FTx-1	22	82		KICHNQQSSQTPTTKTCPGETNCYKKQWSDHRGTIIERGCGCPSVKPGIKLHCCKTDKCNN	T.KICHNQQSSQTPTTKTCPGETNCYKKQWSDHRGTIIERGCGCPSVKPGIKLHCCKTDKCNN.	6789.17941	NONE		0		0		-	12	11	1.240272e-05	-	-
D:/20230308_snakes_venoms/peak/mzml/4_Red_1_ms2.msalign	574															3FTx-2	3FTx-2	22	82
D:/20230308_snakes_venoms/peak/mzml/4_Red_1_ms2.msalign	575	1000612	HCD	852	522.81	113	10	6789.16768	6789.17941	18	0	7.184e+09	0.99992	512.74	2	3FTx-1	3FTx-1	22	82		KICHNQQSSQTPTTKTCPGETNCYKKQWSDHRGTIIERGCGCPSVKPGIKLHCCKTDKCNN	T.KICHNQQSSQTPTTKTCPGETNCYKKQWSDHRGTIIERGCGCPSVKPGIKLHCCKTDKCNN.	6789.17941	NONE		0		0		-	10	8	0.0027577	-	-
D:/20230308_snakes_venoms/peak/mzml/4_Red_1_ms2.msalign	575															3FTx-2	3FTx-2	22	82
D:/20230308_snakes_venoms/peak/mzml/4_Red_1_ms2.msalign	576	1000613	HCD	854	523.90	113	7	6789.16768	6789.17941	18	0	7.184e+09	0.99992	512.74	2	3FTx-1	3FTx-1	22	82		KICHNQQSSQTPTTKTCPGETNCYKKQWSDHRGTIIERGCGCPSVKPGIKLHCCKTDKCNN	T.KICHNQQSSQTPTTKTCPGETNCYKKQWSDHRGTIIERGCGCPSVKPGIKLHCCKTDKCNN.	6789.17941	NONE		0		0		-	28	26	1.844986e-17	-	-
D:/20230308_snakes_venoms/peak/mzml/4_Red_1_ms2.msalign	576															3FTx-2	3FTx-2	22	82
D:/20230308_snakes_venoms/peak/mzml/4_Red_1_ms2.msalign	577	1000614	HCD	855	524.42	113	6	6789.16766	6789.17941	18	0	7.184e+09	0.99992	512.74	2	3FTx-1	3FTx-1	22	82		KICHNQQSSQTPTTKTCPGETNCYKKQWSDHRGTIIERGCGCPSVKPGIKLHCCKTDKCNN	T.KICHNQQSSQTPTTKTCPGETNCYKKQWSDHRGTIIERGCGCPSVKPGIKLHCCKTDKCNN.	6789.17941	NONE		0		0		-	34	27	6.82902e-16	-	-
D:/20230308_snakes_venoms/peak/mzml/4_Red_1_ms2.msalign	577															3FTx-2	3FTx-2	22	82
D:/20230308_snakes_venoms/peak/mzml/4_Red_1_ms2.msalign	578	1000615	HCD	856	524.94	113	10	6789.16768	6789.17941	18	0	7.184e+09	0.99992	512.74	2	3FTx-1	3FTx-1	22	82		KICHNQQSSQTPTTKTCPGETNCYKKQWSDHRGTIIERGCGCPSVKPGIKLHCCKTDKCNN	T.KICHNQQSSQTPTTKTCPGETNCYKKQWSDHRGTIIERGCGCPSVKPGIKLHCCKTDKCNN.	6789.17941	NONE		0		0		-	10	9	0.000698786	-	-
D:/20230308_snakes_venoms/peak/mzml/4_Red_1_ms2.msalign	578															3FTx-2	3FTx-2	22	82
D:/20230308_snakes_venoms/peak/mzml/4_Red_1_ms2.msalign	579	1000616	HCD	858	526.15	113	9	6789.16767	6789.17941	18	0	7.184e+09	0.99992	512.74	2	3FTx-1	3FTx-1	22	82		KICHNQQSSQTPTTKTCPGETNCYKKQWSDHRGTIIERGCGCPSVKPGIKLHCCKTDKCNN	T.KICHNQQSSQTPTTKTCPGETNCYKKQWSDHRGTIIERGCGCPSVKPGIKLHCCKTDKCNN.	6789.17941	NONE		0		0		-	19	15	3.47292e-09	-	-
D:/20230308_snakes_venoms/peak/mzml/4_Red_1_ms2.msalign	579															3FTx-2	3FTx-2	22	82
D:/20230308_snakes_venoms/peak/mzml/4_Red_1_ms2.msalign	580	1000617	HCD	859	526.67	113	6	6789.16766	6789.17941	18	0	7.184e+09	0.99992	512.74	2	3FTx-1	3FTx-1	22	82		KICHNQQSSQTPTTKTCPGETNCYKKQWSDHRGTIIERGCGCPSVKPGIKLHCCKTDKCNN	T.KICHNQQSSQTPTTKTCPGETNCYKKQWSDHRGTIIERGCGCPSVKPGIKLHCCKTDKCNN.	6789.17941	NONE		0		0		-	36	32	9.21008e-23	-	-
D:/20230308_snakes_venoms/peak/mzml/4_Red_1_ms2.msalign	580															3FTx-2	3FTx-2	22	82
D:/20230308_snakes_venoms/peak/mzml/4_Red_1_ms2.msalign	581	1000618	HCD	860	527.19	113	7	6829.00178	6829.014396	0	9	6.615e+08	0.99867	1238.2	2	3FTx-3	3FTx-3	22	83		MQCHNQQSSQPPTTTCCSGGETKCYKKQWSDHRGTIIERGCGCPSVKKGIKLHCCTTDNCNN	T.MQCHNQQSSQPPTTTCCSGGETKCYKKQWSDHRGTIIERGCGCPSVKKGIKLHCCTTDNCNN.	6829.014396	NONE		0		0		-	19	16	3.29228e-09	-	-
D:/20230308_snakes_venoms/peak/mzml/4_Red_1_ms2.msalign	581															3FTx-4	3FTx-4	22	83
D:/20230308_snakes_venoms/peak/mzml/4_Red_1_ms2.msalign	582	1000619	HCD	862	528.28	113	7	6829.00178	6829.014396	0	9	6.615e+08	0.99867	1238.2	2	3FTx-3	3FTx-3	22	83		MQCHNQQSSQPPTTTCCSGGETKCYKKQWSDHRGTIIERGCGCPSVKKGIKLHCCTTDNCNN	T.MQCHNQQSSQPPTTTCCSGGETKCYKKQWSDHRGTIIERGCGCPSVKKGIKLHCCTTDNCNN.	6829.014396	NONE		0		0		-	16	14	5.148e-07	-	-
D:/20230308_snakes_venoms/peak/mzml/4_Red_1_ms2.msalign	582															3FTx-4	3FTx-4	22	83
D:/20230308_snakes_venoms/peak/mzml/4_Red_1_ms2.msalign	583	1000620	HCD	863	528.80	113	7	6829.00178	6829.014396	0	9	6.615e+08	0.99867	1238.2	2	3FTx-3	3FTx-3	22	83		MQCHNQQSSQPPTTTCCSGGETKCYKKQWSDHRGTIIERGCGCPSVKKGIKLHCCTTDNCNN	T.MQCHNQQSSQPPTTTCCSGGETKCYKKQWSDHRGTIIERGCGCPSVKKGIKLHCCTTDNCNN.	6829.014396	NONE		0		0		-	18	14	2.88272e-07	-	-
D:/20230308_snakes_venoms/peak/mzml/4_Red_1_ms2.msalign	583															3FTx-4	3FTx-4	22	83
D:/20230308_snakes_venoms/peak/mzml/4_Red_1_ms2.msalign	584	1000621	HCD	864	529.32	113	7	6829.00178	6829.014396	0	9	6.615e+08	0.99867	1238.2	2	3FTx-3	3FTx-3	22	83		MQCHNQQSSQPPTTTCCSGGETKCYKKQWSDHRGTIIERGCGCPSVKKGIKLHCCTTDNCNN	T.MQCHNQQSSQPPTTTCCSGGETKCYKKQWSDHRGTIIERGCGCPSVKKGIKLHCCTTDNCNN.	6829.014396	NONE		0		0		-	18	14	5.5316e-08	-	-
D:/20230308_snakes_venoms/peak/mzml/4_Red_1_ms2.msalign	584															3FTx-4	3FTx-4	22	83
D:/20230308_snakes_venoms/peak/mzml/4_Red_1_ms2.msalign	585	1000622	HCD	866	530.52	113	8	6829.00178	6829.014396	0	9	6.615e+08	0.99867	1238.2	2	3FTx-3	3FTx-3	22	83		MQCHNQQSSQPPTTTCCSGGETKCYKKQWSDHRGTIIERGCGCPSVKKGIKLHCCTTDNCNN	T.MQCHNQQSSQPPTTTCCSGGETKCYKKQWSDHRGTIIERGCGCPSVKKGIKLHCCTTDNCNN.	6829.014396	NONE		0		0		-	10	8	0.001695	-	-
D:/20230308_snakes_venoms/peak/mzml/4_Red_1_ms2.msalign	585															3FTx-4	3FTx-4	22	83
D:/20230308_snakes_venoms/peak/mzml/4_Red_1_ms2.msalign	586	1000623	HCD	867	531.04	113	8	6829.00178	6829.014396	0	9	6.615e+08	0.99867	1238.2	2	3FTx-3	3FTx-3	22	83		MQCHNQQSSQPPTTTCCSGGETKCYKKQWSDHRGTIIERGCGCPSVKKGIKLHCCTTDNCNN	T.MQCHNQQSSQPPTTTCCSGGETKCYKKQWSDHRGTIIERGCGCPSVKKGIKLHCCTTDNCNN.	6829.014396	NONE		0		0		-	9	8	0.0011278	-	-
D:/20230308_snakes_venoms/peak/mzml/4_Red_1_ms2.msalign	586															3FTx-4	3FTx-4	22	83
D:/20230308_snakes_venoms/peak/mzml/4_Red_1_ms2.msalign	587	1000624	HCD	868	531.56	113	7	6829.00178	6829.014396	0	9	6.615e+08	0.99867	1238.2	2	3FTx-3	3FTx-3	22	83		MQCHNQQSSQPPTTTCCSGGETKCYKKQWSDHRGTIIERGCGCPSVKKGIKLHCCTTDNCNN	T.MQCHNQQSSQPPTTTCCSGGETKCYKKQWSDHRGTIIERGCGCPSVKKGIKLHCCTTDNCNN.	6829.014396	NONE		0		0		-	18	14	4.8712e-08	-	-
D:/20230308_snakes_venoms/peak/mzml/4_Red_1_ms2.msalign	587															3FTx-4	3FTx-4	22	83
D:/20230308_snakes_venoms/peak/mzml/4_Red_1_ms2.msalign	588	1000625	HCD	870	532.65	113	8	6829.00178	6829.014396	0	9	6.615e+08	0.99867	1238.2	2	3FTx-3	3FTx-3	22	83		MQCHNQQSSQPPTTTCCSGGETKCYKKQWSDHRGTIIERGCGCPSVKKGIKLHCCTTDNCNN	T.MQCHNQQSSQPPTTTCCSGGETKCYKKQWSDHRGTIIERGCGCPSVKKGIKLHCCTTDNCNN.	6829.014396	NONE		0		0		-	8	7	0.0064512	-	-
D:/20230308_snakes_venoms/peak/mzml/4_Red_1_ms2.msalign	588															3FTx-4	3FTx-4	22	83
D:/20230308_snakes_venoms/peak/mzml/4_Red_1_ms2.msalign	589	1000626	HCD	871	533.17	113	7	6829.00178	6829.014396	0	9	6.615e+08	0.99867	1238.2	2	3FTx-3	3FTx-3	22	83		MQCHNQQSSQPPTTTCCSGGETKCYKKQWSDHRGTIIERGCGCPSVKKGIKLHCCTTDNCNN	T.MQCHNQQSSQPPTTTCCSGGETKCYKKQWSDHRGTIIERGCGCPSVKKGIKLHCCTTDNCNN.	6829.014396	NONE		0		0		-	14	13	3.60104e-07	-	-
D:/20230308_snakes_venoms/peak/mzml/4_Red_1_ms2.msalign	589															3FTx-4	3FTx-4	22	83
D:/20230308_snakes_venoms/peak/mzml/4_Red_1_ms2.msalign	590	1000627	HCD	872	533.70	113	7	6789.16768	6789.17941	18	0	7.184e+09	0.99992	512.74	2	3FTx-1	3FTx-1	22	82		KICHNQQSSQTPTTKTCPGETNCYKKQWSDHRGTIIERGCGCPSVKPGIKLHCCKTDKCNN	T.KICHNQQSSQTPTTKTCPGETNCYKKQWSDHRGTIIERGCGCPSVKPGIKLHCCKTDKCNN.	6789.17941	NONE		0		0		-	32	28	4.53706e-19	-	-
D:/20230308_snakes_venoms/peak/mzml/4_Red_1_ms2.msalign	590															3FTx-2	3FTx-2	22	82
D:/20230308_snakes_venoms/peak/mzml/4_Red_1_ms2.msalign	591	1000630	HCD	876	535.83	99	6	6829.00178	6829.014396	0	9	6.615e+08	0.99867	1238.2	2	3FTx-3	3FTx-3	22	83		MQCHNQQSSQPPTTTCCSGGETKCYKKQWSDHRGTIIERGCGCPSVKKGIKLHCCTTDNCNN	T.MQCHNQQSSQPPTTTCCSGGETKCYKKQWSDHRGTIIERGCGCPSVKKGIKLHCCTTDNCNN.	6829.014396	NONE		0		0		-	21	20	3.2284e-12	-	-
D:/20230308_snakes_venoms/peak/mzml/4_Red_1_ms2.msalign	591															3FTx-4	3FTx-4	22	83
D:/20230308_snakes_venoms/peak/mzml/4_Red_1_ms2.msalign	592	1000631	HCD	878	537.44	113	7	6789.16768	6789.17941	18	0	7.184e+09	0.99992	512.74	2	3FTx-1	3FTx-1	22	82		KICHNQQSSQTPTTKTCPGETNCYKKQWSDHRGTIIERGCGCPSVKPGIKLHCCKTDKCNN	T.KICHNQQSSQTPTTKTCPGETNCYKKQWSDHRGTIIERGCGCPSVKPGIKLHCCKTDKCNN.	6789.17941	NONE		0		0		-	35	28	1.296306e-17	-	-
D:/20230308_snakes_venoms/peak/mzml/4_Red_1_ms2.msalign	592															3FTx-2	3FTx-2	22	82
D:/20230308_snakes_venoms/peak/mzml/4_Red_1_ms2.msalign	593	1000632	HCD	879	537.97	113	8	6789.16768	6789.17941	18	0	7.184e+09	0.99992	512.74	2	3FTx-1	3FTx-1	22	82		KICHNQQSSQTPTTKTCPGETNCYKKQWSDHRGTIIERGCGCPSVKPGIKLHCCKTDKCNN	T.KICHNQQSSQTPTTKTCPGETNCYKKQWSDHRGTIIERGCGCPSVKPGIKLHCCKTDKCNN.	6789.17941	NONE		0		0		-	33	27	1.027708e-16	-	-
D:/20230308_snakes_venoms/peak/mzml/4_Red_1_ms2.msalign	593															3FTx-2	3FTx-2	22	82
D:/20230308_snakes_venoms/peak/mzml/4_Red_1_ms2.msalign	594	1000633	HCD	880	538.49	113	9	6789.16767	6789.17941	18	0	7.184e+09	0.99992	512.74	2	3FTx-1	3FTx-1	22	82		KICHNQQSSQTPTTKTCPGETNCYKKQWSDHRGTIIERGCGCPSVKPGIKLHCCKTDKCNN	T.KICHNQQSSQTPTTKTCPGETNCYKKQWSDHRGTIIERGCGCPSVKPGIKLHCCKTDKCNN.	6789.17941	NONE		0		0		-	18	15	2.82392e-09	-	-
D:/20230308_snakes_venoms/peak/mzml/4_Red_1_ms2.msalign	594															3FTx-2	3FTx-2	22	82
D:/20230308_snakes_venoms/peak/mzml/4_Red_1_ms2.msalign	595	1000634	HCD	882	539.58	113	8	6789.16768	6789.17941	18	0	7.184e+09	0.99992	512.74	2	3FTx-1	3FTx-1	22	82		KICHNQQSSQTPTTKTCPGETNCYKKQWSDHRGTIIERGCGCPSVKPGIKLHCCKTDKCNN	T.KICHNQQSSQTPTTKTCPGETNCYKKQWSDHRGTIIERGCGCPSVKPGIKLHCCKTDKCNN.	6789.17941	NONE		0		0		-	29	21	3.44256e-12	-	-
D:/20230308_snakes_venoms/peak/mzml/4_Red_1_ms2.msalign	595															3FTx-2	3FTx-2	22	82
D:/20230308_snakes_venoms/peak/mzml/4_Red_1_ms2.msalign	596	1000635	HCD	883	540.10	113	8	6829.00178	6829.014396	0	9	6.615e+08	0.99867	1238.2	2	3FTx-3	3FTx-3	22	83		MQCHNQQSSQPPTTTCCSGGETKCYKKQWSDHRGTIIERGCGCPSVKKGIKLHCCTTDNCNN	T.MQCHNQQSSQPPTTTCCSGGETKCYKKQWSDHRGTIIERGCGCPSVKKGIKLHCCTTDNCNN.	6829.014396	NONE		0		0		-	10	7	0.0051236	-	-
D:/20230308_snakes_venoms/peak/mzml/4_Red_1_ms2.msalign	596															3FTx-4	3FTx-4	22	83
D:/20230308_snakes_venoms/peak/mzml/4_Red_1_ms2.msalign	597	1000636	HCD	884	540.62	113	7	6789.16768	6789.17941	18	0	7.184e+09	0.99992	512.74	2	3FTx-1	3FTx-1	22	82		KICHNQQSSQTPTTKTCPGETNCYKKQWSDHRGTIIERGCGCPSVKPGIKLHCCKTDKCNN	T.KICHNQQSSQTPTTKTCPGETNCYKKQWSDHRGTIIERGCGCPSVKPGIKLHCCKTDKCNN.	6789.17941	NONE		0		0		-	28	24	4.10674e-14	-	-
D:/20230308_snakes_venoms/peak/mzml/4_Red_1_ms2.msalign	597															3FTx-2	3FTx-2	22	82
D:/20230308_snakes_venoms/peak/mzml/4_Red_1_ms2.msalign	598	1000637	HCD	886	542.32	113	8	6789.16768	6789.17941	18	0	7.184e+09	0.99992	512.74	2	3FTx-1	3FTx-1	22	82		KICHNQQSSQTPTTKTCPGETNCYKKQWSDHRGTIIERGCGCPSVKPGIKLHCCKTDKCNN	T.KICHNQQSSQTPTTKTCPGETNCYKKQWSDHRGTIIERGCGCPSVKPGIKLHCCKTDKCNN.	6789.17941	NONE		0		0		-	32	26	2.75616e-16	-	-
D:/20230308_snakes_venoms/peak/mzml/4_Red_1_ms2.msalign	598															3FTx-2	3FTx-2	22	82
D:/20230308_snakes_venoms/peak/mzml/4_Red_1_ms2.msalign	599	1000638	HCD	887	542.85	105	7	6329.98161	6329.989407	28	90	8.830e+07	0.99861	935.66	2	3FTx-1	3FTx-1	22	78		KICHNQQSSQTPTTKTCPGETNCYKKQWSDHRGTIIERGCGCPSVKPGIKLHCCKTD	T.KICHNQQSSQTPTTKTCPGETNCYKKQWSDHRGTIIERGCGCPSVKPGIKLHCCKTD.K	6329.989407	NONE		0		0		-	32	24	1.480323498e-14	-	-
D:/20230308_snakes_venoms/peak/mzml/4_Red_1_ms2.msalign	599															3FTx-2	3FTx-2	22	78
D:/20230308_snakes_venoms/peak/mzml/4_Red_1_ms2.msalign	600	1000639	HCD	888	543.37	97	7	6329.98161	6329.989407	28	90	8.830e+07	0.99861	935.66	2	3FTx-1	3FTx-1	22	78		KICHNQQSSQTPTTKTCPGETNCYKKQWSDHRGTIIERGCGCPSVKPGIKLHCCKTD	T.KICHNQQSSQTPTTKTCPGETNCYKKQWSDHRGTIIERGCGCPSVKPGIKLHCCKTD.K	6329.989407	NONE		0		0		-	31	25	4.93209104e-14	-	-
D:/20230308_snakes_venoms/peak/mzml/4_Red_1_ms2.msalign	600															3FTx-2	3FTx-2	22	78
D:/20230308_snakes_venoms/peak/mzml/4_Red_1_ms2.msalign	601	1000640	HCD	890	544.45	113	7	6789.16768	6789.17941	18	0	7.184e+09	0.99992	512.74	2	3FTx-1	3FTx-1	22	82		KICHNQQSSQTPTTKTCPGETNCYKKQWSDHRGTIIERGCGCPSVKPGIKLHCCKTDKCNN	T.KICHNQQSSQTPTTKTCPGETNCYKKQWSDHRGTIIERGCGCPSVKPGIKLHCCKTDKCNN.	6789.17941	NONE		0		0		-	26	21	1.81236e-11	-	-
D:/20230308_snakes_venoms/peak/mzml/4_Red_1_ms2.msalign	601															3FTx-2	3FTx-2	22	82
D:/20230308_snakes_venoms/peak/mzml/4_Red_1_ms2.msalign	602	1000641	HCD	891	544.97	113	8	6789.16768	6789.17941	18	0	7.184e+09	0.99992	512.74	2	3FTx-1	3FTx-1	22	82		KICHNQQSSQTPTTKTCPGETNCYKKQWSDHRGTIIERGCGCPSVKPGIKLHCCKTDKCNN	T.KICHNQQSSQTPTTKTCPGETNCYKKQWSDHRGTIIERGCGCPSVKPGIKLHCCKTDKCNN.	6789.17941	NONE		0		0		-	26	21	3.16822e-12	-	-
D:/20230308_snakes_venoms/peak/mzml/4_Red_1_ms2.msalign	602															3FTx-2	3FTx-2	22	82
D:/20230308_snakes_venoms/peak/mzml/4_Red_1_ms2.msalign	603	1000642	HCD	892	545.50	64	8	6329.9816	6329.989407	28	90	8.830e+07	0.99861	935.66	2	3FTx-1	3FTx-1	22	78		KICHNQQSSQTPTTKTCPGETNCYKKQWSDHRGTIIERGCGCPSVKPGIKLHCCKTD	T.KICHNQQSSQTPTTKTCPGETNCYKKQWSDHRGTIIERGCGCPSVKPGIKLHCCKTD.K	6329.989407	NONE		0		0		-	18	15	5.703542482e-09	-	-
D:/20230308_snakes_venoms/peak/mzml/4_Red_1_ms2.msalign	603															3FTx-2	3FTx-2	22	78
D:/20230308_snakes_venoms/peak/mzml/4_Red_1_ms2.msalign	604	1000643	HCD	894	546.58	113	8	6789.16768	6789.17941	18	0	7.184e+09	0.99992	512.74	2	3FTx-1	3FTx-1	22	82		KICHNQQSSQTPTTKTCPGETNCYKKQWSDHRGTIIERGCGCPSVKPGIKLHCCKTDKCNN	T.KICHNQQSSQTPTTKTCPGETNCYKKQWSDHRGTIIERGCGCPSVKPGIKLHCCKTDKCNN.	6789.17941	NONE		0		0		-	24	20	2.67916e-12	-	-
D:/20230308_snakes_venoms/peak/mzml/4_Red_1_ms2.msalign	604															3FTx-2	3FTx-2	22	82
D:/20230308_snakes_venoms/peak/mzml/4_Red_1_ms2.msalign	605	1000644	HCD	895	547.10	113	8	6789.16768	6789.17941	18	0	7.184e+09	0.99992	512.74	2	3FTx-1	3FTx-1	22	82		KICHNQQSSQTPTTKTCPGETNCYKKQWSDHRGTIIERGCGCPSVKPGIKLHCCKTDKCNN	T.KICHNQQSSQTPTTKTCPGETNCYKKQWSDHRGTIIERGCGCPSVKPGIKLHCCKTDKCNN.	6789.17941	NONE		0		0		-	28	25	1.58015e-15	-	-
D:/20230308_snakes_venoms/peak/mzml/4_Red_1_ms2.msalign	605															3FTx-2	3FTx-2	22	82
D:/20230308_snakes_venoms/peak/mzml/4_Red_1_ms2.msalign	606	1000646	HCD	898	548.70	113	8	6789.16768	6789.17941	18	0	7.184e+09	0.99992	512.74	2	3FTx-1	3FTx-1	22	82		KICHNQQSSQTPTTKTCPGETNCYKKQWSDHRGTIIERGCGCPSVKPGIKLHCCKTDKCNN	T.KICHNQQSSQTPTTKTCPGETNCYKKQWSDHRGTIIERGCGCPSVKPGIKLHCCKTDKCNN.	6789.17941	NONE		0		0		-	26	21	2.71766e-14	-	-
D:/20230308_snakes_venoms/peak/mzml/4_Red_1_ms2.msalign	606															3FTx-2	3FTx-2	22	82
D:/20230308_snakes_venoms/peak/mzml/4_Red_1_ms2.msalign	607	1000661	HCD	918	560.17	86	7	6789.16768	6789.17941	18	0	7.184e+09	0.99992	512.74	2	3FTx-1	3FTx-1	22	82		KICHNQQSSQTPTTKTCPGETNCYKKQWSDHRGTIIERGCGCPSVKPGIKLHCCKTDKCNN	T.KICHNQQSSQTPTTKTCPGETNCYKKQWSDHRGTIIERGCGCPSVKPGIKLHCCKTDKCNN.	6789.17941	NONE		0		0		-	25	21	1.499212e-12	-	-
D:/20230308_snakes_venoms/peak/mzml/4_Red_1_ms2.msalign	607															3FTx-2	3FTx-2	22	82
D:/20230308_snakes_venoms/peak/mzml/4_Red_1_ms2.msalign	608	1000662	HCD	919	560.70	104	7	6789.16768	6789.17941	18	0	7.184e+09	0.99992	512.74	2	3FTx-1	3FTx-1	22	82		KICHNQQSSQTPTTKTCPGETNCYKKQWSDHRGTIIERGCGCPSVKPGIKLHCCKTDKCNN	T.KICHNQQSSQTPTTKTCPGETNCYKKQWSDHRGTIIERGCGCPSVKPGIKLHCCKTDKCNN.	6789.17941	NONE		0		0		-	26	23	2.28734e-14	-	-
D:/20230308_snakes_venoms/peak/mzml/4_Red_1_ms2.msalign	608															3FTx-2	3FTx-2	22	82
D:/20230308_snakes_venoms/peak/mzml/4_Red_1_ms2.msalign	609	1000665	HCD	923	562.85	99	7	6789.16768	6789.17941	18	0	7.184e+09	0.99992	512.74	2	3FTx-1	3FTx-1	22	82		KICHNQQSSQTPTTKTCPGETNCYKKQWSDHRGTIIERGCGCPSVKPGIKLHCCKTDKCNN	T.KICHNQQSSQTPTTKTCPGETNCYKKQWSDHRGTIIERGCGCPSVKPGIKLHCCKTDKCNN.	6789.17941	NONE		0		0		-	28	23	2.47214e-13	-	-
D:/20230308_snakes_venoms/peak/mzml/4_Red_1_ms2.msalign	609															3FTx-2	3FTx-2	22	82
D:/20230308_snakes_venoms/peak/mzml/4_Red_1_ms2.msalign	610	1000667	HCD	926	564.47	29	11	6789.16768	6789.17941	18	0	7.184e+09	0.99992	512.74	2	3FTx-1	3FTx-1	22	82		KICHNQQSSQTPTTKTCPGETNCYKKQWSDHRGTIIERGCGCPSVKPGIKLHCCKTDKCNN	T.KICHNQQSSQTPTTKTCPGETNCYKKQWSDHRGTIIERGCGCPSVKPGIKLHCCKTDKCNN.	6789.17941	NONE		0		0		-	6	5	0.00102949	-	-
D:/20230308_snakes_venoms/peak/mzml/4_Red_1_ms2.msalign	610															3FTx-2	3FTx-2	22	82
D:/20230308_snakes_venoms/peak/mzml/4_Red_1_ms2.msalign	611	1000670	HCD	930	566.62	72	7	6789.16768	6789.17941	18	0	7.184e+09	0.99992	512.74	2	3FTx-1	3FTx-1	22	82		KICHNQQSSQTPTTKTCPGETNCYKKQWSDHRGTIIERGCGCPSVKPGIKLHCCKTDKCNN	T.KICHNQQSSQTPTTKTCPGETNCYKKQWSDHRGTIIERGCGCPSVKPGIKLHCCKTDKCNN.	6789.17941	NONE		0		0		-	21	19	1.421068e-12	-	-
D:/20230308_snakes_venoms/peak/mzml/4_Red_1_ms2.msalign	611															3FTx-2	3FTx-2	22	82
D:/20230308_snakes_venoms/peak/mzml/4_Red_1_ms2.msalign	612	1000671	HCD	931	567.14	48	9	6789.16767	6789.17941	18	0	7.184e+09	0.99992	512.74	2	3FTx-1	3FTx-1	22	82		KICHNQQSSQTPTTKTCPGETNCYKKQWSDHRGTIIERGCGCPSVKPGIKLHCCKTDKCNN	T.KICHNQQSSQTPTTKTCPGETNCYKKQWSDHRGTIIERGCGCPSVKPGIKLHCCKTDKCNN.	6789.17941	NONE		0		0		-	10	9	9.61752e-07	-	-
D:/20230308_snakes_venoms/peak/mzml/4_Red_1_ms2.msalign	612															3FTx-2	3FTx-2	22	82
D:/20230308_snakes_venoms/peak/mzml/4_Red_1_ms2.msalign	613	1000672	HCD	932	567.67	50	7	5909.8173	5909.8223	61	217	3.757e+07	0.97071	1083.7	2	3FTx-1	3FTx-1	22	76		KICHNQQSSQTPTTKTCPGETNCYKKQWSDHRGTIIERGCGCPSVKPGIKLHCCK	T.KICHNQQSSQTPTTKTCPGETNCYKKQWSDHRGTIIERGCGCPSVKPGI(KLHCCK)[-204.0925].T	5909.8223	NONE		1	-204.0925:[50-55]	0		-	16	14	4.37545511e-06	-	-
D:/20230308_snakes_venoms/peak/mzml/4_Red_1_ms2.msalign	613															3FTx-2	3FTx-2	22	76
D:/20230308_snakes_venoms/peak/mzml/4_Red_1_ms2.msalign	614	1000673	HCD	934	569.57	69	7	6789.16768	6789.17941	18	0	7.184e+09	0.99992	512.74	2	3FTx-1	3FTx-1	22	82		KICHNQQSSQTPTTKTCPGETNCYKKQWSDHRGTIIERGCGCPSVKPGIKLHCCKTDKCNN	T.KICHNQQSSQTPTTKTCPGETNCYKKQWSDHRGTIIERGCGCPSVKPGIKLHCCKTDKCNN.	6789.17941	NONE		0		0		-	20	16	5.09718e-11	-	-
D:/20230308_snakes_venoms/peak/mzml/4_Red_1_ms2.msalign	614															3FTx-2	3FTx-2	22	82
D:/20230308_snakes_venoms/peak/mzml/4_Red_1_ms2.msalign	615	1000676	HCD	938	571.71	78	8	6789.16768	6789.17941	18	0	7.184e+09	0.99992	512.74	2	3FTx-1	3FTx-1	22	82		KICHNQQSSQTPTTKTCPGETNCYKKQWSDHRGTIIERGCGCPSVKPGIKLHCCKTDKCNN	T.KICHNQQSSQTPTTKTCPGETNCYKKQWSDHRGTIIERGCGCPSVKPGIKLHCCKTDKCNN.	6789.17941	NONE		0		0		-	15	12	5.69272e-06	-	-
D:/20230308_snakes_venoms/peak/mzml/4_Red_1_ms2.msalign	615															3FTx-2	3FTx-2	22	82
D:/20230308_snakes_venoms/peak/mzml/4_Red_1_ms2.msalign	616	1000678	HCD	940	572.76	113	7	6835.98847	6836.99582	43	47	1.712e+08	0.99823	497.13	1	3FTx-6	3FTx-6	22	83		MECHNQQSSQPPTTTCCSGGENMCYKKQWSDHRGTIIERGCGCPTVKKGIEINCCTTDKCNN	T.MECHNQQSSQPPTTT(CCSGGENMCYKKQWSD)[-14.9427]HRGTIIERGCGCPTVKKGIEINCCTTDKCNN.	6836.99582	NONE		1	-14.9427:[16-31]	0		-	22	21	8.44668384e-11	-	-
D:/20230308_snakes_venoms/peak/mzml/4_Red_1_ms2.msalign	617	1000679	HCD	942	574.65	113	7	6835.98847	6835.99347	43	47	1.712e+08	0.99823	497.13	1	3FTx-6	3FTx-6	22	83		MECHNQQSSQPPTTTCCSGGENMCYKKQWSDHRGTIIERGCGCPTVKKGIEINCCTTDKCNN	T.MECHNQQSSQPPTTTCCSGGE(NMCYKKQWSD)[-15.9450]HRGTIIERGCGCPTVKKGIEINCCTTDKCNN.	6835.99347	NONE		1	-15.9450:[22-31]	0		-	29	23	4.51695909e-14	-	-
D:/20230308_snakes_venoms/peak/mzml/4_Red_1_ms2.msalign	618	1000680	HCD	943	575.17	113	7	6835.98847	6836.99582	43	47	1.712e+08	0.99823	497.13	1	3FTx-6	3FTx-6	22	83		MECHNQQSSQPPTTTCCSGGENMCYKKQWSDHRGTIIERGCGCPTVKKGIEINCCTTDKCNN	T.MECHNQQSSQPPTTT(CCSGGENMCYKKQWSD)[-14.9427]HRGTIIERGCGCPTVKKGIEINCCTTDKCNN.	6836.99582	NONE		1	-14.9427:[16-31]	0		-	22	19	3.663901644e-09	-	-
D:/20230308_snakes_venoms/peak/mzml/4_Red_1_ms2.msalign	619	1000681	HCD	944	575.70	113	7	6835.98847	6835.99347	43	47	1.712e+08	0.99823	497.13	1	3FTx-6	3FTx-6	22	83		MECHNQQSSQPPTTTCCSGGENMCYKKQWSDHRGTIIERGCGCPTVKKGIEINCCTTDKCNN	T.MECHNQQSSQPPTTTCCSGGE(NM)[-15.9450]CYKKQWSDHRGTIIERGCGCPTVKKGIEINCCTTDKCNN.	6835.99347	NONE		1	-15.9450:[22-23]	0		-	26	21	7.512616866e-12	-	-
D:/20230308_snakes_venoms/peak/mzml/4_Red_1_ms2.msalign	620	1000682	HCD	946	576.80	113	8	6835.98848	6835.99348	43	47	1.712e+08	0.99823	497.13	1	3FTx-6	3FTx-6	22	83		MECHNQQSSQPPTTTCCSGGENMCYKKQWSDHRGTIIERGCGCPTVKKGIEINCCTTDKCNN	T.MECHNQQSSQPPTTTC(CSGGENMCYKKQWSD)[-15.9450]HRGTIIERGCGCPTVKKGIEINCCTTDKCNN.	6835.99348	NONE		1	-15.9450:[17-31]	0		-	19	18	3.270547848e-10	-	-
D:/20230308_snakes_venoms/peak/mzml/4_Red_1_ms2.msalign	621	1000683	HCD	947	577.32	112	8	6835.98848	6835.99848	43	47	1.712e+08	0.99823	497.13	1	3FTx-6	3FTx-6	22	83		MECHNQQSSQPPTTTCCSGGENMCYKKQWSDHRGTIIERGCGCPTVKKGIEINCCTTDKCNN	T.MECHNQQSSQPPTTT(CCSGGENMCY)[-15.9400]KKQWSDHRGTIIERGCGCPTVKKGIEINCCTTDKCNN.	6835.99848	NONE		1	-15.9400:[16-25]	0		-	21	20	7.347716718e-12	-	-
D:/20230308_snakes_venoms/peak/mzml/4_Red_1_ms2.msalign	622	1000684	HCD	948	577.84	108	7	6835.98847	6835.99347	43	47	1.712e+08	0.99823	497.13	1	3FTx-6	3FTx-6	22	83		MECHNQQSSQPPTTTCCSGGENMCYKKQWSDHRGTIIERGCGCPTVKKGIEINCCTTDKCNN	T.MECHNQQSSQPPTTTCCSGGE(NMCYKKQWSD)[-15.9450]HRGTIIERGCGCPTVKKGIEINCCTTDKCNN.	6835.99347	NONE		1	-15.9450:[22-31]	0		-	24	20	1.45156194e-10	-	-
D:/20230308_snakes_venoms/peak/mzml/4_Red_1_ms2.msalign	623	1000685	HCD	950	578.93	82	8	6835.98848	6837.00083	43	47	1.712e+08	0.99823	497.13	1	3FTx-6	3FTx-6	22	83		MECHNQQSSQPPTTTCCSGGENMCYKKQWSDHRGTIIERGCGCPTVKKGIEINCCTTDKCNN	T.MECHNQQSSQPPTTTCC(SGGENMCYKKQWSD)[-14.9377]HRGTIIERGCGCPTVKKGIEINCCTTDKCNN.	6837.00083	NONE		1	-14.9377:[18-31]	0		-	19	17	7.83063858e-11	-	-
D:/20230308_snakes_venoms/peak/mzml/4_Red_1_ms2.msalign	624	1000686	HCD	951	579.45	74	7	6835.98847	6835.99347	43	47	1.712e+08	0.99823	497.13	1	3FTx-6	3FTx-6	22	83		MECHNQQSSQPPTTTCCSGGENMCYKKQWSDHRGTIIERGCGCPTVKKGIEINCCTTDKCNN	T.MECHNQQSSQPPT(TTCCSGGENMCYKKQWSD)[-15.9450]HRGTIIERGCGCPTVKKGIEINCCTTDKCNN.	6835.99347	NONE		1	-15.9450:[14-31]	0		-	19	16	2.269876806e-09	-	-
D:/20230308_snakes_venoms/peak/mzml/4_Red_1_ms2.msalign	625	1000688	HCD	954	581.06	60	8	6835.98848	6835.98848	43	47	1.712e+08	0.99823	497.13	1	3FTx-6	3FTx-6	22	83		MECHNQQSSQPPTTTCCSGGENMCYKKQWSDHRGTIIERGCGCPTVKKGIEINCCTTDKCNN	T.MECHNQQSSQPPTT(TCCSGGENMCYKKQWSD)[-15.9500]HRGTIIERGCGCPTVKKGIEINCCTTDKCNN.	6835.98848	NONE		1	-15.9500:[15-31]	0		-	16	14	7.764288726e-09	-	-
D:/20230308_snakes_venoms/peak/mzml/4_Red_1_ms2.msalign	626	1000689	HCD	955	581.58	66	7	6835.98847	6835.98847	43	47	1.712e+08	0.99823	497.13	1	3FTx-6	3FTx-6	22	83		MECHNQQSSQPPTTTCCSGGENMCYKKQWSDHRGTIIERGCGCPTVKKGIEINCCTTDKCNN	T.MECHNQQSSQP(PTTTCCSGGENMCYKKQWSD)[-15.9500]HRGTIIERGCGCPTVKKGIEINCCTTDKCNN.	6835.98847	NONE		1	-15.9500:[12-31]	0		-	14	10	0.001479186528	-	-
D:/20230308_snakes_venoms/peak/mzml/4_Red_1_ms2.msalign	627	1000690	HCD	956	582.10	53	7	6789.16768	6789.17941	18	0	7.184e+09	0.99992	512.74	2	3FTx-1	3FTx-1	22	82		KICHNQQSSQTPTTKTCPGETNCYKKQWSDHRGTIIERGCGCPSVKPGIKLHCCKTDKCNN	T.KICHNQQSSQTPTTKTCPGETNCYKKQWSDHRGTIIERGCGCPSVKPGIKLHCCKTDKCNN.	6789.17941	NONE		0		0		-	17	15	7.07828e-11	-	-
D:/20230308_snakes_venoms/peak/mzml/4_Red_1_ms2.msalign	627															3FTx-2	3FTx-2	22	82
D:/20230308_snakes_venoms/peak/mzml/4_Red_1_ms2.msalign	628	1000691	HCD	958	583.21	59	8	6789.16768	6789.17941	18	0	7.184e+09	0.99992	512.74	2	3FTx-1	3FTx-1	22	82		KICHNQQSSQTPTTKTCPGETNCYKKQWSDHRGTIIERGCGCPSVKPGIKLHCCKTDKCNN	T.KICHNQQSSQTPTTKTCPGETNCYKKQWSDHRGTIIERGCGCPSVKPGIKLHCCKTDKCNN.	6789.17941	NONE		0		0		-	17	13	1.294216e-10	-	-
D:/20230308_snakes_venoms/peak/mzml/4_Red_1_ms2.msalign	628															3FTx-2	3FTx-2	22	82
D:/20230308_snakes_venoms/peak/mzml/4_Red_1_ms2.msalign	629	1000704	HCD	975	593.09	60	8	6789.16768	6789.17941	18	0	7.184e+09	0.99992	512.74	2	3FTx-1	3FTx-1	22	82		KICHNQQSSQTPTTKTCPGETNCYKKQWSDHRGTIIERGCGCPSVKPGIKLHCCKTDKCNN	T.KICHNQQSSQTPTTKTCPGETNCYKKQWSDHRGTIIERGCGCPSVKPGIKLHCCKTDKCNN.	6789.17941	NONE		0		0		-	16	14	2.33178e-10	-	-
D:/20230308_snakes_venoms/peak/mzml/4_Red_1_ms2.msalign	629															3FTx-2	3FTx-2	22	82
D:/20230308_snakes_venoms/peak/mzml/4_Red_1_ms2.msalign	630	1000711	HCD	984	597.92	104	9	6822.49989	6822.50489	24	102	7.829e+07	0.99836	1167.6	1	3FTx-12	3FTx-12	22	82		RKCITKYSLGKETSQTCLAGQTLCFKKWKKGKKVLRGCTAACPKPEKDESIQCCAKNKCNV	T.RKCITKYSLGKETSQTCLAGQTLCFKKWKK(GKKVLRGCTAACPKPEKDESI)[+43.0412]QCCAKNKCNV.	6822.50489	NONE		1	+43.0412:[31-51]	0		-	23	19	1.304870842e-10	-	-
D:/20230308_snakes_venoms/peak/mzml/4_Red_1_ms2.msalign	631	1000712	HCD	986	599.83	113	8	6822.49988	6822.49988	24	102	7.829e+07	0.99836	1167.6	1	3FTx-12	3FTx-12	22	82		RKCITKYSLGKETSQTCLAGQTLCFKKWKKGKKVLRGCTAACPKPEKDESIQCCAKNKCNV	T.RKCITKYSLGKETSQTCLAGQTLCFKK(WKKGKKVLRGCTAACPKPE)[+43.0362]KDESIQCCAKNKCNV.	6822.49988	NONE		1	+43.0362:[28-46]	0		-	32	27	8.311169308e-17	-	-
D:/20230308_snakes_venoms/peak/mzml/4_Red_1_ms2.msalign	632	1000713	HCD	987	600.35	113	8	6822.49988	6822.50488	24	102	7.829e+07	0.99836	1167.6	1	3FTx-12	3FTx-12	22	82		RKCITKYSLGKETSQTCLAGQTLCFKKWKKGKKVLRGCTAACPKPEKDESIQCCAKNKCNV	T.RKCITKYSLGKETSQTCLAGQTLCFKK(WKKGKKVLRGCTAACPKPE)[+43.0412]KDESIQCCAKNKCNV.	6822.50488	NONE		1	+43.0412:[28-46]	0		-	35	30	3.411346298e-17	-	-
D:/20230308_snakes_venoms/peak/mzml/4_Red_1_ms2.msalign	633	1000714	HCD	988	600.87	113	9	6822.49989	6823.50224	24	102	7.829e+07	0.99836	1167.6	1	3FTx-12	3FTx-12	22	82		RKCITKYSLGKETSQTCLAGQTLCFKKWKKGKKVLRGCTAACPKPEKDESIQCCAKNKCNV	T.RKCITKYSLGKETSQTCLAGQTLCFK(KWKKGKKVLRGC)[+44.0386]TAACPKPEKDESIQCCAKNKCNV.	6823.50224	NONE		1	+44.0386:[27-38]	0		-	24	20	1.795953086e-10	-	-
D:/20230308_snakes_venoms/peak/mzml/4_Red_1_ms2.msalign	634	1000715	HCD	990	601.98	113	8	6822.49988	6822.50488	24	102	7.829e+07	0.99836	1167.6	1	3FTx-12	3FTx-12	22	82		RKCITKYSLGKETSQTCLAGQTLCFKKWKKGKKVLRGCTAACPKPEKDESIQCCAKNKCNV	T.RKCITKYSLGKETSQTCLAGQTLCFKKWKK(GKKVLRGCTAACPKPEKDESI)[+43.0412]QCCAKNKCNV.	6822.50488	NONE		1	+43.0412:[31-51]	0		-	35	28	1.741802046e-15	-	-
D:/20230308_snakes_venoms/peak/mzml/4_Red_1_ms2.msalign	635	1000716	HCD	991	602.50	87	7	6822.49989	6822.49989	24	102	7.829e+07	0.99836	1167.6	1	3FTx-12	3FTx-12	22	82		RKCITKYSLGKETSQTCLAGQTLCFKKWKKGKKVLRGCTAACPKPEKDESIQCCAKNKCNV	T.RKCITKYSLGKETSQTCLAGQTLCFKK(WKKGKKVLRGCTAACPKPEKD)[+43.0362]ESIQCCAKNKCNV.	6822.49989	NONE		1	+43.0362:[28-48]	0		-	31	29	5.723680317e-17	-	-
D:/20230308_snakes_venoms/peak/mzml/4_Red_1_ms2.msalign	636	1000717	HCD	992	603.03	113	8	6822.49988	6822.49988	24	102	7.829e+07	0.99836	1167.6	1	3FTx-12	3FTx-12	22	82		RKCITKYSLGKETSQTCLAGQTLCFKKWKKGKKVLRGCTAACPKPEKDESIQCCAKNKCNV	T.RKCITKYSLGKETSQTCLAGQTLCFKKWKK(GKKVLRGCTAACPKPE)[+43.0362]KDESIQCCAKNKCNV.	6822.49988	NONE		1	+43.0362:[31-46]	0		-	43	33	7.104362615e-21	-	-
D:/20230308_snakes_venoms/peak/mzml/4_Red_1_ms2.msalign	637	1000718	HCD	994	604.13	109	8	6822.49988	6822.49988	24	102	7.829e+07	0.99836	1167.6	1	3FTx-12	3FTx-12	22	82		RKCITKYSLGKETSQTCLAGQTLCFKKWKKGKKVLRGCTAACPKPEKDESIQCCAKNKCNV	T.RKCITKYSLGKETSQTCLAGQTL(CFKKWKKGKKVLRGCTAACPKPEK)[+43.0362]DESIQCCAKNKCNV.	6822.49988	NONE		1	+43.0362:[24-47]	0		-	28	26	6.696283762e-12	-	-
D:/20230308_snakes_venoms/peak/mzml/4_Red_1_ms2.msalign	638	1000719	HCD	995	604.65	86	7	6822.49989	6823.50724	24	102	7.829e+07	0.99836	1167.6	1	3FTx-12	3FTx-12	22	82		RKCITKYSLGKETSQTCLAGQTLCFKKWKKGKKVLRGCTAACPKPEKDESIQCCAKNKCNV	T.RKCITKYSLGKETSQTCLAGQT(LCFKKWKKGKKVLRGCTAACPKPEKDES)[+44.0436]IQCCAKNKCNV.	6823.50724	NONE		1	+44.0436:[23-50]	0		-	26	22	7.311913398e-12	-	-
D:/20230308_snakes_venoms/peak/mzml/4_Red_1_ms2.msalign	639	1000720	HCD	996	605.18	76	7	6822.49989	6822.49989	24	102	7.829e+07	0.99836	1167.6	1	3FTx-12	3FTx-12	22	82		RKCITKYSLGKETSQTCLAGQTLCFKKWKKGKKVLRGCTAACPKPEKDESIQCCAKNKCNV	T.RKCITKYSLGKETSQTCLAGQTLCFKKWK(KGKKVLRGCTAACPK)[+43.0362]PEKDESIQCCAKNKCNV.	6822.49989	NONE		1	+43.0362:[30-44]	0		-	23	22	4.261940681e-13	-	-
D:/20230308_snakes_venoms/peak/mzml/4_Red_1_ms2.msalign	640	1000721	HCD	998	606.29	69	7	6822.49989	6822.50489	24	102	7.829e+07	0.99836	1167.6	1	3FTx-12	3FTx-12	22	82		RKCITKYSLGKETSQTCLAGQTLCFKKWKKGKKVLRGCTAACPKPEKDESIQCCAKNKCNV	T.RKCITKYSLGKETSQTCLAGQTLCFKKWK(KGKKVLRGCTAACPKPE)[+43.0412]KDESIQCCAKNKCNV.	6822.50489	NONE		1	+43.0412:[30-46]	0		-	23	22	1.212306408e-17	-	-
D:/20230308_snakes_venoms/peak/mzml/4_Red_1_ms2.msalign	641	1000722	HCD	999	606.81	82	7	6822.49989	6823.50724	24	102	7.829e+07	0.99836	1167.6	1	3FTx-12	3FTx-12	22	82		RKCITKYSLGKETSQTCLAGQTLCFKKWKKGKKVLRGCTAACPKPEKDESIQCCAKNKCNV	T.RKCITKYSLGKETSQTCLAGQTL(CFKKWKKGKKVLRGCTAACPKPEKD)[+44.0436]ESIQCCAKNKCNV.	6823.50724	NONE		1	+44.0436:[24-48]	0		-	22	21	3.580399076e-12	-	-
D:/20230308_snakes_venoms/peak/mzml/4_Red_1_ms2.msalign	642	1000725	HCD	1003	609.24	23	7	6923.82791	6923.82791	47	-	-	-	-	1	3FTx-6	3FTx-6	22	83		MECHNQQSSQPPTTTCCSGGENMCYKKQWSDHRGTIIERGCGCPTVKKGIEINCCTTDKCNN	T.MECHNQQSSQPPTTTCCSGGENMCYKKQWSD(HRGTIIERGCGCPTVKKGIEINCCTTDKCNN)[+71.8894].	6923.82791	NONE		1	+71.8894:[32-62]	0		-	7	7	0.00077373834	-	-
D:/20230308_snakes_venoms/peak/mzml/4_Red_1_ms2.msalign	643	1000726	HCD	1004	609.76	66	9	6822.49989	6822.49989	24	102	7.829e+07	0.99836	1167.6	1	3FTx-12	3FTx-12	22	82		RKCITKYSLGKETSQTCLAGQTLCFKKWKKGKKVLRGCTAACPKPEKDESIQCCAKNKCNV	T.RKCITKYSLGKETSQTCLAGQTLCFKKWKK(GKKVLRGCTAACPKPEKDESIQ)[+43.0362]CCAKNKCNV.	6822.49989	NONE		1	+43.0362:[31-52]	0		-	19	16	6.788002086e-09	-	-
D:/20230308_snakes_venoms/peak/mzml/4_Red_1_ms2.msalign	644	1000727	HCD	1006	610.85	58	10	6822.49989	6823.50224	24	102	7.829e+07	0.99836	1167.6	1	3FTx-12	3FTx-12	22	82		RKCITKYSLGKETSQTCLAGQTLCFKKWKKGKKVLRGCTAACPKPEKDESIQCCAKNKCNV	T.RKCITKYSLGKETSQTCLAGQTLCFKKWKK(GKKVLRGCTAACPKPE)[+44.0386]KDESIQCCAKNKCNV.	6823.50224	NONE		1	+44.0386:[31-46]	0		-	16	15	8.050905872e-09	-	-
D:/20230308_snakes_venoms/peak/mzml/4_Red_1_ms2.msalign	645	1000728	HCD	1007	611.38	77	8	6822.49988	6822.49988	24	102	7.829e+07	0.99836	1167.6	1	3FTx-12	3FTx-12	22	82		RKCITKYSLGKETSQTCLAGQTLCFKKWKKGKKVLRGCTAACPKPEKDESIQCCAKNKCNV	T.RKCITKYSLGKETSQTCLAGQTLC(FKKWKKGKKVLRGCTAACPKPE)[+43.0362]KDESIQCCAKNKCNV.	6822.49988	NONE		1	+43.0362:[25-46]	0		-	28	25	5.264581031e-16	-	-
D:/20230308_snakes_venoms/peak/mzml/4_Red_1_ms2.msalign	646	1000732	HCD	1012	614.03	64	9	6822.49989	6822.50489	24	102	7.829e+07	0.99836	1167.6	1	3FTx-12	3FTx-12	22	82		RKCITKYSLGKETSQTCLAGQTLCFKKWKKGKKVLRGCTAACPKPEKDESIQCCAKNKCNV	T.RKCITKYSLGKETSQTCLAGQTLC(FKKWKKGKKVLRGCTAACPKPEKD)[+43.0412]ESIQCCAKNKCNV.	6822.50489	NONE		1	+43.0412:[25-48]	0		-	17	16	6.480187268e-10	-	-
D:/20230308_snakes_venoms/peak/mzml/4_Red_1_ms2.msalign	647	1000733	HCD	1014	615.53	91	8	6779.45786	6780.46021	9	93	8.546e+07	0.99821	494.8	1	3FTx-12	3FTx-12	22	82		RKCITKYSLGKETSQTCLAGQTLCFKKWKKGKKVLRGCTAACPKPEKDESIQCCAKNKCNV	T.RKCITKYSLGKETSQTCLAGQTL(CFKKWK)[+0.9965]KGKKVLRGCTAACPKPEKDESIQCCAKNKCNV.	6780.46021	NONE		1	+0.9965:[24-29]	0		-	25	21	2.780011955e-16	-	-
D:/20230308_snakes_venoms/peak/mzml/4_Red_1_ms2.msalign	648	1000738	HCD	1020	618.72	113	8	6779.45786	6779.463678	9	93	8.546e+07	0.99821	494.8	1	3FTx-12	3FTx-12	22	82		RKCITKYSLGKETSQTCLAGQTLCFKKWKKGKKVLRGCTAACPKPEKDESIQCCAKNKCNV	T.RKCITKYSLGKETSQTCLAGQTLCFKKWKKGKKVLRGCTAACPKPEKDESIQCCAKNKCNV.	6779.463678	NONE		0		0		-	36	29	3.880236e-17	-	-
D:/20230308_snakes_venoms/peak/mzml/4_Red_1_ms2.msalign	649	1000739	HCD	1022	619.82	113	8	6779.45786	6779.463678	9	93	8.546e+07	0.99821	494.8	1	3FTx-12	3FTx-12	22	82		RKCITKYSLGKETSQTCLAGQTLCFKKWKKGKKVLRGCTAACPKPEKDESIQCCAKNKCNV	T.RKCITKYSLGKETSQTCLAGQTLCFKKWKKGKKVLRGCTAACPKPEKDESIQCCAKNKCNV.	6779.463678	NONE		0		0		-	34	29	3.13919e-19	-	-
D:/20230308_snakes_venoms/peak/mzml/4_Red_1_ms2.msalign	650	1000740	HCD	1023	620.34	106	7	6779.45786	6779.463678	9	93	8.546e+07	0.99821	494.8	1	3FTx-12	3FTx-12	22	82		RKCITKYSLGKETSQTCLAGQTLCFKKWKKGKKVLRGCTAACPKPEKDESIQCCAKNKCNV	T.RKCITKYSLGKETSQTCLAGQTLCFKKWKKGKKVLRGCTAACPKPEKDESIQCCAKNKCNV.	6779.463678	NONE		0		0		-	38	33	7.67864e-23	-	-
D:/20230308_snakes_venoms/peak/mzml/4_Red_1_ms2.msalign	651	1000741	HCD	1024	620.86	113	8	6779.45786	6779.463678	9	93	8.546e+07	0.99821	494.8	1	3FTx-12	3FTx-12	22	82		RKCITKYSLGKETSQTCLAGQTLCFKKWKKGKKVLRGCTAACPKPEKDESIQCCAKNKCNV	T.RKCITKYSLGKETSQTCLAGQTLCFKKWKKGKKVLRGCTAACPKPEKDESIQCCAKNKCNV.	6779.463678	NONE		0		0		-	32	27	5.48232e-18	-	-
D:/20230308_snakes_venoms/peak/mzml/4_Red_1_ms2.msalign	652	1000743	HCD	1027	623.29	77	9	6779.45786	6779.463678	9	93	8.546e+07	0.99821	494.8	1	3FTx-12	3FTx-12	22	82		RKCITKYSLGKETSQTCLAGQTLCFKKWKKGKKVLRGCTAACPKPEKDESIQCCAKNKCNV	T.RKCITKYSLGKETSQTCLAGQTLCFKKWKKGKKVLRGCTAACPKPEKDESIQCCAKNKCNV.	6779.463678	NONE		0		0		-	24	22	9.09003e-19	-	-
D:/20230308_snakes_venoms/peak/mzml/4_Red_1_ms2.msalign	653	1000744	HCD	1028	623.81	114	7	6851.92676	6851.938514	20	12	5.745e+08	0.99894	1012	1	3FTx-6	3FTx-6	22	83		MECHNQQSSQPPTTTCCSGGENMCYKKQWSDHRGTIIERGCGCPTVKKGIEINCCTTDKCNN	T.MECHNQQSSQPPTTTCCSGGENMCYKKQWSDHRGTIIERGCGCPTVKKGIEINCCTTDKCNN.	6851.938514	NONE		0		0		-	25	22	8.89584e-17	-	-
D:/20230308_snakes_venoms/peak/mzml/4_Red_1_ms2.msalign	654	1000746	HCD	1031	625.43	81	7	6779.45786	6779.463678	9	93	8.546e+07	0.99821	494.8	1	3FTx-12	3FTx-12	22	82		RKCITKYSLGKETSQTCLAGQTLCFKKWKKGKKVLRGCTAACPKPEKDESIQCCAKNKCNV	T.RKCITKYSLGKETSQTCLAGQTLCFKKWKKGKKVLRGCTAACPKPEKDESIQCCAKNKCNV.	6779.463678	NONE		0		0		-	35	33	1.957396e-26	-	-
D:/20230308_snakes_venoms/peak/mzml/4_Red_1_ms2.msalign	655	1000747	HCD	1032	625.95	114	7	6851.92676	6851.938514	20	12	5.745e+08	0.99894	1012	1	3FTx-6	3FTx-6	22	83		MECHNQQSSQPPTTTCCSGGENMCYKKQWSDHRGTIIERGCGCPTVKKGIEINCCTTDKCNN	T.MECHNQQSSQPPTTTCCSGGENMCYKKQWSDHRGTIIERGCGCPTVKKGIEINCCTTDKCNN.	6851.938514	NONE		0		0		-	25	23	1.21344e-16	-	-
D:/20230308_snakes_venoms/peak/mzml/4_Red_1_ms2.msalign	656	1000748	HCD	1034	627.05	114	8	6851.92676	6851.938514	20	12	5.745e+08	0.99894	1012	1	3FTx-6	3FTx-6	22	83		MECHNQQSSQPPTTTCCSGGENMCYKKQWSDHRGTIIERGCGCPTVKKGIEINCCTTDKCNN	T.MECHNQQSSQPPTTTCCSGGENMCYKKQWSDHRGTIIERGCGCPTVKKGIEINCCTTDKCNN.	6851.938514	NONE		0		0		-	18	17	2.49444e-12	-	-
D:/20230308_snakes_venoms/peak/mzml/4_Red_1_ms2.msalign	657	1000749	HCD	1035	627.57	114	7	6851.92676	6852.93911	20	12	5.745e+08	0.99894	1012	1	3FTx-6	3FTx-6	22	83		MECHNQQSSQPPTTTCCSGGENMCYKKQWSDHRGTIIERGCGCPTVKKGIEINCCTTDKCNN	T.MECHNQQSSQPPTTTCCS(GGENMCYKKQWSD)[+1.0006]HRGTIIERGCGCPTVKKGIEINCCTTDKCNN.	6852.93911	NONE		1	+1.0006:[19-31]	0		-	27	23	9.01173254e-16	-	-
D:/20230308_snakes_venoms/peak/mzml/4_Red_1_ms2.msalign	658	1000750	HCD	1036	628.09	114	7	6851.92676	6851.938514	20	12	5.745e+08	0.99894	1012	1	3FTx-6	3FTx-6	22	83		MECHNQQSSQPPTTTCCSGGENMCYKKQWSDHRGTIIERGCGCPTVKKGIEINCCTTDKCNN	T.MECHNQQSSQPPTTTCCSGGENMCYKKQWSDHRGTIIERGCGCPTVKKGIEINCCTTDKCNN.	6851.938514	NONE		0		0		-	30	26	5.93904e-22	-	-
D:/20230308_snakes_venoms/peak/mzml/4_Red_1_ms2.msalign	659	1000751	HCD	1038	629.19	114	7	6851.92676	6852.93911	20	12	5.745e+08	0.99894	1012	1	3FTx-6	3FTx-6	22	83		MECHNQQSSQPPTTTCCSGGENMCYKKQWSDHRGTIIERGCGCPTVKKGIEINCCTTDKCNN	T.MECHNQQSSQPPTTTCCSGGENM(CYKK)[+1.0006]QWSDHRGTIIERGCGCPTVKKGIEINCCTTDKCNN.	6852.93911	NONE		1	+1.0006:[24-27]	0		-	30	28	1.303763898e-20	-	-
D:/20230308_snakes_venoms/peak/mzml/4_Red_1_ms2.msalign	660	1000752	HCD	1039	629.71	114	7	6851.92676	6851.938514	20	12	5.745e+08	0.99894	1012	1	3FTx-6	3FTx-6	22	83		MECHNQQSSQPPTTTCCSGGENMCYKKQWSDHRGTIIERGCGCPTVKKGIEINCCTTDKCNN	T.MECHNQQSSQPPTTTCCSGGENMCYKKQWSDHRGTIIERGCGCPTVKKGIEINCCTTDKCNN.	6851.938514	NONE		0		0		-	26	21	9.48048e-15	-	-
D:/20230308_snakes_venoms/peak/mzml/4_Red_1_ms2.msalign	661	1000753	HCD	1040	630.24	114	8	6851.92676	6851.938514	20	12	5.745e+08	0.99894	1012	1	3FTx-6	3FTx-6	22	83		MECHNQQSSQPPTTTCCSGGENMCYKKQWSDHRGTIIERGCGCPTVKKGIEINCCTTDKCNN	T.MECHNQQSSQPPTTTCCSGGENMCYKKQWSDHRGTIIERGCGCPTVKKGIEINCCTTDKCNN.	6851.938514	NONE		0		0		-	20	20	6.95244e-16	-	-
D:/20230308_snakes_venoms/peak/mzml/4_Red_1_ms2.msalign	662	1000754	HCD	1042	632.13	114	8	6851.92676	6851.938514	20	12	5.745e+08	0.99894	1012	1	3FTx-6	3FTx-6	22	83		MECHNQQSSQPPTTTCCSGGENMCYKKQWSDHRGTIIERGCGCPTVKKGIEINCCTTDKCNN	T.MECHNQQSSQPPTTTCCSGGENMCYKKQWSDHRGTIIERGCGCPTVKKGIEINCCTTDKCNN.	6851.938514	NONE		0		0		-	22	22	1.527e-17	-	-
D:/20230308_snakes_venoms/peak/mzml/4_Red_1_ms2.msalign	663	1000755	HCD	1043	632.65	93	6	6851.92676	6852.93411	20	12	5.745e+08	0.99894	1012	1	3FTx-6	3FTx-6	22	83		MECHNQQSSQPPTTTCCSGGENMCYKKQWSDHRGTIIERGCGCPTVKKGIEINCCTTDKCNN	T.MECHNQQSSQPPTTTCCSG(GENMCYKKQWSD)[+0.9956]HRGTIIERGCGCPTVKKGIEINCCTTDKCNN.	6852.93411	NONE		1	+0.9956:[20-31]	0		-	27	24	1.156474638e-16	-	-
D:/20230308_snakes_venoms/peak/mzml/4_Red_1_ms2.msalign	664	1000756	HCD	1044	633.18	108	6	6851.92676	6851.938514	20	12	5.745e+08	0.99894	1012	1	3FTx-6	3FTx-6	22	83		MECHNQQSSQPPTTTCCSGGENMCYKKQWSDHRGTIIERGCGCPTVKKGIEINCCTTDKCNN	T.MECHNQQSSQPPTTTCCSGGENMCYKKQWSDHRGTIIERGCGCPTVKKGIEINCCTTDKCNN.	6851.938514	NONE		0		0		-	29	27	3.94692e-20	-	-
D:/20230308_snakes_venoms/peak/mzml/4_Red_1_ms2.msalign	665	1000757	HCD	1046	634.27	92	8	6851.92676	6851.938514	20	12	5.745e+08	0.99894	1012	1	3FTx-6	3FTx-6	22	83		MECHNQQSSQPPTTTCCSGGENMCYKKQWSDHRGTIIERGCGCPTVKKGIEINCCTTDKCNN	T.MECHNQQSSQPPTTTCCSGGENMCYKKQWSDHRGTIIERGCGCPTVKKGIEINCCTTDKCNN.	6851.938514	NONE		0		0		-	18	18	7.50072e-13	-	-
D:/20230308_snakes_venoms/peak/mzml/4_Red_1_ms2.msalign	666	1000758	HCD	1047	634.80	83	6	6851.92676	6851.938514	20	12	5.745e+08	0.99894	1012	1	3FTx-6	3FTx-6	22	83		MECHNQQSSQPPTTTCCSGGENMCYKKQWSDHRGTIIERGCGCPTVKKGIEINCCTTDKCNN	T.MECHNQQSSQPPTTTCCSGGENMCYKKQWSDHRGTIIERGCGCPTVKKGIEINCCTTDKCNN.	6851.938514	NONE		0		0		-	25	21	1.749e-15	-	-
D:/20230308_snakes_venoms/peak/mzml/4_Red_1_ms2.msalign	667	1000759	HCD	1048	635.32	114	7	6851.92676	6851.938514	20	12	5.745e+08	0.99894	1012	1	3FTx-6	3FTx-6	22	83		MECHNQQSSQPPTTTCCSGGENMCYKKQWSDHRGTIIERGCGCPTVKKGIEINCCTTDKCNN	T.MECHNQQSSQPPTTTCCSGGENMCYKKQWSDHRGTIIERGCGCPTVKKGIEINCCTTDKCNN.	6851.938514	NONE		0		0		-	23	19	4.77948e-14	-	-
D:/20230308_snakes_venoms/peak/mzml/4_Red_1_ms2.msalign	668	1000760	HCD	1050	637.22	54	6	6851.92676	6851.938514	20	12	5.745e+08	0.99894	1012	1	3FTx-6	3FTx-6	22	83		MECHNQQSSQPPTTTCCSGGENMCYKKQWSDHRGTIIERGCGCPTVKKGIEINCCTTDKCNN	T.MECHNQQSSQPPTTTCCSGGENMCYKKQWSDHRGTIIERGCGCPTVKKGIEINCCTTDKCNN.	6851.938514	NONE		0		0		-	16	14	8.262e-11	-	-
D:/20230308_snakes_venoms/peak/mzml/4_Red_1_ms2.msalign	669	1000924	HCD	1268	763.35	41	5	3308.46859	3308.472275	44	294	2.695e+07	0.97863	458.03	1	3FTx-18	3FTx-18	22	49		RDCYRTPDLKSVTCPNGEDLCYTKKWCD	T.RDCYRTPDLKSVTCPNGEDLCYTKKWCD.A	3308.472275	NONE		0		0		-	20	16	6.66123328e-14	-	-
D:/20230308_snakes_venoms/peak/mzml/4_Red_1_ms2.msalign	670	1000925	HCD	1270	765.25	34	5	3308.46859	3308.472275	44	294	2.695e+07	0.97863	458.03	1	3FTx-18	3FTx-18	22	49		RDCYRTPDLKSVTCPNGEDLCYTKKWCD	T.RDCYRTPDLKSVTCPNGEDLCYTKKWCD.A	3308.472275	NONE		0		0		-	16	13	1.867109152e-11	-	-
D:/20230308_snakes_venoms/peak/mzml/4_Red_1_ms2.msalign	671	1000926	HCD	1271	765.77	31	5	3308.46859	3308.472275	44	294	2.695e+07	0.97863	458.03	1	3FTx-18	3FTx-18	22	49		RDCYRTPDLKSVTCPNGEDLCYTKKWCD	T.RDCYRTPDLKSVTCPNGEDLCYTKKWCD.A	3308.472275	NONE		0		0		-	16	15	9.22719632e-14	-	-
D:/20230308_snakes_venoms/peak/mzml/4_Red_1_ms2.msalign	672	1000963	HCD	1320	793.19	25	2	1499.72183	1499.722469	45	76	1.016e+08	0.99852	729.68	1	KUN-5	KUN-5	25	39		RPGLCELPAASGLCN	G.RPGLCELPAASGLCN.A	1499.722469	NONE		0		0		-	10	8	1.54012516e-06	-	-
D:/20230308_snakes_venoms/peak/mzml/4_Red_1_ms2.msalign	673	1000964	HCD	1322	794.56	34	6	4615.10562	4615.109618	48	262	2.963e+07	0.95579	222.52	2	3FTx-18	3FTx-18	50	92		AFCSSRGKVIELGCAATCPTVESYKEITCCSTDNCNPHPKQKP	D.AFCSSRGKVIELGCAATCPTVESYKEITCCSTDNCNPHPKQKP.	4615.109618	NONE		0		0		-	15	14	1.5324e-11	-	-
D:/20230308_snakes_venoms/peak/mzml/4_Red_1_ms2.msalign	673															3FTx-23	3FTx-23	50	92
D:/20230308_snakes_venoms/peak/mzml/4_Red_1_ms2.msalign	674	1000965	HCD	1323	795.08	32	6	4615.10562	4615.109618	48	262	2.963e+07	0.95579	222.52	2	3FTx-18	3FTx-18	50	92		AFCSSRGKVIELGCAATCPTVESYKEITCCSTDNCNPHPKQKP	D.AFCSSRGKVIELGCAATCPTVESYKEITCCSTDNCNPHPKQKP.	4615.109618	NONE		0		0		-	11	10	6.08064e-10	-	-
D:/20230308_snakes_venoms/peak/mzml/4_Red_1_ms2.msalign	674															3FTx-23	3FTx-23	50	92
D:/20230308_snakes_venoms/peak/mzml/4_Red_1_ms2.msalign	675	1000969	HCD	1328	797.75	25	2	1499.72183	1499.722469	45	76	1.016e+08	0.99852	729.68	1	KUN-5	KUN-5	25	39		RPGLCELPAASGLCN	G.RPGLCELPAASGLCN.A	1499.722469	NONE		0		0		-	9	8	1.82945846e-06	-	-
D:/20230308_snakes_venoms/peak/mzml/4_Red_1_ms2.msalign	676	1000970	HCD	1330	798.85	25	2	1499.72183	1499.722469	45	76	1.016e+08	0.99852	729.68	1	KUN-5	KUN-5	25	39		RPGLCELPAASGLCN	G.RPGLCELPAASGLCN.A	1499.722469	NONE		0		0		-	9	8	2.81597972e-06	-	-
D:/20230308_snakes_venoms/peak/mzml/4_Red_1_ms2.msalign	677	1000981	HCD	1344	806.63	105	7	6327.91656	6327.92156	8	50	1.582e+08	0.99972	657.65	1	KUN-6	KUN-6	26	83		GGPEFCKLPAEKGPCKAYMPSFHYNLAAKQCQKFIYGGCGGNANRFKTIDECRHTCAG	L.GGPEFCKLPAEKGPCKA(YMPSF)[+15.9922]HYNLAAKQCQKFIYGGCGGNANRFKTIDECRHTCAG.K	6327.92156	NONE		1	+15.9922:[18-22]	0		-	46	42	4.44319463e-24	-	-
D:/20230308_snakes_venoms/peak/mzml/4_Red_1_ms2.msalign	678	1000984	HCD	1348	808.78	131	8	6327.91656	6327.92156	8	50	1.582e+08	0.99972	657.65	1	KUN-6	KUN-6	26	83		GGPEFCKLPAEKGPCKAYMPSFHYNLAAKQCQKFIYGGCGGNANRFKTIDECRHTCAG	L.GGPEFCKLPAEK(GPCKAYMPSF)[+15.9922]HYNLAAKQCQKFIYGGCGGNANRFKTIDECRHTCAG.K	6327.92156	NONE		1	+15.9922:[13-22]	0		-	30	24	1.007414016e-07	-	-
D:/20230308_snakes_venoms/peak/mzml/4_Red_1_ms2.msalign	679	1000985	HCD	1350	809.89	105	7	6327.91656	6327.92156	8	50	1.582e+08	0.99972	657.65	1	KUN-6	KUN-6	26	83		GGPEFCKLPAEKGPCKAYMPSFHYNLAAKQCQKFIYGGCGGNANRFKTIDECRHTCAG	L.GGPEFCKLPAEKGPCKA(YM)[+15.9922]PSFHYNLAAKQCQKFIYGGCGGNANRFKTIDECRHTCAG.K	6327.92156	NONE		1	+15.9922:[18-19]	0		-	53	43	8.63536233e-27	-	-
D:/20230308_snakes_venoms/peak/mzml/4_Red_1_ms2.msalign	680	1000986	HCD	1351	810.41	105	7	6327.91656	6327.92156	8	50	1.582e+08	0.99972	657.65	1	KUN-6	KUN-6	26	83		GGPEFCKLPAEKGPCKAYMPSFHYNLAAKQCQKFIYGGCGGNANRFKTIDECRHTCAG	L.GGPEFCKLPAEKGPCK(AYM)[+15.9922]PSFHYNLAAKQCQKFIYGGCGGNANRFKTIDECRHTCAG.K	6327.92156	NONE		1	+15.9922:[17-19]	0		-	49	42	1.165056053e-23	-	-
D:/20230308_snakes_venoms/peak/mzml/4_Red_1_ms2.msalign	681	1000987	HCD	1352	810.93	105	7	6327.91656	6327.92156	8	50	1.582e+08	0.99972	657.65	1	KUN-6	KUN-6	26	83		GGPEFCKLPAEKGPCKAYMPSFHYNLAAKQCQKFIYGGCGGNANRFKTIDECRHTCAG	L.GGPEFCKLPAEKG(PCKAYMPSF)[+15.9922]HYNLAAKQCQKFIYGGCGGNANRFKTIDECRHTCAG.K	6327.92156	NONE		1	+15.9922:[14-22]	0		-	40	33	1.767736313e-15	-	-
D:/20230308_snakes_venoms/peak/mzml/4_Red_1_ms2.msalign	682	1000988	HCD	1354	812.04	124	8	6327.91656	6327.92156	8	50	1.582e+08	0.99972	657.65	1	KUN-6	KUN-6	25	83		LGGPEFCKLPAEKGPCKAYMPSFHYNLAAKQCQKFIYGGCGGNANRFKTIDECRHTCAG	G.LGGPEFCK(L)[-97.0919]PAEKGPCKAYMPSFHYNLAAKQCQKFIYGGCGGNANRFKTIDECRHTCAG.K	6327.92156	NONE		1	-97.0919:[9]	0		-	34	28	5.09385212e-13	-	-
D:/20230308_snakes_venoms/peak/mzml/4_Red_1_ms2.msalign	683	1000989	HCD	1355	812.56	117	8	6327.91656	6326.91921	8	50	1.582e+08	0.99972	657.65	1	KUN-6	KUN-6	26	83		GGPEFCKLPAEKGPCKAYMPSFHYNLAAKQCQKFIYGGCGGNANRFKTIDECRHTCAG	L.GGPEFCKLPAEK(GPCKAYM)[+14.9898]PSFHYNLAAKQCQKFIYGGCGGNANRFKTIDECRHTCAG.K	6326.91921	NONE		1	+14.9898:[13-19]	0		-	21	19	7.54590186e-05	-	-
D:/20230308_snakes_venoms/peak/mzml/4_Red_1_ms2.msalign	684	1000990	HCD	1356	813.08	105	7	6327.91656	6327.92156	8	50	1.582e+08	0.99972	657.65	1	KUN-6	KUN-6	26	83		GGPEFCKLPAEKGPCKAYMPSFHYNLAAKQCQKFIYGGCGGNANRFKTIDECRHTCAG	L.GGPEFCKLPAEKG(PCKAYMPSF)[+15.9922]HYNLAAKQCQKFIYGGCGGNANRFKTIDECRHTCAG.K	6327.92156	NONE		1	+15.9922:[14-22]	0		-	36	33	2.24360934e-15	-	-
D:/20230308_snakes_venoms/peak/mzml/4_Red_1_ms2.msalign	685	1000991	HCD	1358	814.47	51	8	6327.91656	6327.92156	8	50	1.582e+08	0.99972	657.65	1	KUN-6	KUN-6	26	83		GGPEFCKLPAEKGPCKAYMPSFHYNLAAKQCQKFIYGGCGGNANRFKTIDECRHTCAG	L.GGPEFCKLPAE(KGPCKAYMPSFHYN)[+15.9922]LAAKQCQKFIYGGCGGNANRFKTIDECRHTCAG.K	6327.92156	NONE		1	+15.9922:[12-25]	0		-	17	15	1.06825705e-08	-	-
D:/20230308_snakes_venoms/peak/mzml/4_Red_1_ms2.msalign	686	1001009	HCD	1382	827.66	71	7	6311.92164	6311.929373	1	-	-	-	-	1	KUN-6	KUN-6	26	83		GGPEFCKLPAEKGPCKAYMPSFHYNLAAKQCQKFIYGGCGGNANRFKTIDECRHTCAG	L.GGPEFCKLPAEKGPCKAYMPSFHYNLAAKQCQKFIYGGCGGNANRFKTIDECRHTCAG.K	6311.929373	NONE		0		0		-	27	25	7.2009784e-18	-	-
D:/20230308_snakes_venoms/peak/mzml/4_Red_1_ms2.msalign	687	1001011	HCD	1384	828.70	57	8	6311.92164	6311.929373	1	-	-	-	-	1	KUN-6	KUN-6	26	83		GGPEFCKLPAEKGPCKAYMPSFHYNLAAKQCQKFIYGGCGGNANRFKTIDECRHTCAG	L.GGPEFCKLPAEKGPCKAYMPSFHYNLAAKQCQKFIYGGCGGNANRFKTIDECRHTCAG.K	6311.929373	NONE		0		0		-	20	18	1.736103328e-13	-	-
D:/20230308_snakes_venoms/peak/mzml/4_Red_1_ms2.msalign	688	1001012	HCD	1386	829.81	53	7	6311.92164	6311.929373	1	-	-	-	-	1	KUN-6	KUN-6	26	83		GGPEFCKLPAEKGPCKAYMPSFHYNLAAKQCQKFIYGGCGGNANRFKTIDECRHTCAG	L.GGPEFCKLPAEKGPCKAYMPSFHYNLAAKQCQKFIYGGCGGNANRFKTIDECRHTCAG.K	6311.929373	NONE		0		0		-	21	18	4.589793344e-11	-	-
D:/20230308_snakes_venoms/peak/mzml/4_Red_1_ms2.msalign	689	1001013	HCD	1387	830.33	34	8	6311.92164	6311.929373	1	-	-	-	-	1	KUN-6	KUN-6	26	83		GGPEFCKLPAEKGPCKAYMPSFHYNLAAKQCQKFIYGGCGGNANRFKTIDECRHTCAG	L.GGPEFCKLPAEKGPCKAYMPSFHYNLAAKQCQKFIYGGCGGNANRFKTIDECRHTCAG.K	6311.929373	NONE		0		0		-	12	11	5.039652944e-08	-	-
D:/20230308_snakes_venoms/peak/mzml/4_Red_1_ms2.msalign	690	1001014	HCD	1388	830.86	39	7	6311.92164	6311.929373	1	-	-	-	-	1	KUN-6	KUN-6	26	83		GGPEFCKLPAEKGPCKAYMPSFHYNLAAKQCQKFIYGGCGGNANRFKTIDECRHTCAG	L.GGPEFCKLPAEKGPCKAYMPSFHYNLAAKQCQKFIYGGCGGNANRFKTIDECRHTCAG.K	6311.929373	NONE		0		0		-	16	15	2.02001472e-12	-	-
D:/20230308_snakes_venoms/peak/mzml/4_Red_1_ms2.msalign	691	1001015	HCD	1390	831.97	19	8	6311.92164	6311.929373	1	-	-	-	-	1	KUN-6	KUN-6	26	83		GGPEFCKLPAEKGPCKAYMPSFHYNLAAKQCQKFIYGGCGGNANRFKTIDECRHTCAG	L.GGPEFCKLPAEKGPCKAYMPSFHYNLAAKQCQKFIYGGCGGNANRFKTIDECRHTCAG.K	6311.929373	NONE		0		0		-	8	7	4.343741104e-05	-	-
D:/20230308_snakes_venoms/peak/mzml/4_Red_1_ms2.msalign	692	1001016	HCD	1391	832.49	30	7	6311.92164	6311.929373	1	-	-	-	-	1	KUN-6	KUN-6	26	83		GGPEFCKLPAEKGPCKAYMPSFHYNLAAKQCQKFIYGGCGGNANRFKTIDECRHTCAG	L.GGPEFCKLPAEKGPCKAYMPSFHYNLAAKQCQKFIYGGCGGNANRFKTIDECRHTCAG.K	6311.929373	NONE		0		0		-	10	10	3.538831024e-09	-	-
D:/20230308_snakes_venoms/peak/mzml/4_Red_1_ms2.msalign	693	1001032	HCD	1412	844.04	51	7	6279.95076	6279.95576	40	236	3.373e+07	0.97017	69.35	1	KUN-6	KUN-6	26	83		GGPEFCKLPAEKGPCKAYMPSFHYNLAAKQCQKFIYGGCGGNANRFKTIDECRHTCAG	L.G(GP)[-31.9736]EFCKLPAEKGPCKAYMPSFHYNLAAKQCQKFIYGGCGGNANRFKTIDECRHTCAG.K	6279.95576	NONE		1	-31.9736:[2-3]	0		-	15	14	1.733806624e-06	-	-
D:/20230308_snakes_venoms/peak/mzml/4_Red_1_ms2.msalign	694	1001033	HCD	1414	845.43	38	7	6279.95076	6280.07576	40	236	3.373e+07	0.97017	69.35	1	KUN-6	KUN-6	26	83		GGPEFCKLPAEKGPCKAYMPSFHYNLAAKQCQKFIYGGCGGNANRFKTIDECRHTCAG	L.GGPEFCKLPAE(KGPCKAYMPSFHYNLAAKQCQK)[-31.8536]FIYGGCGGNANRFKTIDECRHTCAG.K	6280.07576	NONE		1	-31.8536:[12-33]	0		-	11	10	0.0001119045268	-	-
D:/20230308_snakes_venoms/peak/mzml/4_Red_1_ms2.msalign	695	1001035	HCD	1416	846.47	105	7	6311.92623	6311.929373	1	2	1.829e+09	0.99917	853.47	1	KUN-6	KUN-6	26	83		GGPEFCKLPAEKGPCKAYMPSFHYNLAAKQCQKFIYGGCGGNANRFKTIDECRHTCAG	L.GGPEFCKLPAEKGPCKAYMPSFHYNLAAKQCQKFIYGGCGGNANRFKTIDECRHTCAG.K	6311.929373	NONE		0		0		-	36	31	2.381057175e-17	-	-
D:/20230308_snakes_venoms/peak/mzml/4_Red_1_ms2.msalign	696	1001037	HCD	1419	848.10	72	7	6279.95076	6279.95576	40	236	3.373e+07	0.97017	69.35	1	KUN-6	KUN-6	26	84		GGPEFCKLPAEKGPCKAYMPSFHYNLAAKQCQKFIYGGCGGNANRFKTIDECRHTCAGK	L.GGPEFCKLPAEKGPCKAYMPSFHYNLAAKQCQKFIYGGCGGNANRFKTI(DECRHTCAG)[-160.0686]K.	6279.95576	NONE		1	-160.0686:[50-58]	0		-	21	21	1.094451271e-11	-	-
D:/20230308_snakes_venoms/peak/mzml/4_Red_1_ms2.msalign	697	1001038	HCD	1420	848.62	105	6	6311.92622	6311.929373	1	2	1.829e+09	0.99917	853.47	1	KUN-6	KUN-6	26	83		GGPEFCKLPAEKGPCKAYMPSFHYNLAAKQCQKFIYGGCGGNANRFKTIDECRHTCAG	L.GGPEFCKLPAEKGPCKAYMPSFHYNLAAKQCQKFIYGGCGGNANRFKTIDECRHTCAG.K	6311.929373	NONE		0		0		-	59	53	1.717008075e-36	-	-
D:/20230308_snakes_venoms/peak/mzml/4_Red_1_ms2.msalign	698	1001039	HCD	1422	849.72	105	8	6311.92623	6311.929373	1	2	1.829e+09	0.99917	853.47	1	KUN-6	KUN-6	26	83		GGPEFCKLPAEKGPCKAYMPSFHYNLAAKQCQKFIYGGCGGNANRFKTIDECRHTCAG	L.GGPEFCKLPAEKGPCKAYMPSFHYNLAAKQCQKFIYGGCGGNANRFKTIDECRHTCAG.K	6311.929373	NONE		0		0		-	41	31	1.473523405e-22	-	-
D:/20230308_snakes_venoms/peak/mzml/4_Red_1_ms2.msalign	699	1001040	HCD	1423	850.24	105	9	6311.92623	6311.929373	1	2	1.829e+09	0.99917	853.47	1	KUN-6	KUN-6	26	83		GGPEFCKLPAEKGPCKAYMPSFHYNLAAKQCQKFIYGGCGGNANRFKTIDECRHTCAG	L.GGPEFCKLPAEKGPCKAYMPSFHYNLAAKQCQKFIYGGCGGNANRFKTIDECRHTCAG.K	6311.929373	NONE		0		0		-	34	27	8.3493726e-17	-	-
D:/20230308_snakes_venoms/peak/mzml/4_Red_1_ms2.msalign	700	1001041	HCD	1424	850.76	105	7	6311.92623	6311.929373	1	2	1.829e+09	0.99917	853.47	1	KUN-6	KUN-6	26	83		GGPEFCKLPAEKGPCKAYMPSFHYNLAAKQCQKFIYGGCGGNANRFKTIDECRHTCAG	L.GGPEFCKLPAEKGPCKAYMPSFHYNLAAKQCQKFIYGGCGGNANRFKTIDECRHTCAG.K	6311.929373	NONE		0		0		-	50	40	1.201247795e-28	-	-
D:/20230308_snakes_venoms/peak/mzml/4_Red_1_ms2.msalign	701	1001042	HCD	1426	851.85	105	9	6311.92623	6311.929373	1	2	1.829e+09	0.99917	853.47	1	KUN-6	KUN-6	26	83		GGPEFCKLPAEKGPCKAYMPSFHYNLAAKQCQKFIYGGCGGNANRFKTIDECRHTCAG	L.GGPEFCKLPAEKGPCKAYMPSFHYNLAAKQCQKFIYGGCGGNANRFKTIDECRHTCAG.K	6311.929373	NONE		0		0		-	36	29	1.161466765e-23	-	-
D:/20230308_snakes_venoms/peak/mzml/4_Red_1_ms2.msalign	702	1001043	HCD	1427	852.38	105	7	6311.92623	6311.929373	1	2	1.829e+09	0.99917	853.47	1	KUN-6	KUN-6	26	83		GGPEFCKLPAEKGPCKAYMPSFHYNLAAKQCQKFIYGGCGGNANRFKTIDECRHTCAG	L.GGPEFCKLPAEKGPCKAYMPSFHYNLAAKQCQKFIYGGCGGNANRFKTIDECRHTCAG.K	6311.929373	NONE		0		0		-	53	45	4.055575395e-34	-	-
D:/20230308_snakes_venoms/peak/mzml/4_Red_1_ms2.msalign	703	1001044	HCD	1428	852.90	105	6	6311.92622	6311.929373	1	2	1.829e+09	0.99917	853.47	1	KUN-6	KUN-6	26	83		GGPEFCKLPAEKGPCKAYMPSFHYNLAAKQCQKFIYGGCGGNANRFKTIDECRHTCAG	L.GGPEFCKLPAEKGPCKAYMPSFHYNLAAKQCQKFIYGGCGGNANRFKTIDECRHTCAG.K	6311.929373	NONE		0		0		-	55	47	6.388415485e-32	-	-
D:/20230308_snakes_venoms/peak/mzml/4_Red_1_ms2.msalign	704	1001045	HCD	1430	853.99	105	9	6311.92623	6311.929373	1	2	1.829e+09	0.99917	853.47	1	KUN-6	KUN-6	26	83		GGPEFCKLPAEKGPCKAYMPSFHYNLAAKQCQKFIYGGCGGNANRFKTIDECRHTCAG	L.GGPEFCKLPAEKGPCKAYMPSFHYNLAAKQCQKFIYGGCGGNANRFKTIDECRHTCAG.K	6311.929373	NONE		0		0		-	32	25	3.230854275e-18	-	-
D:/20230308_snakes_venoms/peak/mzml/4_Red_1_ms2.msalign	705	1001046	HCD	1431	854.51	105	9	6311.92623	6311.929373	1	2	1.829e+09	0.99917	853.47	1	KUN-6	KUN-6	26	83		GGPEFCKLPAEKGPCKAYMPSFHYNLAAKQCQKFIYGGCGGNANRFKTIDECRHTCAG	L.GGPEFCKLPAEKGPCKAYMPSFHYNLAAKQCQKFIYGGCGGNANRFKTIDECRHTCAG.K	6311.929373	NONE		0		0		-	30	23	1.8760548e-16	-	-
D:/20230308_snakes_venoms/peak/mzml/4_Red_1_ms2.msalign	706	1001047	HCD	1432	855.03	105	8	6311.92623	6311.929373	1	2	1.829e+09	0.99917	853.47	1	KUN-6	KUN-6	26	83		GGPEFCKLPAEKGPCKAYMPSFHYNLAAKQCQKFIYGGCGGNANRFKTIDECRHTCAG	L.GGPEFCKLPAEKGPCKAYMPSFHYNLAAKQCQKFIYGGCGGNANRFKTIDECRHTCAG.K	6311.929373	NONE		0		0		-	39	30	6.50381143e-18	-	-
D:/20230308_snakes_venoms/peak/mzml/4_Red_1_ms2.msalign	707	1001048	HCD	1434	856.12	105	6	6311.92622	6311.929373	1	2	1.829e+09	0.99917	853.47	1	KUN-6	KUN-6	26	83		GGPEFCKLPAEKGPCKAYMPSFHYNLAAKQCQKFIYGGCGGNANRFKTIDECRHTCAG	L.GGPEFCKLPAEKGPCKAYMPSFHYNLAAKQCQKFIYGGCGGNANRFKTIDECRHTCAG.K	6311.929373	NONE		0		0		-	52	50	2.950220005e-30	-	-
D:/20230308_snakes_venoms/peak/mzml/4_Red_1_ms2.msalign	708	1001049	HCD	1435	856.64	105	8	6311.92623	6311.929373	1	2	1.829e+09	0.99917	853.47	1	KUN-6	KUN-6	26	83		GGPEFCKLPAEKGPCKAYMPSFHYNLAAKQCQKFIYGGCGGNANRFKTIDECRHTCAG	L.GGPEFCKLPAEKGPCKAYMPSFHYNLAAKQCQKFIYGGCGGNANRFKTIDECRHTCAG.K	6311.929373	NONE		0		0		-	41	36	1.335141145e-21	-	-
D:/20230308_snakes_venoms/peak/mzml/4_Red_1_ms2.msalign	709	1001050	HCD	1436	857.16	105	9	6311.92623	6311.929373	1	2	1.829e+09	0.99917	853.47	1	KUN-6	KUN-6	26	83		GGPEFCKLPAEKGPCKAYMPSFHYNLAAKQCQKFIYGGCGGNANRFKTIDECRHTCAG	L.GGPEFCKLPAEKGPCKAYMPSFHYNLAAKQCQKFIYGGCGGNANRFKTIDECRHTCAG.K	6311.929373	NONE		0		0		-	33	27	8.39039195e-20	-	-
D:/20230308_snakes_venoms/peak/mzml/4_Red_1_ms2.msalign	710	1001051	HCD	1438	858.25	105	6	6311.92622	6311.929373	1	2	1.829e+09	0.99917	853.47	1	KUN-6	KUN-6	26	83		GGPEFCKLPAEKGPCKAYMPSFHYNLAAKQCQKFIYGGCGGNANRFKTIDECRHTCAG	L.GGPEFCKLPAEKGPCKAYMPSFHYNLAAKQCQKFIYGGCGGNANRFKTIDECRHTCAG.K	6311.929373	NONE		0		0		-	54	47	1.305576255e-27	-	-
D:/20230308_snakes_venoms/peak/mzml/4_Red_1_ms2.msalign	711	1001052	HCD	1439	858.77	105	10	6311.92623	6311.929373	1	2	1.829e+09	0.99917	853.47	1	KUN-6	KUN-6	26	83		GGPEFCKLPAEKGPCKAYMPSFHYNLAAKQCQKFIYGGCGGNANRFKTIDECRHTCAG	L.GGPEFCKLPAEKGPCKAYMPSFHYNLAAKQCQKFIYGGCGGNANRFKTIDECRHTCAG.K	6311.929373	NONE		0		0		-	20	15	3.88074009e-07	-	-
D:/20230308_snakes_venoms/peak/mzml/4_Red_1_ms2.msalign	712	1001053	HCD	1440	859.29	105	8	6311.92623	6311.929373	1	2	1.829e+09	0.99917	853.47	1	KUN-6	KUN-6	26	83		GGPEFCKLPAEKGPCKAYMPSFHYNLAAKQCQKFIYGGCGGNANRFKTIDECRHTCAG	L.GGPEFCKLPAEKGPCKAYMPSFHYNLAAKQCQKFIYGGCGGNANRFKTIDECRHTCAG.K	6311.929373	NONE		0		0		-	39	33	9.07456375e-22	-	-
D:/20230308_snakes_venoms/peak/mzml/4_Red_1_ms2.msalign	713	1001054	HCD	1442	860.72	105	7	6311.92623	6311.929373	1	2	1.829e+09	0.99917	853.47	1	KUN-6	KUN-6	26	83		GGPEFCKLPAEKGPCKAYMPSFHYNLAAKQCQKFIYGGCGGNANRFKTIDECRHTCAG	L.GGPEFCKLPAEKGPCKAYMPSFHYNLAAKQCQKFIYGGCGGNANRFKTIDECRHTCAG.K	6311.929373	NONE		0		0		-	55	46	9.59775395e-34	-	-
D:/20230308_snakes_venoms/peak/mzml/4_Red_1_ms2.msalign	714	1001055	HCD	1443	861.24	105	8	6311.92623	6311.929373	1	2	1.829e+09	0.99917	853.47	1	KUN-6	KUN-6	26	83		GGPEFCKLPAEKGPCKAYMPSFHYNLAAKQCQKFIYGGCGGNANRFKTIDECRHTCAG	L.GGPEFCKLPAEKGPCKAYMPSFHYNLAAKQCQKFIYGGCGGNANRFKTIDECRHTCAG.K	6311.929373	NONE		0		0		-	37	33	2.75588116e-21	-	-
D:/20230308_snakes_venoms/peak/mzml/4_Red_1_ms2.msalign	715	1001056	HCD	1444	861.77	105	6	6311.92622	6311.929373	1	2	1.829e+09	0.99917	853.47	1	KUN-6	KUN-6	26	83		GGPEFCKLPAEKGPCKAYMPSFHYNLAAKQCQKFIYGGCGGNANRFKTIDECRHTCAG	L.GGPEFCKLPAEKGPCKAYMPSFHYNLAAKQCQKFIYGGCGGNANRFKTIDECRHTCAG.K	6311.929373	NONE		0		0		-	49	48	1.20008687e-28	-	-
D:/20230308_snakes_venoms/peak/mzml/4_Red_1_ms2.msalign	716	1001057	HCD	1446	862.86	105	7	6311.92623	6311.929373	1	2	1.829e+09	0.99917	853.47	1	KUN-6	KUN-6	26	83		GGPEFCKLPAEKGPCKAYMPSFHYNLAAKQCQKFIYGGCGGNANRFKTIDECRHTCAG	L.GGPEFCKLPAEKGPCKAYMPSFHYNLAAKQCQKFIYGGCGGNANRFKTIDECRHTCAG.K	6311.929373	NONE		0		0		-	53	45	1.102801355e-31	-	-
D:/20230308_snakes_venoms/peak/mzml/4_Red_1_ms2.msalign	717	1001058	HCD	1447	863.38	105	7	6311.92623	6311.929373	1	2	1.829e+09	0.99917	853.47	1	KUN-6	KUN-6	26	83		GGPEFCKLPAEKGPCKAYMPSFHYNLAAKQCQKFIYGGCGGNANRFKTIDECRHTCAG	L.GGPEFCKLPAEKGPCKAYMPSFHYNLAAKQCQKFIYGGCGGNANRFKTIDECRHTCAG.K	6311.929373	NONE		0		0		-	42	37	4.91009359e-26	-	-
D:/20230308_snakes_venoms/peak/mzml/4_Red_1_ms2.msalign	718	1001059	HCD	1448	863.90	105	8	6311.92623	6311.929373	1	2	1.829e+09	0.99917	853.47	1	KUN-6	KUN-6	26	83		GGPEFCKLPAEKGPCKAYMPSFHYNLAAKQCQKFIYGGCGGNANRFKTIDECRHTCAG	L.GGPEFCKLPAEKGPCKAYMPSFHYNLAAKQCQKFIYGGCGGNANRFKTIDECRHTCAG.K	6311.929373	NONE		0		0		-	40	34	1.454484235e-23	-	-
D:/20230308_snakes_venoms/peak/mzml/4_Red_1_ms2.msalign	719	1001060	HCD	1450	865.60	105	8	6311.92623	6311.929373	1	2	1.829e+09	0.99917	853.47	1	KUN-6	KUN-6	26	83		GGPEFCKLPAEKGPCKAYMPSFHYNLAAKQCQKFIYGGCGGNANRFKTIDECRHTCAG	L.GGPEFCKLPAEKGPCKAYMPSFHYNLAAKQCQKFIYGGCGGNANRFKTIDECRHTCAG.K	6311.929373	NONE		0		0		-	39	34	4.71521298e-25	-	-
D:/20230308_snakes_venoms/peak/mzml/4_Red_1_ms2.msalign	720	1001062	HCD	1452	866.65	105	7	6311.92623	6311.929373	1	2	1.829e+09	0.99917	853.47	1	KUN-6	KUN-6	26	83		GGPEFCKLPAEKGPCKAYMPSFHYNLAAKQCQKFIYGGCGGNANRFKTIDECRHTCAG	L.GGPEFCKLPAEKGPCKAYMPSFHYNLAAKQCQKFIYGGCGGNANRFKTIDECRHTCAG.K	6311.929373	NONE		0		0		-	47	40	2.759983095e-26	-	-
D:/20230308_snakes_venoms/peak/mzml/4_Red_1_ms2.msalign	721	1001068	HCD	1460	870.92	61	9	6311.92623	6311.929373	1	2	1.829e+09	0.99917	853.47	1	KUN-6	KUN-6	26	83		GGPEFCKLPAEKGPCKAYMPSFHYNLAAKQCQKFIYGGCGGNANRFKTIDECRHTCAG	L.GGPEFCKLPAEKGPCKAYMPSFHYNLAAKQCQKFIYGGCGGNANRFKTIDECRHTCAG.K	6311.929373	NONE		0		0		-	17	14	2.14461545e-09	-	-
D:/20230308_snakes_venoms/peak/mzml/4_Red_1_ms2.msalign	722	1001071	HCD	1464	873.07	47	8	7980.524	7980.679	53	146	6.094e+07	0.96925	1911.4	1	3FTx-16	3FTx-16	22	92		KKCYRTPDIKSVTCPHGENLCYTKKWCDSFCFSRGKRLELGCAATCPTGKFYEQITCCDTDNCNPHPKQKP	T.KKCYRTPDIKSVTCPHGENLCYTK(KWCDSFCFSRGKRLELGCAATCPTGKFYEQITCCD)[-110.0505]TDNCNPHPKQKP.	7980.679	NONE		1	-110.0505:[25-59]	0		-	16	13	6.619626508e-08	-	-
D:/20230308_snakes_venoms/peak/mzml/4_Red_1_ms2.msalign	723	1001073	HCD	1467	875.48	46	8	7980.524	7980.679	53	146	6.094e+07	0.96925	1911.4	1	3FTx-16	3FTx-16	22	92		KKCYRTPDIKSVTCPHGENLCYTKKWCDSFCFSRGKRLELGCAATCPTGKFYEQITCCDTDNCNPHPKQKP	T.KKCYRTPDIKSVTCPHGENLCYT(KKWCDSFCFSRGKRLELGCAATCPTGKFYEQITCCDTDNCNPH)[-110.0505]PKQKP.	7980.679	NONE		1	-110.0505:[24-66]	0		-	11	8	0.0005660309611	-	-
D:/20230308_snakes_venoms/peak/mzml/4_Red_1_ms2.msalign	724	1001074	HCD	1468	876.00	46	8	7980.524	7980.679	53	146	6.094e+07	0.96925	1911.4	1	3FTx-16	3FTx-16	22	92		KKCYRTPDIKSVTCPHGENLCYTKKWCDSFCFSRGKRLELGCAATCPTGKFYEQITCCDTDNCNPHPKQKP	T.KKCYRTPDIKSVTCPH(GENLCYTKKWCDSFCFSRGKRLELGCAATCPTGKFYEQITCCD)[-110.0505]TDNCNPHPKQKP.	7980.679	NONE		1	-110.0505:[17-59]	0		-	16	12	7.427223595e-06	-	-
D:/20230308_snakes_venoms/peak/mzml/4_Red_1_ms2.msalign	725	1001075	HCD	1470	877.10	45	8	7980.524	7980.679	53	146	6.094e+07	0.96925	1911.4	1	3FTx-16	3FTx-16	22	92		KKCYRTPDIKSVTCPHGENLCYTKKWCDSFCFSRGKRLELGCAATCPTGKFYEQITCCDTDNCNPHPKQKP	T.KKCYRTPDIKSVTCPHGENLCYTKK(WCDSFCFSRGKRLELGCAATCPTGKFYEQITCCD)[-110.0505]TDNCNPHPKQKP.	7980.679	NONE		1	-110.0505:[26-59]	0		-	16	14	2.224560624e-10	-	-
D:/20230308_snakes_venoms/peak/mzml/4_Red_1_ms2.msalign	726	1001076	HCD	1471	877.62	45	7	7980.52397	7980.67897	53	146	6.094e+07	0.96925	1911.4	1	3FTx-16	3FTx-16	22	92		KKCYRTPDIKSVTCPHGENLCYTKKWCDSFCFSRGKRLELGCAATCPTGKFYEQITCCDTDNCNPHPKQKP	T.KKCYRTPDIKSVTCPHGENLCYTKK(WCDSFCFSRGKRLELGCAATCPTGKFYEQITCCDTD)[-110.0505]NCNPHPKQKP.	7980.67897	NONE		1	-110.0505:[26-61]	0		-	11	10	0.0001317889672	-	-
D:/20230308_snakes_venoms/peak/mzml/4_Red_1_ms2.msalign	727	1001079	HCD	1475	879.76	135	7	6311.92623	6311.929373	1	2	1.829e+09	0.99917	853.47	1	KUN-6	KUN-6	26	83		GGPEFCKLPAEKGPCKAYMPSFHYNLAAKQCQKFIYGGCGGNANRFKTIDECRHTCAG	L.GGPEFCKLPAEKGPCKAYMPSFHYNLAAKQCQKFIYGGCGGNANRFKTIDECRHTCAG.K	6311.929373	NONE		0		0		-	42	32	7.705523595e-24	-	-
D:/20230308_snakes_venoms/peak/mzml/4_Red_1_ms2.msalign	728	1001089	HCD	1488	886.92	85	8	6311.92623	6311.929373	1	2	1.829e+09	0.99917	853.47	1	KUN-6	KUN-6	26	83		GGPEFCKLPAEKGPCKAYMPSFHYNLAAKQCQKFIYGGCGGNANRFKTIDECRHTCAG	L.GGPEFCKLPAEKGPCKAYMPSFHYNLAAKQCQKFIYGGCGGNANRFKTIDECRHTCAG.K	6311.929373	NONE		0		0		-	28	23	5.935964315e-16	-	-
D:/20230308_snakes_venoms/peak/mzml/4_Red_1_ms2.msalign	729	1001090	HCD	1490	888.02	82	8	6311.92623	6311.929373	1	2	1.829e+09	0.99917	853.47	1	KUN-6	KUN-6	26	83		GGPEFCKLPAEKGPCKAYMPSFHYNLAAKQCQKFIYGGCGGNANRFKTIDECRHTCAG	L.GGPEFCKLPAEKGPCKAYMPSFHYNLAAKQCQKFIYGGCGGNANRFKTIDECRHTCAG.K	6311.929373	NONE		0		0		-	24	21	2.795120425e-12	-	-
D:/20230308_snakes_venoms/peak/mzml/4_Red_1_ms2.msalign	730	1001091	HCD	1491	888.54	135	7	6311.92623	6312.91358	1	2	1.829e+09	0.99917	853.47	1	KUN-6	KUN-6	26	83		GGPEFCKLPAEKGPCKAYMPSFHYNLAAKQCQKFIYGGCGGNANRFKTIDECRHTCAG	L.GGPEFCKLPAEKGPCKAYMPSFHYNLAA(KQ)[+0.9842]CQKFIYGGCGGNANRFKTIDECRHTCAG.K	6312.91358	NONE		1	+0.9842:[29-30]	0		-	38	33	2.68516365e-19	-	-
D:/20230308_snakes_venoms/peak/mzml/4_Red_1_ms2.msalign	731	1001094	HCD	1495	890.68	57	9	6311.92623	6311.929373	1	2	1.829e+09	0.99917	853.47	1	KUN-6	KUN-6	26	83		GGPEFCKLPAEKGPCKAYMPSFHYNLAAKQCQKFIYGGCGGNANRFKTIDECRHTCAG	L.GGPEFCKLPAEKGPCKAYMPSFHYNLAAKQCQKFIYGGCGGNANRFKTIDECRHTCAG.K	6311.929373	NONE		0		0		-	11	10	2.32154042e-05	-	-
D:/20230308_snakes_venoms/peak/mzml/4_Red_1_ms2.msalign	732	1001096	HCD	1498	892.30	76	7	6311.92623	6311.929373	1	2	1.829e+09	0.99917	853.47	1	KUN-6	KUN-6	26	83		GGPEFCKLPAEKGPCKAYMPSFHYNLAAKQCQKFIYGGCGGNANRFKTIDECRHTCAG	L.GGPEFCKLPAEKGPCKAYMPSFHYNLAAKQCQKFIYGGCGGNANRFKTIDECRHTCAG.K	6311.929373	NONE		0		0		-	32	27	1.33568291e-21	-	-
D:/20230308_snakes_venoms/peak/mzml/4_Red_1_ms2.msalign	733	1001097	HCD	1499	892.82	26	6	6311.92622	6311.929373	1	2	1.829e+09	0.99917	853.47	1	KUN-6	KUN-6	26	83		GGPEFCKLPAEKGPCKAYMPSFHYNLAAKQCQKFIYGGCGGNANRFKTIDECRHTCAG	L.GGPEFCKLPAEKGPCKAYMPSFHYNLAAKQCQKFIYGGCGGNANRFKTIDECRHTCAG.K	6311.929373	NONE		0		0		-	12	12	1.800439885e-11	-	-
D:/20230308_snakes_venoms/peak/mzml/4_Red_1_ms2.msalign	734	1001098	HCD	1500	893.35	51	8	8019.73971	8018.84736	55	259	2.979e+07	0.9283	2375.6	1	3FTx-16	3FTx-16	22	92		KKCYRTPDIKSVTCPHGENLCYTKKWCDSFCFSRGKRLELGCAATCPTGKFYEQITCCDTDNCNPHPKQKP	T.KKCYRTPDIKSVTCPHGENLCYTKKWCDSFCFSRGKRLEL(GCAATCPTGKFYEQI)[-71.8821]TCCDTDNCNPHPKQKP.	8018.84736	NONE		1	-71.8821:[41-55]	0		-	17	14	3.23969632e-10	-	-
D:/20230308_snakes_venoms/peak/mzml/4_Red_1_ms2.msalign	735	1001099	HCD	1502	894.62	63	7	6311.92623	6311.929373	1	2	1.829e+09	0.99917	853.47	1	KUN-6	KUN-6	26	83		GGPEFCKLPAEKGPCKAYMPSFHYNLAAKQCQKFIYGGCGGNANRFKTIDECRHTCAG	L.GGPEFCKLPAEKGPCKAYMPSFHYNLAAKQCQKFIYGGCGGNANRFKTIDECRHTCAG.K	6311.929373	NONE		0		0		-	25	24	1.42577069e-17	-	-
D:/20230308_snakes_venoms/peak/mzml/4_Red_1_ms2.msalign	736	1001101	HCD	1504	895.67	131	8	7908.62336	7908.63836	14	3	1.764e+09	0.99963	1032	1	3FTx-16	3FTx-16	22	92		KKCYRTPDIKSVTCPHGENLCYTKKWCDSFCFSRGKRLELGCAATCPTGKFYEQITCCDTDNCNPHPKQKP	T.KKCYRTPDIKSVTCPHGENLCYTKKWCD(SFCFSRGKRLELGCAATCPTGKFYEQ)[-182.0911]ITCCDTDNCNPHPKQKP.	7908.63836	NONE		1	-182.0911:[29-54]	0		-	38	29	2.2839204e-14	-	-
D:/20230308_snakes_venoms/peak/mzml/4_Red_1_ms2.msalign	737	1001102	HCD	1506	896.75	106	7	6398.96111	6398.96611	79	68	1.159e+08	0.9978	1250	1	3FTx-7	3FTx-7	22	78		LICNGKDKPVTCEPTQKFCFTKIVMPFPNHTLVLMGCASTCTADKSTRCCTTDRCNR	T.LICNGKDKPVTCEPTQKFCFTK(IVMPFPNHTLVLMGCASTCTAD)[+73.0011]KSTRCCTTDRCNR.	6398.96611	NONE		1	+73.0011:[23-44]	0		-	15	13	0.0004901726791	-	-
D:/20230308_snakes_venoms/peak/mzml/4_Red_1_ms2.msalign	738	1001103	HCD	1507	897.27	131	8	7908.62336	7908.64336	14	3	1.764e+09	0.99963	1032	1	3FTx-16	3FTx-16	22	92		KKCYRTPDIKSVTCPHGENLCYTKKWCDSFCFSRGKRLELGCAATCPTGKFYEQITCCDTDNCNPHPKQKP	T.KKCYRTPDIKSVTCPHGENLCYTKKWCD(SFCFSRGKRLELGCAATCPTGKFYEQ)[-182.0861]ITCCDTDNCNPHPKQKP.	7908.64336	NONE		1	-182.0861:[29-54]	0		-	43	30	4.6171191e-16	-	-
D:/20230308_snakes_venoms/peak/mzml/4_Red_1_ms2.msalign	739	1001104	HCD	1508	897.80	131	8	7908.62336	7909.78071	14	3	1.764e+09	0.99963	1032	1	3FTx-16	3FTx-16	22	92		KKCYRTPDIKSVTCPHGENLCYTKKWCDSFCFSRGKRLELGCAATCPTGKFYEQITCCDTDNCNPHPKQKP	T.KKCYRTPDIKSVTCPHGENLCYTKKWCD(SFCFSRGKRLELGCAATCPTGKFYEQ)[-180.9488]ITCCDTDNCNPHPKQKP.	7909.78071	NONE		1	-180.9488:[29-54]	0		-	36	27	6.1455774e-15	-	-
D:/20230308_snakes_venoms/peak/mzml/4_Red_1_ms2.msalign	740	1001105	HCD	1510	898.88	131	7	7908.62333	7908.63833	14	3	1.764e+09	0.99963	1032	1	3FTx-16	3FTx-16	22	92		KKCYRTPDIKSVTCPHGENLCYTKKWCDSFCFSRGKRLELGCAATCPTGKFYEQITCCDTDNCNPHPKQKP	T.KKCYRTPDIKSVTCPHGENLCYTKKWCD(SFCFSRGKRLELGCAATCPTGKFYEQ)[-182.0912]ITCCDTDNCNPHPKQKP.	7908.63833	NONE		1	-182.0912:[29-54]	0		-	50	41	1.9481964e-24	-	-
D:/20230308_snakes_venoms/peak/mzml/4_Red_1_ms2.msalign	741	1001106	HCD	1511	899.40	131	9	7908.62336	7909.64071	14	3	1.764e+09	0.99963	1032	1	3FTx-16	3FTx-16	22	92		KKCYRTPDIKSVTCPHGENLCYTKKWCDSFCFSRGKRLELGCAATCPTGKFYEQITCCDTDNCNPHPKQKP	T.KKCYRTPDIKSVTCPHGENLCYTKKWCD(SFCFSRGKRLELGCAATCPTGKFYEQ)[-181.0888]ITCCDTDNCNPHPKQKP.	7909.64071	NONE		1	-181.0888:[29-54]	0		-	35	23	7.5183063e-13	-	-
D:/20230308_snakes_venoms/peak/mzml/4_Red_1_ms2.msalign	742	1001107	HCD	1512	899.93	131	7	7908.62333	7909.63568	14	3	1.764e+09	0.99963	1032	1	3FTx-16	3FTx-16	22	92		KKCYRTPDIKSVTCPHGENLCYTKKWCDSFCFSRGKRLELGCAATCPTGKFYEQITCCDTDNCNPHPKQKP	T.KKCYRTPDIKSVTCPHGENLCYTKKWCD(SFCFSRGKRLELGCAATCPTGKFYEQ)[-181.0938]ITCCDTDNCNPHPKQKP.	7909.63568	NONE		1	-181.0938:[29-54]	0		-	53	42	4.0048383e-24	-	-
D:/20230308_snakes_venoms/peak/mzml/4_Red_1_ms2.msalign	743	1001108	HCD	1514	901.01	131	9	7908.62336	7909.78071	14	3	1.764e+09	0.99963	1032	1	3FTx-16	3FTx-16	22	92		KKCYRTPDIKSVTCPHGENLCYTKKWCDSFCFSRGKRLELGCAATCPTGKFYEQITCCDTDNCNPHPKQKP	T.KKCYRTPDIKSVTCPHGENLCYTKKWCD(SFCFSRGKRLELGCAATCPTGKFYEQ)[-180.9488]ITCCDTDNCNPHPKQKP.	7909.78071	NONE		1	-180.9488:[29-54]	0		-	37	24	2.3980167e-15	-	-
D:/20230308_snakes_venoms/peak/mzml/4_Red_1_ms2.msalign	744	1001109	HCD	1515	901.53	131	7	7908.62333	7909.63568	14	3	1.764e+09	0.99963	1032	1	3FTx-16	3FTx-16	22	92		KKCYRTPDIKSVTCPHGENLCYTKKWCDSFCFSRGKRLELGCAATCPTGKFYEQITCCDTDNCNPHPKQKP	T.KKCYRTPDIKSVTCPHGENLCYTKKWCD(SFCFSRGKRLELGCAATCPTGKFYEQ)[-181.0938]ITCCDTDNCNPHPKQKP.	7909.63568	NONE		1	-181.0938:[29-54]	0		-	48	39	1.4623938e-21	-	-
D:/20230308_snakes_venoms/peak/mzml/4_Red_1_ms2.msalign	745	1001110	HCD	1516	902.06	131	8	7908.62336	7908.63336	14	3	1.764e+09	0.99963	1032	1	3FTx-16	3FTx-16	22	92		KKCYRTPDIKSVTCPHGENLCYTKKWCDSFCFSRGKRLELGCAATCPTGKFYEQITCCDTDNCNPHPKQKP	T.KKCYRTPDIKSVTCPHGENLCYTKKW(CDSFCFSRGKRLELGCAATCPTGKFYEQ)[-182.0961]ITCCDTDNCNPHPKQKP.	7908.63336	NONE		1	-182.0961:[27-54]	0		-	33	24	3.5914158e-10	-	-
D:/20230308_snakes_venoms/peak/mzml/4_Red_1_ms2.msalign	746	1001111	HCD	1518	903.14	131	8	7908.62336	7909.64071	14	3	1.764e+09	0.99963	1032	1	3FTx-16	3FTx-16	22	92		KKCYRTPDIKSVTCPHGENLCYTKKWCDSFCFSRGKRLELGCAATCPTGKFYEQITCCDTDNCNPHPKQKP	T.KKCYRTPDIKSVTCPHGENLCYTKKWCD(SFCFSRGKRLELGCAATCPTGKFYEQ)[-181.0888]ITCCDTDNCNPHPKQKP.	7909.64071	NONE		1	-181.0888:[29-54]	0		-	42	30	1.4391258e-15	-	-
D:/20230308_snakes_venoms/peak/mzml/4_Red_1_ms2.msalign	747	1001112	HCD	1519	903.66	131	9	7908.62336	7908.72336	14	3	1.764e+09	0.99963	1032	1	3FTx-16	3FTx-16	22	92		KKCYRTPDIKSVTCPHGENLCYTKKWCDSFCFSRGKRLELGCAATCPTGKFYEQITCCDTDNCNPHPKQKP	T.KKCYRTPDIKSVTCPHGENLCYTKKWCDSFC(FSRGKRLELGCAATCPTGKFY)[-182.0061]EQITCCDTDNCNPHPKQKP.	7908.72336	NONE		1	-182.0061:[32-52]	0		-	38	28	3.6463449e-17	-	-
D:/20230308_snakes_venoms/peak/mzml/4_Red_1_ms2.msalign	748	1001113	HCD	1520	904.19	131	8	7908.62336	7909.65071	14	3	1.764e+09	0.99963	1032	1	3FTx-16	3FTx-16	22	92		KKCYRTPDIKSVTCPHGENLCYTKKWCDSFCFSRGKRLELGCAATCPTGKFYEQITCCDTDNCNPHPKQKP	T.KKCYRTPDIKSVTCPHGENLCYTKKWCD(SFCFSRGKRLELGCAATCPTGKFYE)[-181.0788]QITCCDTDNCNPHPKQKP.	7909.65071	NONE		1	-181.0788:[29-53]	0		-	37	28	1.9953141e-16	-	-
D:/20230308_snakes_venoms/peak/mzml/4_Red_1_ms2.msalign	749	1001114	HCD	1522	905.28	131	7	7908.62333	7909.63068	14	3	1.764e+09	0.99963	1032	1	3FTx-16	3FTx-16	22	92		KKCYRTPDIKSVTCPHGENLCYTKKWCDSFCFSRGKRLELGCAATCPTGKFYEQITCCDTDNCNPHPKQKP	T.KKCYRTPDIKSVTCPHGENLCYTKKWCD(SFCFSRGKRLELGCAATCPTGKFYEQ)[-181.0988]ITCCDTDNCNPHPKQKP.	7909.63068	NONE		1	-181.0988:[29-54]	0		-	43	33	8.329113e-17	-	-
D:/20230308_snakes_venoms/peak/mzml/4_Red_1_ms2.msalign	750	1001115	HCD	1523	905.80	131	7	7908.62333	7908.62833	14	3	1.764e+09	0.99963	1032	1	3FTx-16	3FTx-16	22	92		KKCYRTPDIKSVTCPHGENLCYTKKWCDSFCFSRGKRLELGCAATCPTGKFYEQITCCDTDNCNPHPKQKP	T.KKCYRTPDIKSVTCPHGENLCYTKKWCD(SFCFSRGKRLELGCAATCPTGKFYEQ)[-182.1012]ITCCDTDNCNPHPKQKP.	7908.62833	NONE		1	-182.1012:[29-54]	0		-	52	40	3.0560025e-20	-	-
D:/20230308_snakes_venoms/peak/mzml/4_Red_1_ms2.msalign	751	1001116	HCD	1524	906.32	131	9	7908.62336	7909.63571	14	3	1.764e+09	0.99963	1032	1	3FTx-16	3FTx-16	22	92		KKCYRTPDIKSVTCPHGENLCYTKKWCDSFCFSRGKRLELGCAATCPTGKFYEQITCCDTDNCNPHPKQKP	T.KKCYRTPDIKSVTCPHGENLCYTKKWCD(SFCFSRGKRLELGCAATCPTGKFYEQ)[-181.0938]ITCCDTDNCNPHPKQKP.	7909.63571	NONE		1	-181.0938:[29-54]	0		-	33	27	1.1065596e-16	-	-
D:/20230308_snakes_venoms/peak/mzml/4_Red_1_ms2.msalign	752	1001117	HCD	1526	907.41	131	9	7908.62336	7909.78071	14	3	1.764e+09	0.99963	1032	1	3FTx-16	3FTx-16	22	92		KKCYRTPDIKSVTCPHGENLCYTKKWCDSFCFSRGKRLELGCAATCPTGKFYEQITCCDTDNCNPHPKQKP	T.KKCYRTPDIKSVTCPHGENLCYTKKWCD(SFCFSRGKRLELGCAATCPTGKFY)[-180.9488]EQITCCDTDNCNPHPKQKP.	7909.78071	NONE		1	-180.9488:[29-52]	0		-	38	27	1.5782352e-18	-	-
D:/20230308_snakes_venoms/peak/mzml/4_Red_1_ms2.msalign	753	1001118	HCD	1527	907.93	131	8	7908.62336	7909.63571	14	3	1.764e+09	0.99963	1032	1	3FTx-16	3FTx-16	22	92		KKCYRTPDIKSVTCPHGENLCYTKKWCDSFCFSRGKRLELGCAATCPTGKFYEQITCCDTDNCNPHPKQKP	T.KKCYRTPDIKSVTCPHGENLCYTKKWCD(SFCFSRGKRLELGCAATCPTGKFYE)[-181.0938]QITCCDTDNCNPHPKQKP.	7909.63571	NONE		1	-181.0938:[29-53]	0		-	40	29	8.1480381e-14	-	-
D:/20230308_snakes_venoms/peak/mzml/4_Red_1_ms2.msalign	754	1001119	HCD	1528	908.45	129	10	7908.62336	7908.77836	14	3	1.764e+09	0.99963	1032	1	3FTx-16	3FTx-16	22	92		KKCYRTPDIKSVTCPHGENLCYTKKWCDSFCFSRGKRLELGCAATCPTGKFYEQITCCDTDNCNPHPKQKP	T.KKCYRTPDIKSVTCPHGENLCYTKKW(CDSFCFSRGKRLELGCAATCPTGKFYEQI)[-181.9511]TCCDTDNCNPHPKQKP.	7908.77836	NONE		1	-181.9511:[27-55]	0		-	28	23	3.9907944e-14	-	-
D:/20230308_snakes_venoms/peak/mzml/4_Red_1_ms2.msalign	755	1001120	HCD	1530	910.06	97	10	7908.62336	7908.77836	14	3	1.764e+09	0.99963	1032	1	3FTx-16	3FTx-16	22	92		KKCYRTPDIKSVTCPHGENLCYTKKWCDSFCFSRGKRLELGCAATCPTGKFYEQITCCDTDNCNPHPKQKP	T.KKCYRTPDIKSVTCPHGENLCYTKK(WCDSFCFSRGKRLELGCAATCPTGKFYEQI)[-181.9511]TCCDTDNCNPHPKQKP.	7908.77836	NONE		1	-181.9511:[26-55]	0		-	21	19	4.2362718e-12	-	-
D:/20230308_snakes_venoms/peak/mzml/4_Red_1_ms2.msalign	756	1001123	HCD	1534	912.19	58	11	7908.62335	7908.77835	14	3	1.764e+09	0.99963	1032	1	3FTx-16	3FTx-16	22	92		KKCYRTPDIKSVTCPHGENLCYTKKWCDSFCFSRGKRLELGCAATCPTGKFYEQITCCDTDNCNPHPKQKP	T.KKCYRTPDIKSVTCPHGENLCYTKKWC(DSFCFSRGKRLELGCAATCPTGKFYEQI)[-181.9512]TCCDTDNCNPHPKQKP.	7908.77835	NONE		1	-181.9512:[28-55]	0		-	16	14	3.0216822e-08	-	-
D:/20230308_snakes_venoms/peak/mzml/4_Red_1_ms2.msalign	757	1001125	HCD	1536	913.24	94	7	6341.95352	6341.95852	32	141	6.285e+07	0.9968	897.68	1	3FTx-7	3FTx-7	22	78		LICNGKDKPVTCEPTQKFCFTKIVMPFPNHTLVLMGCASTCTADKSTRCCTTDRCNR	T.LICNGKDKPVTCEPTQKF(CFTKIVMPFPN)[+15.9935]HTLVLMGCASTCTADKSTRCCTTDRCNR.	6341.95852	NONE		1	+15.9935:[19-29]	0		-	29	24	5.009213188e-17	-	-
D:/20230308_snakes_venoms/peak/mzml/4_Red_1_ms2.msalign	758	1001128	HCD	1540	915.38	92	7	6341.95352	6341.95852	32	141	6.285e+07	0.9968	897.68	1	3FTx-7	3FTx-7	22	78		LICNGKDKPVTCEPTQKFCFTKIVMPFPNHTLVLMGCASTCTADKSTRCCTTDRCNR	T.LICNGKDKPVTCEPTQK(FCFTKIVMPF)[+15.9935]PNHTLVLMGCASTCTADKSTRCCTTDRCNR.	6341.95852	NONE		1	+15.9935:[18-27]	0		-	26	23	6.511960119e-14	-	-
D:/20230308_snakes_venoms/peak/mzml/4_Red_1_ms2.msalign	759	1001129	HCD	1542	916.47	78	8	6341.95352	6341.97852	32	141	6.285e+07	0.9968	897.68	1	3FTx-7	3FTx-7	22	78		LICNGKDKPVTCEPTQKFCFTKIVMPFPNHTLVLMGCASTCTADKSTRCCTTDRCNR	T.LICNGKDKPVTCEP(TQKFCFT)[+16.0135]KIVMPFPNHTLVLMGCASTCTADKSTRCCTTDRCNR.	6341.97852	NONE		1	+16.0135:[15-21]	0		-	20	17	1.054468149e-12	-	-
D:/20230308_snakes_venoms/peak/mzml/4_Red_1_ms2.msalign	760	1001132	HCD	1546	919.30	44	7	6341.95352	6341.95852	32	141	6.285e+07	0.9968	897.68	1	3FTx-7	3FTx-7	22	78		LICNGKDKPVTCEPTQKFCFTKIVMPFPNHTLVLMGCASTCTADKSTRCCTTDRCNR	T.LICNGKDKPVTCEPTQKFCFTKIVMPFPNHTLV(LMG)[+15.9935]CASTCTADKSTRCCTTDRCNR.	6341.95852	NONE		1	+15.9935:[34-36]	0		-	12	11	1.772173886e-08	-	-
D:/20230308_snakes_venoms/peak/mzml/4_Red_1_ms2.msalign	761	1001137	HCD	1552	922.48	131	8	6325.99085	6326.00085	4	62	1.300e+08	0.99905	598.51	1	3FTx-7	3FTx-7	22	78		LICNGKDKPVTCEPTQKFCFTKIVMPFPNHTLVLMGCASTCTADKSTRCCTTDRCNR	T.(LICNGKDKPVTCEPTQKF)[+0.0358]CFTKIVMPFPNHTLVLMGCASTCTADKSTRCCTTDRCNR.	6326.00085	NONE		1	+0.0358:[1-18]	0		-	32	25	9.5140475e-19	-	-
D:/20230308_snakes_venoms/peak/mzml/4_Red_1_ms2.msalign	762	1001138	HCD	1554	923.57	105	7	6325.99085	6325.965033	4	62	1.300e+08	0.99905	598.51	1	3FTx-7	3FTx-7	22	78		LICNGKDKPVTCEPTQKFCFTKIVMPFPNHTLVLMGCASTCTADKSTRCCTTDRCNR	T.LICNGKDKPVTCEPTQKFCFTKIVMPFPNHTLVLMGCASTCTADKSTRCCTTDRCNR.	6325.965033	NONE		0		0		-	27	22	4.16007e-18	-	-
D:/20230308_snakes_venoms/peak/mzml/4_Red_1_ms2.msalign	763	1001139	HCD	1555	924.10	131	8	6325.99085	6325.965033	4	62	1.300e+08	0.99905	598.51	1	3FTx-7	3FTx-7	22	78		LICNGKDKPVTCEPTQKFCFTKIVMPFPNHTLVLMGCASTCTADKSTRCCTTDRCNR	T.LICNGKDKPVTCEPTQKFCFTKIVMPFPNHTLVLMGCASTCTADKSTRCCTTDRCNR.	6325.965033	NONE		0		0		-	32	24	6.34321e-19	-	-
D:/20230308_snakes_venoms/peak/mzml/4_Red_1_ms2.msalign	764	1001144	HCD	1562	927.84	105	7	6325.99085	6325.965033	4	62	1.300e+08	0.99905	598.51	1	3FTx-7	3FTx-7	22	78		LICNGKDKPVTCEPTQKFCFTKIVMPFPNHTLVLMGCASTCTADKSTRCCTTDRCNR	T.LICNGKDKPVTCEPTQKFCFTKIVMPFPNHTLVLMGCASTCTADKSTRCCTTDRCNR.	6325.965033	NONE		0		0		-	27	20	6.73285e-15	-	-
D:/20230308_snakes_venoms/peak/mzml/4_Red_1_ms2.msalign	765	1001145	HCD	1563	928.37	105	7	6325.99085	6325.965033	4	62	1.300e+08	0.99905	598.51	1	3FTx-7	3FTx-7	22	78		LICNGKDKPVTCEPTQKFCFTKIVMPFPNHTLVLMGCASTCTADKSTRCCTTDRCNR	T.LICNGKDKPVTCEPTQKFCFTKIVMPFPNHTLVLMGCASTCTADKSTRCCTTDRCNR.	6325.965033	NONE		0		0		-	28	19	1.77497e-16	-	-
D:/20230308_snakes_venoms/peak/mzml/4_Red_1_ms2.msalign	766	1001176	HCD	1604	952.44	36	8	7980.44638	7980.60138	68	226	3.573e+07	0.93582	430.52	1	3FTx-18	3FTx-18	22	92		RDCYRTPDLKSVTCPNGEDLCYTKKWCDAFCSSRGKVIELGCAATCPTVESYKEITCCSTDNCNPHPKQKP	T.RDCYRTPDLKSVTCPNGED(LCYTKKWCDAFCSSRGKVIELGCAATC)[+75.0301]PTVESYKEITCCSTDNCNPHPKQKP.	7980.60138	NONE		1	+75.0301:[20-46]	0		-	9	9	2.632584765e-06	-	-
D:/20230308_snakes_venoms/peak/mzml/4_Red_1_ms2.msalign	767	1001180	HCD	1610	955.68	33	8	7980.44638	7980.60138	68	226	3.573e+07	0.93582	430.52	1	3FTx-23	3FTx-23	22	92		RDCYRTPDLKSVTCPNGENLCYTKKWCDAFCSSRGKVIELGCAATCPTVESYKEITCCSTDNCNPHPKQKP	T.RDCYRTPDLKSVTCPNGEN(LCYTKKWCDAFCSSRGKVIELGCAATCPTVESYKEITCCSTD)[+76.0141]NCNPHPKQKP.	7980.60138	NONE		1	+76.0141:[20-61]	0		-	8	8	7.802084233e-06	-	-
D:/20230308_snakes_venoms/peak/mzml/4_Red_1_ms2.msalign	768	1001184	HCD	1615	958.35	37	8	7976.46469	7976.61969	58	293	2.696e+07	0.97106	1955.6	1	3FTx-23	3FTx-23	22	92		RDCYRTPDLKSVTCPNGENLCYTKKWCDAFCSSRGKVIELGCAATCPTVESYKEITCCSTDNCNPHPKQKP	T.RDCYRTPDLKSVTCPNGEN(LCYTKKWCDAFCSSRGKVIELGCAATCPTVESYKEI)[+72.0324]TCCSTDNCNPHPKQKP.	7976.61969	NONE		1	+72.0324:[20-55]	0		-	10	10	6.891075154e-06	-	-
D:/20230308_snakes_venoms/peak/mzml/4_Red_1_ms2.msalign	769	1001185	HCD	1616	958.87	25	8	7976.46469	7976.61969	58	293	2.696e+07	0.97106	1955.6	1	3FTx-18	3FTx-18	22	92		RDCYRTPDLKSVTCPNGEDLCYTKKWCDAFCSSRGKVIELGCAATCPTVESYKEITCCSTDNCNPHPKQKP	T.RDCYRTPDLKSV(TCPNGEDLCYTKKWCDAFCSSRGKVIELGCAATC)[+71.0484]PTVESYKEITCCSTDNCNPHPKQKP.	7976.61969	NONE		1	+71.0484:[13-46]	0		-	8	7	9.29391156e-05	-	-
D:/20230308_snakes_venoms/peak/mzml/4_Red_1_ms2.msalign	770	1001189	HCD	1622	962.39	33	8	7976.46469	7976.61969	58	293	2.696e+07	0.97106	1955.6	1	3FTx-18	3FTx-18	22	92		RDCYRTPDLKSVTCPNGEDLCYTKKWCDAFCSSRGKVIELGCAATCPTVESYKEITCCSTDNCNPHPKQKP	T.RDCYRTPDLKSVTCPNGED(LCYTKKWCDAFCSSRGKVIELGCAATC)[+71.0484]PTVESYKEITCCSTDNCNPHPKQKP.	7976.61969	NONE		1	+71.0484:[20-46]	0		-	8	7	0.0004417264343	-	-
D:/20230308_snakes_venoms/peak/mzml/4_Red_1_ms2.msalign	771	1001190	HCD	1623	962.91	27	7	7976.46467	7977.47202	58	293	2.696e+07	0.97106	1955.6	1	3FTx-18	3FTx-18	22	92		RDCYRTPDLKSVTCPNGEDLCYTKKWCDAFCSSRGKVIELGCAATCPTVESYKEITCCSTDNCNPHPKQKP	T.RDCYRTPDLKSVTCPNGED(LCYTKKWCDAFCSSRGKVIELGCA)[+71.9007]ATCPTVESYKEITCCSTDNCNPHPKQKP.	7977.47202	NONE		1	+71.9007:[20-43]	0		-	9	9	0.0002232580845	-	-
D:/20230308_snakes_venoms/peak/mzml/4_Red_1_ms2.msalign	772	1001191	HCD	1624	963.44	32	7	7976.46467	7977.47202	58	293	2.696e+07	0.97106	1955.6	1	3FTx-23	3FTx-23	22	92		RDCYRTPDLKSVTCPNGENLCYTKKWCDAFCSSRGKVIELGCAATCPTVESYKEITCCSTDNCNPHPKQKP	T.RDCYRTPDLKSVTCPNGENLCYTKKWCDAFCSSRGKVIELGCAAT(CPTVESYK)[+72.8847]EITCCSTDNCNPHPKQKP.	7977.47202	NONE		1	+72.8847:[46-53]	0		-	9	8	0.00768266805	-	-
D:/20230308_snakes_venoms/peak/mzml/4_Red_1_ms2.msalign	773	1001192	HCD	1626	964.54	34	8	7976.46469	7976.61969	58	293	2.696e+07	0.97106	1955.6	1	3FTx-18	3FTx-18	22	92		RDCYRTPDLKSVTCPNGEDLCYTKKWCDAFCSSRGKVIELGCAATCPTVESYKEITCCSTDNCNPHPKQKP	T.RDCYRTPDLKSVTCPNGED(LCYTKKWCDAFCSSRGKVIELGCAATCPTVESYKEITCCSTD)[+71.0484]NCNPHPKQKP.	7976.61969	NONE		1	+71.0484:[20-61]	0		-	9	7	0.0004432953422	-	-
D:/20230308_snakes_venoms/peak/mzml/4_Red_1_ms2.msalign	774	1001194	HCD	1628	965.59	34	7	7976.46467	7976.46967	58	293	2.696e+07	0.97106	1955.6	1	3FTx-18	3FTx-18	22	92		RDCYRTPDLKSVTCPNGEDLCYTKKWCDAFCSSRGKVIELGCAATCPTVESYKEITCCSTDNCNPHPKQKP	T.RDCYRTPDLKSVTCPNGED(LCYTKKWCDAFCSSRGKVIEL)[+70.8983]GCAATCPTVESYKEITCCSTDNCNPHPKQKP.	7976.46967	NONE		1	+70.8983:[20-40]	0		-	9	8	0.0005132985185	-	-
D:/20230308_snakes_venoms/peak/mzml/4_Red_1_ms2.msalign	775	1001195	HCD	1630	967.48	34	7	7976.46467	7977.46702	58	293	2.696e+07	0.97106	1955.6	1	3FTx-18	3FTx-18	22	92		RDCYRTPDLKSVTCPNGEDLCYTKKWCDAFCSSRGKVIELGCAATCPTVESYKEITCCSTDNCNPHPKQKP	T.RDCYRTPDLKSVTCPNGEDLCYTKKWCDAFCSSRGKVIELGCAATC(PTVESYKEITCCSTD)[+71.8957]NCNPHPKQKP.	7977.46702	NONE		1	+71.8957:[47-61]	0		-	11	10	7.837815609e-06	-	-
D:/20230308_snakes_venoms/peak/mzml/4_Red_1_ms2.msalign	776	1001196	HCD	1631	968.01	38	8	7976.46469	7976.61969	58	293	2.696e+07	0.97106	1955.6	1	3FTx-18	3FTx-18	22	92		RDCYRTPDLKSVTCPNGEDLCYTKKWCDAFCSSRGKVIELGCAATCPTVESYKEITCCSTDNCNPHPKQKP	T.RDCYRTPDLKSVTCPNGED(LCYTKKWCDAFCSSRGKVIELGCAATC)[+71.0484]PTVESYKEITCCSTDNCNPHPKQKP.	7976.61969	NONE		1	+71.0484:[20-46]	0		-	9	9	4.873741832e-06	-	-
D:/20230308_snakes_venoms/peak/mzml/4_Red_1_ms2.msalign	777	1001199	HCD	1635	970.15	30	9	7976.46469	7975.61734	58	293	2.696e+07	0.97106	1955.6	1	3FTx-18	3FTx-18	22	92		RDCYRTPDLKSVTCPNGEDLCYTKKWCDAFCSSRGKVIELGCAATCPTVESYKEITCCSTDNCNPHPKQKP	T.RDCYRTPDLKSVTCPNGE(DLCYTKKWCDAFCSSRGKVIELGCAATCPTVESYKEITCCSTDNCN)[+70.0460]PHPKQKP.	7975.61734	NONE		1	+70.0460:[19-64]	0		-	7	7	0.0004179852883	-	-
D:/20230308_snakes_venoms/peak/mzml/4_Red_1_ms2.msalign	778	1001201	HCD	1638	972.57	50	8	7904.5672	7905.571329	42	386	1.892e+07	0.93041	1082.5	1	3FTx-18	3FTx-18	22	92		RDCYRTPDLKSVTCPNGEDLCYTKKWCDAFCSSRGKVIELGCAATCPTVESYKEITCCSTDNCNPHPKQKP	T.RDCYRTPDLKSVTCPNGEDLCYTKKWCDAFCSSRGKVIELGCAATCPTVESYKEITCCSTDNCNPHPKQKP.	7905.571329	NONE		0		0		-	18	15	2.5789e-14	-	-
D:/20230308_snakes_venoms/peak/mzml/4_Red_1_ms2.msalign	779	1001202	HCD	1639	973.09	54	8	7904.5672	7905.571329	42	386	1.892e+07	0.93041	1082.5	1	3FTx-18	3FTx-18	22	92		RDCYRTPDLKSVTCPNGEDLCYTKKWCDAFCSSRGKVIELGCAATCPTVESYKEITCCSTDNCNPHPKQKP	T.RDCYRTPDLKSVTCPNGEDLCYTKKWCDAFCSSRGKVIELGCAATCPTVESYKEITCCSTDNCNPHPKQKP.	7905.571329	NONE		0		0		-	12	10	1.4548e-08	-	-
D:/20230308_snakes_venoms/peak/mzml/4_Red_1_ms2.msalign	780	1001203	HCD	1640	973.61	24	9	7976.46469	7976.61969	58	293	2.696e+07	0.97106	1955.6	1	3FTx-18	3FTx-18	22	92		RDCYRTPDLKSVTCPNGEDLCYTKKWCDAFCSSRGKVIELGCAATCPTVESYKEITCCSTDNCNPHPKQKP	T.RDCYRTPDLKSVTCPNGED(LCYTKKWCDAFCSSRGKVIELGCAATCPTVESYKEITCCSTDNCNPH)[+71.0484]PKQKP.	7976.61969	NONE		1	+71.0484:[20-66]	0		-	7	7	0.0002704747413	-	-
D:/20230308_snakes_venoms/peak/mzml/4_Red_1_ms2.msalign	781	1001212	HCD	1652	980.05	75	7	6325.9583	6325.965033	4	-	-	-	-	1	3FTx-7	3FTx-7	22	78		LICNGKDKPVTCEPTQKFCFTKIVMPFPNHTLVLMGCASTCTADKSTRCCTTDRCNR	T.LICNGKDKPVTCEPTQKFCFTKIVMPFPNHTLVLMGCASTCTADKSTRCCTTDRCNR.	6325.965033	NONE		0		0		-	19	14	7.37087e-14	-	-
D:/20230308_snakes_venoms/peak/mzml/4_Red_1_ms2.msalign	782	1001214	HCD	1655	981.67	135	7	6325.9583	6325.965033	4	-	-	-	-	1	3FTx-7	3FTx-7	22	78		LICNGKDKPVTCEPTQKFCFTKIVMPFPNHTLVLMGCASTCTADKSTRCCTTDRCNR	T.LICNGKDKPVTCEPTQKFCFTKIVMPFPNHTLVLMGCASTCTADKSTRCCTTDRCNR.	6325.965033	NONE		0		0		-	36	28	3.38143e-25	-	-
D:/20230308_snakes_venoms/peak/mzml/4_Red_1_ms2.msalign	783	1001215	HCD	1656	982.19	131	8	6325.9583	6325.965033	4	-	-	-	-	1	3FTx-7	3FTx-7	22	78		LICNGKDKPVTCEPTQKFCFTKIVMPFPNHTLVLMGCASTCTADKSTRCCTTDRCNR	T.LICNGKDKPVTCEPTQKFCFTKIVMPFPNHTLVLMGCASTCTADKSTRCCTTDRCNR.	6325.965033	NONE		0		0		-	32	27	2.3881e-23	-	-
D:/20230308_snakes_venoms/peak/mzml/4_Red_1_ms2.msalign	784	1001216	HCD	1658	984.09	135	7	6325.9583	6325.965033	4	-	-	-	-	1	3FTx-7	3FTx-7	22	78		LICNGKDKPVTCEPTQKFCFTKIVMPFPNHTLVLMGCASTCTADKSTRCCTTDRCNR	T.LICNGKDKPVTCEPTQKFCFTKIVMPFPNHTLVLMGCASTCTADKSTRCCTTDRCNR.	6325.965033	NONE		0		0		-	45	30	1.207752e-25	-	-
D:/20230308_snakes_venoms/peak/mzml/4_Red_1_ms2.msalign	785	1001217	HCD	1659	984.61	131	8	6325.9583	6325.965033	4	-	-	-	-	1	3FTx-7	3FTx-7	22	78		LICNGKDKPVTCEPTQKFCFTKIVMPFPNHTLVLMGCASTCTADKSTRCCTTDRCNR	T.LICNGKDKPVTCEPTQKFCFTKIVMPFPNHTLVLMGCASTCTADKSTRCCTTDRCNR.	6325.965033	NONE		0		0		-	35	28	8.47028e-23	-	-
D:/20230308_snakes_venoms/peak/mzml/4_Red_1_ms2.msalign	786	1001218	HCD	1660	985.13	131	8	6325.9583	6325.965033	4	-	-	-	-	1	3FTx-7	3FTx-7	22	78		LICNGKDKPVTCEPTQKFCFTKIVMPFPNHTLVLMGCASTCTADKSTRCCTTDRCNR	T.LICNGKDKPVTCEPTQKFCFTKIVMPFPNHTLVLMGCASTCTADKSTRCCTTDRCNR.	6325.965033	NONE		0		0		-	30	24	7.7532e-20	-	-
D:/20230308_snakes_venoms/peak/mzml/4_Red_1_ms2.msalign	787	1001219	HCD	1662	986.22	131	8	6325.9583	6325.965033	4	-	-	-	-	1	3FTx-7	3FTx-7	22	78		LICNGKDKPVTCEPTQKFCFTKIVMPFPNHTLVLMGCASTCTADKSTRCCTTDRCNR	T.LICNGKDKPVTCEPTQKFCFTKIVMPFPNHTLVLMGCASTCTADKSTRCCTTDRCNR.	6325.965033	NONE		0		0		-	32	21	1.50241e-18	-	-
D:/20230308_snakes_venoms/peak/mzml/4_Red_1_ms2.msalign	788	1001220	HCD	1663	986.75	105	9	6325.9583	6325.965033	4	-	-	-	-	1	3FTx-7	3FTx-7	22	78		LICNGKDKPVTCEPTQKFCFTKIVMPFPNHTLVLMGCASTCTADKSTRCCTTDRCNR	T.LICNGKDKPVTCEPTQKFCFTKIVMPFPNHTLVLMGCASTCTADKSTRCCTTDRCNR.	6325.965033	NONE		0		0		-	27	21	2.86507e-19	-	-
D:/20230308_snakes_venoms/peak/mzml/4_Red_1_ms2.msalign	789	1001221	HCD	1664	987.27	119	7	6325.9583	6325.965033	4	-	-	-	-	1	3FTx-7	3FTx-7	22	78		LICNGKDKPVTCEPTQKFCFTKIVMPFPNHTLVLMGCASTCTADKSTRCCTTDRCNR	T.LICNGKDKPVTCEPTQKFCFTKIVMPFPNHTLVLMGCASTCTADKSTRCCTTDRCNR.	6325.965033	NONE		0		0		-	38	29	8.0821e-30	-	-
D:/20230308_snakes_venoms/peak/mzml/4_Red_1_ms2.msalign	790	1001222	HCD	1666	988.37	102	8	6325.9583	6325.9633	4	-	-	-	-	1	3FTx-7	3FTx-7	24	78		CNGKDKPVTCEPTQKFCFTKIVMPFPNHTLVLMGCASTCTADKSTRCCTTDRCNR	I.CNGKDKPVTCEPTQKFCFTKI(V)[+226.1664]MPFPNHTLVLMGCASTCTADKSTRCCTTDRCNR.	6325.9633	NONE		1	+226.1664:[22]	0		-	27	23	2.725962362e-16	-	-
D:/20230308_snakes_venoms/peak/mzml/4_Red_1_ms2.msalign	791	1001223	HCD	1667	988.89	84	7	6325.9583	6325.965033	4	-	-	-	-	1	3FTx-7	3FTx-7	22	78		LICNGKDKPVTCEPTQKFCFTKIVMPFPNHTLVLMGCASTCTADKSTRCCTTDRCNR	T.LICNGKDKPVTCEPTQKFCFTKIVMPFPNHTLVLMGCASTCTADKSTRCCTTDRCNR.	6325.965033	NONE		0		0		-	27	21	1.056237e-20	-	-
D:/20230308_snakes_venoms/peak/mzml/4_Red_1_ms2.msalign	792	1001226	HCD	1671	991.03	50	7	6325.9583	6325.9683	4	-	-	-	-	1	3FTx-7	3FTx-7	24	78		CNGKDKPVTCEPTQKFCFTKIVMPFPNHTLVLMGCASTCTADKSTRCCTTDRCNR	I.CNGKDKPVT(CE)[+226.1714]PTQKFCFTKIVMPFPNHTLVLMGCASTCTADKSTRCCTTDRCNR.	6325.9683	NONE		1	+226.1714:[10-11]	0		-	16	13	1.047641119e-10	-	-
D:/20230308_snakes_venoms/peak/mzml/4_Red_1_ms2.msalign	793	1001229	HCD	1675	993.18	39	8	7980.44638	7980.60138	68	226	3.573e+07	0.93582	430.52	1	3FTx-18	3FTx-18	22	92		RDCYRTPDLKSVTCPNGEDLCYTKKWCDAFCSSRGKVIELGCAATCPTVESYKEITCCSTDNCNPHPKQKP	T.RDCYRTPDLKSVTCPNGED(LCYTKKWCDAFCSSRGKVIELGCAATCPTVESYKEITCCSTD)[+75.0301]NCNPHPKQKP.	7980.60138	NONE		1	+75.0301:[20-61]	0		-	9	8	0.0001017634325	-	-
D:/20230308_snakes_venoms/peak/mzml/4_Red_1_ms2.msalign	794	1001232	HCD	1679	995.60	49	8	7980.44638	7980.60138	68	226	3.573e+07	0.93582	430.52	1	3FTx-18	3FTx-18	22	92		RDCYRTPDLKSVTCPNGEDLCYTKKWCDAFCSSRGKVIELGCAATCPTVESYKEITCCSTDNCNPHPKQKP	T.RDCYRTPDLKSVTCPNGEDLCYTKKWCDAFCSSRGKVIELGCAAT(CPTVESYKEITCCST)[+75.0301]DNCNPHPKQKP.	7980.60138	NONE		1	+75.0301:[46-60]	0		-	13	11	5.165105609e-08	-	-
D:/20230308_snakes_venoms/peak/mzml/4_Red_1_ms2.msalign	795	1001233	HCD	1680	996.12	50	8	7980.44638	7980.60138	68	226	3.573e+07	0.93582	430.52	1	3FTx-18	3FTx-18	22	92		RDCYRTPDLKSVTCPNGEDLCYTKKWCDAFCSSRGKVIELGCAATCPTVESYKEITCCSTDNCNPHPKQKP	T.RDCYRTPDLKSVTCPNGEDLCYTKKWCDAFCSSRGKVIE(LGCAATCPTVESYKEITCCSTDNCN)[+75.0301]PHPKQKP.	7980.60138	NONE		1	+75.0301:[40-64]	0		-	11	10	1.375194964e-06	-	-
D:/20230308_snakes_venoms/peak/mzml/4_Red_1_ms2.msalign	796	1001234	HCD	1682	997.22	34	7	7976.46467	7977.46202	58	293	2.696e+07	0.97106	1955.6	1	3FTx-18	3FTx-18	22	92		RDCYRTPDLKSVTCPNGEDLCYTKKWCDAFCSSRGKVIELGCAATCPTVESYKEITCCSTDNCNPHPKQKP	T.RDCYRTPDLKSVTCPNGEDLCYTKKWCDAFCSSRGKVIELGCAATC(PTVESYKEITCCSTD)[+71.8907]NCNPHPKQKP.	7977.46202	NONE		1	+71.8907:[47-61]	0		-	15	13	3.396478076e-09	-	-
D:/20230308_snakes_venoms/peak/mzml/4_Red_1_ms2.msalign	797	1001236	HCD	1684	998.27	27	7	7976.46467	7977.46202	58	293	2.696e+07	0.97106	1955.6	1	3FTx-18	3FTx-18	22	92		RDCYRTPDLKSVTCPNGEDLCYTKKWCDAFCSSRGKVIELGCAATCPTVESYKEITCCSTDNCNPHPKQKP	T.RDCYRTPDLKSVTCPNGEDLCYTKKWCDAFCSSRGKVIELGCAATC(PTVESYKEITCCSTDNCNPH)[+71.8907]PKQKP.	7977.46202	NONE		1	+71.8907:[47-66]	0		-	9	8	0.0004043963876	-	-
D:/20230308_snakes_venoms/peak/mzml/4_Red_1_ms2.msalign	798	1001237	HCD	1686	999.37	41	8	7980.44638	7980.60138	68	226	3.573e+07	0.93582	430.52	1	3FTx-23	3FTx-23	22	92		RDCYRTPDLKSVTCPNGENLCYTKKWCDAFCSSRGKVIELGCAATCPTVESYKEITCCSTDNCNPHPKQKP	T.RDCYRTPDLKSVTCPNGENLCYTKKWCDAFCSSRGKVIELGCAA(TCPTVESYKEITCCSTDNCN)[+76.0141]PHPKQKP.	7980.60138	NONE		1	+76.0141:[45-64]	0		-	10	9	1.648526155e-06	-	-
D:/20230308_snakes_venoms/peak/mzml/4_Red_1_ms2.msalign	799	1001238	HCD	1687	999.90	34	7	7976.46467	7977.47202	58	293	2.696e+07	0.97106	1955.6	1	3FTx-18	3FTx-18	22	92		RDCYRTPDLKSVTCPNGEDLCYTKKWCDAFCSSRGKVIELGCAATCPTVESYKEITCCSTDNCNPHPKQKP	T.RDCYRTPDLKSVTCPNGEDLCYTKKWCDAFCSSRGKVIELGCAATC(PTVES)[+71.9007]YKEITCCSTDNCNPHPKQKP.	7977.47202	NONE		1	+71.9007:[47-51]	0		-	13	12	2.498216045e-09	-	-
D:/20230308_snakes_venoms/peak/mzml/4_Red_1_ms2.msalign	800	1001240	HCD	1690	1001.52	32	8	7980.44638	7980.60138	68	226	3.573e+07	0.93582	430.52	1	3FTx-23	3FTx-23	22	92		RDCYRTPDLKSVTCPNGENLCYTKKWCDAFCSSRGKVIELGCAATCPTVESYKEITCCSTDNCNPHPKQKP	T.RDCYRTPDLKSVTCPNGENLCYTKKWCDAFCSSRGKVIEL(GCAATCPTVESYKEITCCSTDNCNPH)[+76.0141]PKQKP.	7980.60138	NONE		1	+76.0141:[41-66]	0		-	6	6	0.005050865275	-	-
D:/20230308_snakes_venoms/peak/mzml/4_Red_1_ms2.msalign	801	1001248	HCD	1700	1007.13	131	8	7905.56224	7904.587313	0	5	1.290e+09	0.99914	898.36	1	3FTx-23	3FTx-23	22	92		RDCYRTPDLKSVTCPNGENLCYTKKWCDAFCSSRGKVIELGCAATCPTVESYKEITCCSTDNCNPHPKQKP	T.RDCYRTPDLKSVTCPNGENLCYTKKWCDAFCSSRGKVIELGCAATCPTVESYKEITCCSTDNCNPHPKQKP.	7904.587313	NONE		0		0		-	66	47	3.46686e-45	-	-
D:/20230308_snakes_venoms/peak/mzml/4_Red_1_ms2.msalign	802	1001249	HCD	1702	1008.22	131	8	7905.56224	7904.587313	0	5	1.290e+09	0.99914	898.36	1	3FTx-23	3FTx-23	22	92		RDCYRTPDLKSVTCPNGENLCYTKKWCDAFCSSRGKVIELGCAATCPTVESYKEITCCSTDNCNPHPKQKP	T.RDCYRTPDLKSVTCPNGENLCYTKKWCDAFCSSRGKVIELGCAATCPTVESYKEITCCSTDNCNPHPKQKP.	7904.587313	NONE		0		0		-	66	53	4.07598e-53	-	-
D:/20230308_snakes_venoms/peak/mzml/4_Red_1_ms2.msalign	803	1001250	HCD	1703	1008.74	131	7	7905.56223	7904.587313	0	5	1.290e+09	0.99914	898.36	1	3FTx-23	3FTx-23	22	92		RDCYRTPDLKSVTCPNGENLCYTKKWCDAFCSSRGKVIELGCAATCPTVESYKEITCCSTDNCNPHPKQKP	T.RDCYRTPDLKSVTCPNGENLCYTKKWCDAFCSSRGKVIELGCAATCPTVESYKEITCCSTDNCNPHPKQKP.	7904.587313	NONE		0		0		-	70	58	1.77186e-57	-	-
D:/20230308_snakes_venoms/peak/mzml/4_Red_1_ms2.msalign	804	1001251	HCD	1704	1009.26	131	8	7905.56224	7904.587313	0	5	1.290e+09	0.99914	898.36	1	3FTx-23	3FTx-23	22	92		RDCYRTPDLKSVTCPNGENLCYTKKWCDAFCSSRGKVIELGCAATCPTVESYKEITCCSTDNCNPHPKQKP	T.RDCYRTPDLKSVTCPNGENLCYTKKWCDAFCSSRGKVIELGCAATCPTVESYKEITCCSTDNCNPHPKQKP.	7904.587313	NONE		0		0		-	57	45	6.5334e-44	-	-
D:/20230308_snakes_venoms/peak/mzml/4_Red_1_ms2.msalign	805	1001252	HCD	1706	1010.35	131	8	7905.56224	7904.587313	0	5	1.290e+09	0.99914	898.36	1	3FTx-23	3FTx-23	22	92		RDCYRTPDLKSVTCPNGENLCYTKKWCDAFCSSRGKVIELGCAATCPTVESYKEITCCSTDNCNPHPKQKP	T.RDCYRTPDLKSVTCPNGENLCYTKKWCDAFCSSRGKVIELGCAATCPTVESYKEITCCSTDNCNPHPKQKP.	7904.587313	NONE		0		0		-	61	43	1.572e-42	-	-
D:/20230308_snakes_venoms/peak/mzml/4_Red_1_ms2.msalign	806	1001253	HCD	1707	1010.87	131	7	7905.56223	7904.587313	0	5	1.290e+09	0.99914	898.36	1	3FTx-23	3FTx-23	22	92		RDCYRTPDLKSVTCPNGENLCYTKKWCDAFCSSRGKVIELGCAATCPTVESYKEITCCSTDNCNPHPKQKP	T.RDCYRTPDLKSVTCPNGENLCYTKKWCDAFCSSRGKVIELGCAATCPTVESYKEITCCSTDNCNPHPKQKP.	7904.587313	NONE		0		0		-	66	52	8.1624e-47	-	-
D:/20230308_snakes_venoms/peak/mzml/4_Red_1_ms2.msalign	807	1001256	HCD	1711	1013.00	131	8	7905.56224	7904.587313	0	5	1.290e+09	0.99914	898.36	1	3FTx-23	3FTx-23	22	92		RDCYRTPDLKSVTCPNGENLCYTKKWCDAFCSSRGKVIELGCAATCPTVESYKEITCCSTDNCNPHPKQKP	T.RDCYRTPDLKSVTCPNGENLCYTKKWCDAFCSSRGKVIELGCAATCPTVESYKEITCCSTDNCNPHPKQKP.	7904.587313	NONE		0		0		-	59	47	8.1138e-44	-	-
D:/20230308_snakes_venoms/peak/mzml/4_Red_1_ms2.msalign	808	1001266	HCD	1724	1019.93	131	7	7905.56223	7905.571329	0	5	1.290e+09	0.99914	898.36	1	3FTx-18	3FTx-18	22	92		RDCYRTPDLKSVTCPNGEDLCYTKKWCDAFCSSRGKVIELGCAATCPTVESYKEITCCSTDNCNPHPKQKP	T.RDCYRTPDLKSVTCPNGEDLCYTKKWCDAFCSSRGKVIELGCAATCPTVESYKEITCCSTDNCNPHPKQKP.	7905.571329	NONE		0		0		-	57	47	4.9891e-33	-	-
D:/20230308_snakes_venoms/peak/mzml/4_Red_1_ms2.msalign	809	1001267	HCD	1726	1021.54	122	7	7905.56223	7905.571329	0	5	1.290e+09	0.99914	898.36	1	3FTx-18	3FTx-18	22	92		RDCYRTPDLKSVTCPNGEDLCYTKKWCDAFCSSRGKVIELGCAATCPTVESYKEITCCSTDNCNPHPKQKP	T.RDCYRTPDLKSVTCPNGEDLCYTKKWCDAFCSSRGKVIELGCAATCPTVESYKEITCCSTDNCNPHPKQKP.	7905.571329	NONE		0		0		-	36	31	4.385e-21	-	-
D:/20230308_snakes_venoms/peak/mzml/4_Red_1_ms2.msalign	810	1001268	HCD	1727	1022.06	97	8	7634.45307	7633.459259	12	-	-	-	-	1	3FTx-23	3FTx-23	24	92		CYRTPDLKSVTCPNGENLCYTKKWCDAFCSSRGKVIELGCAATCPTVESYKEITCCSTDNCNPHPKQKP	D.CYRTPDLKSVTCPNGENLCYTKKWCDAFCSSRGKVIELGCAATCPTVESYKEITCCSTDNCNPHPKQKP.	7633.459259	NONE		0		0		-	35	27	1.00596e-21	-	-
D:/20230308_snakes_venoms/peak/mzml/4_Red_1_ms2.msalign	811	1001269	HCD	1728	1022.58	103	7	7905.56223	7904.587313	0	5	1.290e+09	0.99914	898.36	1	3FTx-23	3FTx-23	22	92		RDCYRTPDLKSVTCPNGENLCYTKKWCDAFCSSRGKVIELGCAATCPTVESYKEITCCSTDNCNPHPKQKP	T.RDCYRTPDLKSVTCPNGENLCYTKKWCDAFCSSRGKVIELGCAATCPTVESYKEITCCSTDNCNPHPKQKP.	7904.587313	NONE		0		0		-	34	29	2.09556e-20	-	-
D:/20230308_snakes_venoms/peak/mzml/4_Red_1_ms2.msalign	812	1001270	HCD	1730	1023.68	69	8	7634.45307	7633.459259	12	-	-	-	-	1	3FTx-23	3FTx-23	24	92		CYRTPDLKSVTCPNGENLCYTKKWCDAFCSSRGKVIELGCAATCPTVESYKEITCCSTDNCNPHPKQKP	D.CYRTPDLKSVTCPNGENLCYTKKWCDAFCSSRGKVIELGCAATCPTVESYKEITCCSTDNCNPHPKQKP.	7633.459259	NONE		0		0		-	27	23	1.71354e-21	-	-
D:/20230308_snakes_venoms/peak/mzml/4_Red_1_ms2.msalign	813	1001271	HCD	1731	1024.20	71	7	7634.45307	7633.459259	12	-	-	-	-	1	3FTx-23	3FTx-23	24	92		CYRTPDLKSVTCPNGENLCYTKKWCDAFCSSRGKVIELGCAATCPTVESYKEITCCSTDNCNPHPKQKP	D.CYRTPDLKSVTCPNGENLCYTKKWCDAFCSSRGKVIELGCAATCPTVESYKEITCCSTDNCNPHPKQKP.	7633.459259	NONE		0		0		-	31	30	7.9638e-25	-	-
D:/20230308_snakes_venoms/peak/mzml/4_Red_1_ms2.msalign	814	1001274	HCD	1735	1026.34	38	7	7634.45307	7633.459259	12	-	-	-	-	1	3FTx-23	3FTx-23	24	92		CYRTPDLKSVTCPNGENLCYTKKWCDAFCSSRGKVIELGCAATCPTVESYKEITCCSTDNCNPHPKQKP	D.CYRTPDLKSVTCPNGENLCYTKKWCDAFCSSRGKVIELGCAATCPTVESYKEITCCSTDNCNPHPKQKP.	7633.459259	NONE		0		0		-	14	13	1.87302e-13	-	-
D:/20230308_snakes_venoms/peak/mzml/4_Red_1_ms2.msalign	815	1001276	HCD	1738	1027.95	108	8	7941.59505	7941.60505	52	139	6.342e+07	0.99606	1263.6	1	3FTx-18	3FTx-18	22	92		RDCYRTPDLKSVTCPNGEDLCYTKKWCDAFCSSRGKVIELGCAATCPTVESYKEITCCSTDNCNPHPKQKP	T.RDCYRTPDLKSVTCP(NGEDLCYTKKWCDAFCSSRGK)[+36.0337]VIELGCAATCPTVESYKEITCCSTDNCNPHPKQKP.	7941.60505	NONE		1	+36.0337:[16-36]	0		-	25	22	1.54203815e-10	-	-
D:/20230308_snakes_venoms/peak/mzml/4_Red_1_ms2.msalign	816	1001278	HCD	1740	1029.00	131	8	7905.56224	7905.571329	0	5	1.290e+09	0.99914	898.36	1	3FTx-18	3FTx-18	22	92		RDCYRTPDLKSVTCPNGEDLCYTKKWCDAFCSSRGKVIELGCAATCPTVESYKEITCCSTDNCNPHPKQKP	T.RDCYRTPDLKSVTCPNGEDLCYTKKWCDAFCSSRGKVIELGCAATCPTVESYKEITCCSTDNCNPHPKQKP.	7905.571329	NONE		0		0		-	57	45	2.2803e-37	-	-
D:/20230308_snakes_venoms/peak/mzml/4_Red_1_ms2.msalign	817	1001279	HCD	1742	1030.42	131	9	7905.56224	7905.571329	0	5	1.290e+09	0.99914	898.36	1	3FTx-18	3FTx-18	22	92		RDCYRTPDLKSVTCPNGEDLCYTKKWCDAFCSSRGKVIELGCAATCPTVESYKEITCCSTDNCNPHPKQKP	T.RDCYRTPDLKSVTCPNGEDLCYTKKWCDAFCSSRGKVIELGCAATCPTVESYKEITCCSTDNCNPHPKQKP.	7905.571329	NONE		0		0		-	55	43	1.219e-39	-	-
D:/20230308_snakes_venoms/peak/mzml/4_Red_1_ms2.msalign	818	1001280	HCD	1743	1030.94	131	9	7905.56224	7905.571329	0	5	1.290e+09	0.99914	898.36	1	3FTx-18	3FTx-18	22	92		RDCYRTPDLKSVTCPNGEDLCYTKKWCDAFCSSRGKVIELGCAATCPTVESYKEITCCSTDNCNPHPKQKP	T.RDCYRTPDLKSVTCPNGEDLCYTKKWCDAFCSSRGKVIELGCAATCPTVESYKEITCCSTDNCNPHPKQKP.	7905.571329	NONE		0		0		-	54	39	2.5475e-36	-	-
D:/20230308_snakes_venoms/peak/mzml/4_Red_1_ms2.msalign	819	1001281	HCD	1744	1031.47	131	7	7905.56223	7905.571329	0	5	1.290e+09	0.99914	898.36	1	3FTx-18	3FTx-18	22	92		RDCYRTPDLKSVTCPNGEDLCYTKKWCDAFCSSRGKVIELGCAATCPTVESYKEITCCSTDNCNPHPKQKP	T.RDCYRTPDLKSVTCPNGEDLCYTKKWCDAFCSSRGKVIELGCAATCPTVESYKEITCCSTDNCNPHPKQKP.	7905.571329	NONE		0		0		-	65	54	4.763e-37	-	-
D:/20230308_snakes_venoms/peak/mzml/4_Red_1_ms2.msalign	820	1001282	HCD	1746	1032.55	131	9	7905.56224	7905.571329	0	5	1.290e+09	0.99914	898.36	1	3FTx-18	3FTx-18	22	92		RDCYRTPDLKSVTCPNGEDLCYTKKWCDAFCSSRGKVIELGCAATCPTVESYKEITCCSTDNCNPHPKQKP	T.RDCYRTPDLKSVTCPNGEDLCYTKKWCDAFCSSRGKVIELGCAATCPTVESYKEITCCSTDNCNPHPKQKP.	7905.571329	NONE		0		0		-	53	39	3.1747e-38	-	-
D:/20230308_snakes_venoms/peak/mzml/4_Red_1_ms2.msalign	821	1001283	HCD	1747	1033.07	131	8	7905.56224	7905.571329	0	5	1.290e+09	0.99914	898.36	1	3FTx-18	3FTx-18	22	92		RDCYRTPDLKSVTCPNGEDLCYTKKWCDAFCSSRGKVIELGCAATCPTVESYKEITCCSTDNCNPHPKQKP	T.RDCYRTPDLKSVTCPNGEDLCYTKKWCDAFCSSRGKVIELGCAATCPTVESYKEITCCSTDNCNPHPKQKP.	7905.571329	NONE		0		0		-	63	47	1.9881e-36	-	-
D:/20230308_snakes_venoms/peak/mzml/4_Red_1_ms2.msalign	822	1001284	HCD	1748	1033.59	131	9	7905.56224	7905.571329	0	5	1.290e+09	0.99914	898.36	1	3FTx-18	3FTx-18	22	92		RDCYRTPDLKSVTCPNGEDLCYTKKWCDAFCSSRGKVIELGCAATCPTVESYKEITCCSTDNCNPHPKQKP	T.RDCYRTPDLKSVTCPNGEDLCYTKKWCDAFCSSRGKVIELGCAATCPTVESYKEITCCSTDNCNPHPKQKP.	7905.571329	NONE		0		0		-	51	37	2.8943e-37	-	-
D:/20230308_snakes_venoms/peak/mzml/4_Red_1_ms2.msalign	823	1001285	HCD	1750	1034.68	131	9	7905.56224	7905.571329	0	5	1.290e+09	0.99914	898.36	1	3FTx-18	3FTx-18	22	92		RDCYRTPDLKSVTCPNGEDLCYTKKWCDAFCSSRGKVIELGCAATCPTVESYKEITCCSTDNCNPHPKQKP	T.RDCYRTPDLKSVTCPNGEDLCYTKKWCDAFCSSRGKVIELGCAATCPTVESYKEITCCSTDNCNPHPKQKP.	7905.571329	NONE		0		0		-	55	39	1.4688e-34	-	-
D:/20230308_snakes_venoms/peak/mzml/4_Red_1_ms2.msalign	824	1001286	HCD	1751	1035.20	131	7	7905.56223	7905.571329	0	5	1.290e+09	0.99914	898.36	1	3FTx-18	3FTx-18	22	92		RDCYRTPDLKSVTCPNGEDLCYTKKWCDAFCSSRGKVIELGCAATCPTVESYKEITCCSTDNCNPHPKQKP	T.RDCYRTPDLKSVTCPNGEDLCYTKKWCDAFCSSRGKVIELGCAATCPTVESYKEITCCSTDNCNPHPKQKP.	7905.571329	NONE		0		0		-	66	51	8.7938e-39	-	-
D:/20230308_snakes_venoms/peak/mzml/4_Red_1_ms2.msalign	825	1001287	HCD	1752	1035.72	131	10	7905.56225	7905.571329	0	5	1.290e+09	0.99914	898.36	1	3FTx-18	3FTx-18	22	92		RDCYRTPDLKSVTCPNGEDLCYTKKWCDAFCSSRGKVIELGCAATCPTVESYKEITCCSTDNCNPHPKQKP	T.RDCYRTPDLKSVTCPNGEDLCYTKKWCDAFCSSRGKVIELGCAATCPTVESYKEITCCSTDNCNPHPKQKP.	7905.571329	NONE		0		0		-	43	36	2.4457e-31	-	-
D:/20230308_snakes_venoms/peak/mzml/4_Red_1_ms2.msalign	826	1001288	HCD	1754	1036.81	131	11	7905.56224	7904.587313	0	5	1.290e+09	0.99914	898.36	1	3FTx-23	3FTx-23	22	92		RDCYRTPDLKSVTCPNGENLCYTKKWCDAFCSSRGKVIELGCAATCPTVESYKEITCCSTDNCNPHPKQKP	T.RDCYRTPDLKSVTCPNGENLCYTKKWCDAFCSSRGKVIELGCAATCPTVESYKEITCCSTDNCNPHPKQKP.	7904.587313	NONE		0		0		-	27	23	2.77578e-17	-	-
D:/20230308_snakes_venoms/peak/mzml/4_Red_1_ms2.msalign	827	1001289	HCD	1755	1037.33	131	10	7905.56225	7905.571329	0	5	1.290e+09	0.99914	898.36	1	3FTx-18	3FTx-18	22	92		RDCYRTPDLKSVTCPNGEDLCYTKKWCDAFCSSRGKVIELGCAATCPTVESYKEITCCSTDNCNPHPKQKP	T.RDCYRTPDLKSVTCPNGEDLCYTKKWCDAFCSSRGKVIELGCAATCPTVESYKEITCCSTDNCNPHPKQKP.	7905.571329	NONE		0		0		-	48	39	5.4772e-35	-	-
D:/20230308_snakes_venoms/peak/mzml/4_Red_1_ms2.msalign	828	1001290	HCD	1756	1037.85	131	8	7905.56224	7905.571329	0	5	1.290e+09	0.99914	898.36	1	3FTx-18	3FTx-18	22	92		RDCYRTPDLKSVTCPNGEDLCYTKKWCDAFCSSRGKVIELGCAATCPTVESYKEITCCSTDNCNPHPKQKP	T.RDCYRTPDLKSVTCPNGEDLCYTKKWCDAFCSSRGKVIELGCAATCPTVESYKEITCCSTDNCNPHPKQKP.	7905.571329	NONE		0		0		-	65	48	1.4181e-33	-	-
D:/20230308_snakes_venoms/peak/mzml/4_Red_1_ms2.msalign	829	1001291	HCD	1758	1038.94	131	8	7905.56224	7905.571329	0	5	1.290e+09	0.99914	898.36	1	3FTx-18	3FTx-18	22	92		RDCYRTPDLKSVTCPNGEDLCYTKKWCDAFCSSRGKVIELGCAATCPTVESYKEITCCSTDNCNPHPKQKP	T.RDCYRTPDLKSVTCPNGEDLCYTKKWCDAFCSSRGKVIELGCAATCPTVESYKEITCCSTDNCNPHPKQKP.	7905.571329	NONE		0		0		-	57	45	4.5952e-33	-	-
D:/20230308_snakes_venoms/peak/mzml/4_Red_1_ms2.msalign	830	1001292	HCD	1759	1039.46	131	10	7905.56225	7905.571329	0	5	1.290e+09	0.99914	898.36	1	3FTx-18	3FTx-18	22	92		RDCYRTPDLKSVTCPNGEDLCYTKKWCDAFCSSRGKVIELGCAATCPTVESYKEITCCSTDNCNPHPKQKP	T.RDCYRTPDLKSVTCPNGEDLCYTKKWCDAFCSSRGKVIELGCAATCPTVESYKEITCCSTDNCNPHPKQKP.	7905.571329	NONE		0		0		-	33	29	2.2946e-24	-	-
D:/20230308_snakes_venoms/peak/mzml/4_Red_1_ms2.msalign	831	1001293	HCD	1760	1039.98	125	11	7905.56224	7906.56959	0	5	1.290e+09	0.99914	898.36	1	3FTx-18	3FTx-18	22	92		RDCYRTPDLKSVTCPNGEDLCYTKKWCDAFCSSRGKVIELGCAATCPTVESYKEITCCSTDNCNPHPKQKP	T.RDCYRTPDLKSVTCPNGEDLCYTKKWC(DAFC)[+0.9983]SSRGKVIELGCAATCPTVESYKEITCCSTDNCNPHPKQKP.	7906.56959	NONE		1	+0.9983:[28-31]	0		-	27	23	8.84699375e-15	-	-
D:/20230308_snakes_venoms/peak/mzml/4_Red_1_ms2.msalign	832	1001294	HCD	1762	1041.13	131	8	7905.56224	7905.571329	0	5	1.290e+09	0.99914	898.36	1	3FTx-18	3FTx-18	22	92		RDCYRTPDLKSVTCPNGEDLCYTKKWCDAFCSSRGKVIELGCAATCPTVESYKEITCCSTDNCNPHPKQKP	T.RDCYRTPDLKSVTCPNGEDLCYTKKWCDAFCSSRGKVIELGCAATCPTVESYKEITCCSTDNCNPHPKQKP.	7905.571329	NONE		0		0		-	51	41	5.2057e-28	-	-
D:/20230308_snakes_venoms/peak/mzml/4_Red_1_ms2.msalign	833	1001295	HCD	1763	1041.65	131	7	7905.56223	7906.56458	0	5	1.290e+09	0.99914	898.36	1	3FTx-18	3FTx-18	22	92		RDCYRTPDLKSVTCPNGEDLCYTKKWCDAFCSSRGKVIELGCAATCPTVESYKEITCCSTDNCNPHPKQKP	T.RDCYRTPDLKSVTCPNGEDLCYTKK(W)[+0.9933]CDAFCSSRGKVIELGCAATCPTVESYKEITCCSTDNCNPHPKQKP.	7906.56458	NONE		1	+0.9933:[26]	0		-	44	38	2.347533125e-24	-	-
D:/20230308_snakes_venoms/peak/mzml/4_Red_1_ms2.msalign	834	1001296	HCD	1764	1042.18	131	8	7905.56224	7905.571329	0	5	1.290e+09	0.99914	898.36	1	3FTx-18	3FTx-18	22	92		RDCYRTPDLKSVTCPNGEDLCYTKKWCDAFCSSRGKVIELGCAATCPTVESYKEITCCSTDNCNPHPKQKP	T.RDCYRTPDLKSVTCPNGEDLCYTKKWCDAFCSSRGKVIELGCAATCPTVESYKEITCCSTDNCNPHPKQKP.	7905.571329	NONE		0		0		-	27	23	1.0683e-13	-	-
D:/20230308_snakes_venoms/peak/mzml/4_Red_1_ms2.msalign	835	1001297	HCD	1766	1043.26	131	8	7905.56224	7906.71959	0	5	1.290e+09	0.99914	898.36	2	3FTx-17	3FTx-17	22	91		RMCYINSHVPEPCPEGENLCYLKAWCDAWCSSRGKRLEFGCAATCPTVKPHEEITCCSTDNCNPHPKRKP	T.RMCYINSH(V)[-1.8251]PEPCPEGENLCYLKAWCDAWCSSRGKRLEFGCAATCPTVKPHEEITCCSTDNCNPHPKRKP.	7906.71959	NONE		1	-1.8251:[9]	0		-	34	25	3.76124e-13	-	-
D:/20230308_snakes_venoms/peak/mzml/4_Red_1_ms2.msalign	835															3FTx-22	3FTx-22	22	91
D:/20230308_snakes_venoms/peak/mzml/4_Red_1_ms2.msalign	836	1001298	HCD	1767	1043.79	131	7	7905.56223	7906.57958	0	5	1.290e+09	0.99914	898.36	2	3FTx-17	3FTx-17	22	91		RMCYINSHVPEPCPEGENLCYLKAWCDAWCSSRGKRLEFGCAATCPTVKPHEEITCCSTDNCNPHPKRKP	T.RMCYINS(H)[-1.9651]VPEPCPEGENLCYLKAWCDAWCSSRGKRLEFGCAATCPTVKPHEEITCCSTDNCNPHPKRKP.	7906.57958	NONE		1	-1.9651:[8]	0		-	43	28	3.373628125e-13	-	-
D:/20230308_snakes_venoms/peak/mzml/4_Red_1_ms2.msalign	836															3FTx-22	3FTx-22	22	91
D:/20230308_snakes_venoms/peak/mzml/4_Red_1_ms2.msalign	837	1001299	HCD	1768	1044.31	131	9	7905.56224	7906.63959	0	5	1.290e+09	0.99914	898.36	2	3FTx-17	3FTx-17	22	91		RMCYINSHVPEPCPEGENLCYLKAWCDAWCSSRGKRLEFGCAATCPTVKPHEEITCCSTDNCNPHPKRKP	T.RMCYINSHVPEPCPEGENLCY(LKAWCDAWCSSRGKRLEFGC)[-1.9051]AATCPTVKPHEEITCCSTDNCNPHPKRKP.	7906.63959	NONE		1	-1.9051:[22-41]	0		-	39	28	2.3045575e-19	-	-
D:/20230308_snakes_venoms/peak/mzml/4_Red_1_ms2.msalign	837															3FTx-22	3FTx-22	22	91
D:/20230308_snakes_venoms/peak/mzml/4_Red_1_ms2.msalign	838	1001300	HCD	1770	1045.39	131	8	7905.56224	7906.54959	0	5	1.290e+09	0.99914	898.36	2	3FTx-17	3FTx-17	22	91		RMCYINSHVPEPCPEGENLCYLKAWCDAWCSSRGKRLEFGCAATCPTVKPHEEITCCSTDNCNPHPKRKP	T.RMCYINSHVPEPCPEGENLCY(L)[-1.9951]KAWCDAWCSSRGKRLEFGCAATCPTVKPHEEITCCSTDNCNPHPKRKP.	7906.54959	NONE		1	-1.9951:[22]	0		-	40	31	1.968316875e-21	-	-
D:/20230308_snakes_venoms/peak/mzml/4_Red_1_ms2.msalign	838															3FTx-22	3FTx-22	22	91
D:/20230308_snakes_venoms/peak/mzml/4_Red_1_ms2.msalign	839	1001301	HCD	1771	1045.92	131	8	7905.56224	7905.71724	0	5	1.290e+09	0.99914	898.36	2	3FTx-17	3FTx-17	22	91		RMCYINSHVPEPCPEGENLCYLKAWCDAWCSSRGKRLEFGCAATCPTVKPHEEITCCSTDNCNPHPKRKP	T.RMCYINSHVPEPCPEGENLCY(L)[-2.8274]KAWCDAWCSSRGKRLEFGCAATCPTVKPHEEITCCSTDNCNPHPKRKP.	7905.71724	NONE		1	-2.8274:[22]	0		-	43	30	5.411021875e-20	-	-
D:/20230308_snakes_venoms/peak/mzml/4_Red_1_ms2.msalign	839															3FTx-22	3FTx-22	22	91
D:/20230308_snakes_venoms/peak/mzml/4_Red_1_ms2.msalign	840	1001302	HCD	1772	1046.44	131	9	7905.56224	7905.71724	0	5	1.290e+09	0.99914	898.36	2	3FTx-17	3FTx-17	22	91		RMCYINSHVPEPCPEGENLCYLKAWCDAWCSSRGKRLEFGCAATCPTVKPHEEITCCSTDNCNPHPKRKP	T.RMCYINSHVPEPCPEGENLCY(LKA)[-2.8274]WCDAWCSSRGKRLEFGCAATCPTVKPHEEITCCSTDNCNPHPKRKP.	7905.71724	NONE		1	-2.8274:[22-24]	0		-	36	28	2.49025875e-17	-	-
D:/20230308_snakes_venoms/peak/mzml/4_Red_1_ms2.msalign	840															3FTx-22	3FTx-22	22	91
D:/20230308_snakes_venoms/peak/mzml/4_Red_1_ms2.msalign	841	1001303	HCD	1774	1047.52	131	8	7908.5319	7908.544678	6	15	4.478e+08	0.99997	1083.7	2	3FTx-17	3FTx-17	22	91		RMCYINSHVPEPCPEGENLCYLKAWCDAWCSSRGKRLEFGCAATCPTVKPHEEITCCSTDNCNPHPKRKP	T.RMCYINSHVPEPCPEGENLCYLKAWCDAWCSSRGKRLEFGCAATCPTVKPHEEITCCSTDNCNPHPKRKP.	7908.544678	NONE		0		0		-	54	39	2.63592e-25	-	-
D:/20230308_snakes_venoms/peak/mzml/4_Red_1_ms2.msalign	841															3FTx-22	3FTx-22	22	91
D:/20230308_snakes_venoms/peak/mzml/4_Red_1_ms2.msalign	842	1001304	HCD	1775	1048.04	131	10	7909.53131	7908.544678	6	66	1.171e+08	0.87863	508.49	2	3FTx-17	3FTx-17	22	91		RMCYINSHVPEPCPEGENLCYLKAWCDAWCSSRGKRLEFGCAATCPTVKPHEEITCCSTDNCNPHPKRKP	T.RMCYINSHVPEPCPEGENLCYLKAWCDAWCSSRGKRLEFGCAATCPTVKPHEEITCCSTDNCNPHPKRKP.	7908.544678	NONE		0		0		-	35	30	1.21167e-22	-	-
D:/20230308_snakes_venoms/peak/mzml/4_Red_1_ms2.msalign	842															3FTx-22	3FTx-22	22	91
D:/20230308_snakes_venoms/peak/mzml/4_Red_1_ms2.msalign	843	1001305	HCD	1776	1048.57	131	9	7908.5319	7908.544678	6	15	4.478e+08	0.99997	1083.7	2	3FTx-17	3FTx-17	22	91		RMCYINSHVPEPCPEGENLCYLKAWCDAWCSSRGKRLEFGCAATCPTVKPHEEITCCSTDNCNPHPKRKP	T.RMCYINSHVPEPCPEGENLCYLKAWCDAWCSSRGKRLEFGCAATCPTVKPHEEITCCSTDNCNPHPKRKP.	7908.544678	NONE		0		0		-	46	36	2.0232e-27	-	-
D:/20230308_snakes_venoms/peak/mzml/4_Red_1_ms2.msalign	843															3FTx-22	3FTx-22	22	91
D:/20230308_snakes_venoms/peak/mzml/4_Red_1_ms2.msalign	844	1001306	HCD	1778	1049.65	131	10	7909.53131	7908.544678	6	66	1.171e+08	0.87863	508.49	2	3FTx-17	3FTx-17	22	91		RMCYINSHVPEPCPEGENLCYLKAWCDAWCSSRGKRLEFGCAATCPTVKPHEEITCCSTDNCNPHPKRKP	T.RMCYINSHVPEPCPEGENLCYLKAWCDAWCSSRGKRLEFGCAATCPTVKPHEEITCCSTDNCNPHPKRKP.	7908.544678	NONE		0		0		-	37	30	8.08092e-23	-	-
D:/20230308_snakes_venoms/peak/mzml/4_Red_1_ms2.msalign	844															3FTx-22	3FTx-22	22	91
D:/20230308_snakes_venoms/peak/mzml/4_Red_1_ms2.msalign	845	1001307	HCD	1779	1050.17	131	10	7909.53131	7908.544678	6	66	1.171e+08	0.87863	508.49	2	3FTx-17	3FTx-17	22	91		RMCYINSHVPEPCPEGENLCYLKAWCDAWCSSRGKRLEFGCAATCPTVKPHEEITCCSTDNCNPHPKRKP	T.RMCYINSHVPEPCPEGENLCYLKAWCDAWCSSRGKRLEFGCAATCPTVKPHEEITCCSTDNCNPHPKRKP.	7908.544678	NONE		0		0		-	34	29	5.64912e-20	-	-
D:/20230308_snakes_venoms/peak/mzml/4_Red_1_ms2.msalign	845															3FTx-22	3FTx-22	22	91
D:/20230308_snakes_venoms/peak/mzml/4_Red_1_ms2.msalign	846	1001308	HCD	1780	1050.70	131	7	7908.53191	7908.544678	6	15	4.478e+08	0.99997	1083.7	2	3FTx-17	3FTx-17	22	91		RMCYINSHVPEPCPEGENLCYLKAWCDAWCSSRGKRLEFGCAATCPTVKPHEEITCCSTDNCNPHPKRKP	T.RMCYINSHVPEPCPEGENLCYLKAWCDAWCSSRGKRLEFGCAATCPTVKPHEEITCCSTDNCNPHPKRKP.	7908.544678	NONE		0		0		-	54	36	2.49183e-23	-	-
D:/20230308_snakes_venoms/peak/mzml/4_Red_1_ms2.msalign	846															3FTx-22	3FTx-22	22	91
D:/20230308_snakes_venoms/peak/mzml/4_Red_1_ms2.msalign	847	1001309	HCD	1782	1051.78	131	11	7909.53131	7908.544678	6	66	1.171e+08	0.87863	508.49	2	3FTx-17	3FTx-17	22	91		RMCYINSHVPEPCPEGENLCYLKAWCDAWCSSRGKRLEFGCAATCPTVKPHEEITCCSTDNCNPHPKRKP	T.RMCYINSHVPEPCPEGENLCYLKAWCDAWCSSRGKRLEFGCAATCPTVKPHEEITCCSTDNCNPHPKRKP.	7908.544678	NONE		0		0		-	16	13	5.16591e-06	-	-
D:/20230308_snakes_venoms/peak/mzml/4_Red_1_ms2.msalign	847															3FTx-22	3FTx-22	22	91
D:/20230308_snakes_venoms/peak/mzml/4_Red_1_ms2.msalign	848	1001310	HCD	1783	1052.30	131	9	7908.5319	7908.544678	6	15	4.478e+08	0.99997	1083.7	2	3FTx-17	3FTx-17	22	91		RMCYINSHVPEPCPEGENLCYLKAWCDAWCSSRGKRLEFGCAATCPTVKPHEEITCCSTDNCNPHPKRKP	T.RMCYINSHVPEPCPEGENLCYLKAWCDAWCSSRGKRLEFGCAATCPTVKPHEEITCCSTDNCNPHPKRKP.	7908.544678	NONE		0		0		-	46	38	3.30255e-28	-	-
D:/20230308_snakes_venoms/peak/mzml/4_Red_1_ms2.msalign	848															3FTx-22	3FTx-22	22	91
D:/20230308_snakes_venoms/peak/mzml/4_Red_1_ms2.msalign	849	1001311	HCD	1784	1052.83	131	11	7909.53131	7908.544678	6	66	1.171e+08	0.87863	508.49	2	3FTx-17	3FTx-17	22	91		RMCYINSHVPEPCPEGENLCYLKAWCDAWCSSRGKRLEFGCAATCPTVKPHEEITCCSTDNCNPHPKRKP	T.RMCYINSHVPEPCPEGENLCYLKAWCDAWCSSRGKRLEFGCAATCPTVKPHEEITCCSTDNCNPHPKRKP.	7908.544678	NONE		0		0		-	17	14	5.87529e-07	-	-
D:/20230308_snakes_venoms/peak/mzml/4_Red_1_ms2.msalign	849															3FTx-22	3FTx-22	22	91
D:/20230308_snakes_venoms/peak/mzml/4_Red_1_ms2.msalign	850	1001312	HCD	1786	1053.92	131	7	7905.56223	7905.57223	0	5	1.290e+09	0.99914	898.36	2	3FTx-17	3FTx-17	22	91		RMCYINSHVPEPCPEGENLCYLKAWCDAWCSSRGKRLEFGCAATCPTVKPHEEITCCSTDNCNPHPKRKP	T.RMCYINSH(V)[-2.9724]PEPCPEGENLCYLKAWCDAWCSSRGKRLEFGCAATCPTVKPHEEITCCSTDNCNPHPKRKP.	7905.57223	NONE		1	-2.9724:[9]	0		-	40	28	9.5843125e-13	-	-
D:/20230308_snakes_venoms/peak/mzml/4_Red_1_ms2.msalign	850															3FTx-22	3FTx-22	22	91
D:/20230308_snakes_venoms/peak/mzml/4_Red_1_ms2.msalign	851	1001313	HCD	1787	1054.44	124	7	7905.56223	7906.53958	0	5	1.290e+09	0.99914	898.36	2	3FTx-17	3FTx-17	22	91		RMCYINSHVPEPCPEGENLCYLKAWCDAWCSSRGKRLEFGCAATCPTVKPHEEITCCSTDNCNPHPKRKP	T.RMCYINSHVPEPCPEGENLCYLKAWCDAWCSSRGKRLEFGCAATCPTV(K)[-2.0051]PHEEITCCSTDNCNPHPKRKP.	7906.53958	NONE		1	-2.0051:[49]	0		-	32	25	2.625336875e-12	-	-
D:/20230308_snakes_venoms/peak/mzml/4_Red_1_ms2.msalign	851															3FTx-22	3FTx-22	22	91
D:/20230308_snakes_venoms/peak/mzml/4_Red_1_ms2.msalign	852	1001315	HCD	1790	1056.54	111	8	7905.56224	7906.71959	0	5	1.290e+09	0.99914	898.36	2	3FTx-17	3FTx-17	22	91		RMCYINSHVPEPCPEGENLCYLKAWCDAWCSSRGKRLEFGCAATCPTVKPHEEITCCSTDNCNPHPKRKP	T.RMCYINSH(V)[-1.8251]PEPCPEGENLCYLKAWCDAWCSSRGKRLEFGCAATCPTVKPHEEITCCSTDNCNPHPKRKP.	7906.71959	NONE		1	-1.8251:[9]	0		-	33	25	1.90323e-13	-	-
D:/20230308_snakes_venoms/peak/mzml/4_Red_1_ms2.msalign	852															3FTx-22	3FTx-22	22	91
D:/20230308_snakes_venoms/peak/mzml/4_Red_1_ms2.msalign	853	1001320	HCD	1796	1059.71	130	8	7834.50136	7834.517794	2	28	3.113e+08	0.93529	65.5	1	3FTx-21	3FTx-21	22	91		RMCYINSRVAEPCPEGENLCYLKAWCDAFCSSRGKRLEFGCAATCPTVKPHEEITCCSTDNCNPHPKQKP	T.RMCYINSRVAEPCPEGENLCYLKAWCDAFCSSRGKRLEFGCAATCPTVKPHEEITCCSTDNCNPHPKQKP.	7834.517794	NONE		0		0		-	52	43	3.43761e-30	-	-
D:/20230308_snakes_venoms/peak/mzml/4_Red_1_ms2.msalign	854	1001321	HCD	1798	1060.80	130	8	7834.50136	7834.517794	2	28	3.113e+08	0.93529	65.5	1	3FTx-21	3FTx-21	22	91		RMCYINSRVAEPCPEGENLCYLKAWCDAFCSSRGKRLEFGCAATCPTVKPHEEITCCSTDNCNPHPKQKP	T.RMCYINSRVAEPCPEGENLCYLKAWCDAFCSSRGKRLEFGCAATCPTVKPHEEITCCSTDNCNPHPKQKP.	7834.517794	NONE		0		0		-	51	43	1.62283e-28	-	-
D:/20230308_snakes_venoms/peak/mzml/4_Red_1_ms2.msalign	855	1001322	HCD	1799	1061.32	130	8	7834.50136	7834.517794	2	28	3.113e+08	0.93529	65.5	1	3FTx-21	3FTx-21	22	91		RMCYINSRVAEPCPEGENLCYLKAWCDAFCSSRGKRLEFGCAATCPTVKPHEEITCCSTDNCNPHPKQKP	T.RMCYINSRVAEPCPEGENLCYLKAWCDAFCSSRGKRLEFGCAATCPTVKPHEEITCCSTDNCNPHPKQKP.	7834.517794	NONE		0		0		-	53	43	2.66442e-30	-	-
D:/20230308_snakes_venoms/peak/mzml/4_Red_1_ms2.msalign	856	1001323	HCD	1800	1061.85	130	8	7834.50136	7834.517794	2	28	3.113e+08	0.93529	65.5	1	3FTx-21	3FTx-21	22	91		RMCYINSRVAEPCPEGENLCYLKAWCDAFCSSRGKRLEFGCAATCPTVKPHEEITCCSTDNCNPHPKQKP	T.RMCYINSRVAEPCPEGENLCYLKAWCDAFCSSRGKRLEFGCAATCPTVKPHEEITCCSTDNCNPHPKQKP.	7834.517794	NONE		0		0		-	46	40	2.39393e-27	-	-
D:/20230308_snakes_venoms/peak/mzml/4_Red_1_ms2.msalign	857	1001324	HCD	1802	1062.94	130	8	7834.50136	7834.517794	2	28	3.113e+08	0.93529	65.5	1	3FTx-21	3FTx-21	22	91		RMCYINSRVAEPCPEGENLCYLKAWCDAFCSSRGKRLEFGCAATCPTVKPHEEITCCSTDNCNPHPKQKP	T.RMCYINSRVAEPCPEGENLCYLKAWCDAFCSSRGKRLEFGCAATCPTVKPHEEITCCSTDNCNPHPKQKP.	7834.517794	NONE		0		0		-	55	46	8.55767e-32	-	-
D:/20230308_snakes_venoms/peak/mzml/4_Red_1_ms2.msalign	858	1001325	HCD	1803	1063.46	130	7	7834.50138	7834.517794	2	28	3.113e+08	0.93529	65.5	1	3FTx-21	3FTx-21	22	91		RMCYINSRVAEPCPEGENLCYLKAWCDAFCSSRGKRLEFGCAATCPTVKPHEEITCCSTDNCNPHPKQKP	T.RMCYINSRVAEPCPEGENLCYLKAWCDAFCSSRGKRLEFGCAATCPTVKPHEEITCCSTDNCNPHPKQKP.	7834.517794	NONE		0		0		-	50	40	1.61161e-24	-	-
D:/20230308_snakes_venoms/peak/mzml/4_Red_1_ms2.msalign	859	1001326	HCD	1804	1063.98	130	9	7834.50135	7834.517794	2	28	3.113e+08	0.93529	65.5	1	3FTx-21	3FTx-21	22	91		RMCYINSRVAEPCPEGENLCYLKAWCDAFCSSRGKRLEFGCAATCPTVKPHEEITCCSTDNCNPHPKQKP	T.RMCYINSRVAEPCPEGENLCYLKAWCDAFCSSRGKRLEFGCAATCPTVKPHEEITCCSTDNCNPHPKQKP.	7834.517794	NONE		0		0		-	43	37	5.05791e-28	-	-
D:/20230308_snakes_venoms/peak/mzml/4_Red_1_ms2.msalign	860	1001327	HCD	1806	1065.61	130	7	7834.50138	7834.517794	2	28	3.113e+08	0.93529	65.5	1	3FTx-21	3FTx-21	22	91		RMCYINSRVAEPCPEGENLCYLKAWCDAFCSSRGKRLEFGCAATCPTVKPHEEITCCSTDNCNPHPKQKP	T.RMCYINSRVAEPCPEGENLCYLKAWCDAFCSSRGKRLEFGCAATCPTVKPHEEITCCSTDNCNPHPKQKP.	7834.517794	NONE		0		0		-	47	40	2.20858e-24	-	-
D:/20230308_snakes_venoms/peak/mzml/4_Red_1_ms2.msalign	861	1001328	HCD	1807	1066.14	130	9	7834.50135	7834.517794	2	28	3.113e+08	0.93529	65.5	1	3FTx-21	3FTx-21	22	91		RMCYINSRVAEPCPEGENLCYLKAWCDAFCSSRGKRLEFGCAATCPTVKPHEEITCCSTDNCNPHPKQKP	T.RMCYINSRVAEPCPEGENLCYLKAWCDAFCSSRGKRLEFGCAATCPTVKPHEEITCCSTDNCNPHPKQKP.	7834.517794	NONE		0		0		-	34	31	2.97792e-21	-	-
D:/20230308_snakes_venoms/peak/mzml/4_Red_1_ms2.msalign	862	1001329	HCD	1808	1066.66	130	7	7834.50138	7834.517794	2	28	3.113e+08	0.93529	65.5	1	3FTx-21	3FTx-21	22	91		RMCYINSRVAEPCPEGENLCYLKAWCDAFCSSRGKRLEFGCAATCPTVKPHEEITCCSTDNCNPHPKQKP	T.RMCYINSRVAEPCPEGENLCYLKAWCDAFCSSRGKRLEFGCAATCPTVKPHEEITCCSTDNCNPHPKQKP.	7834.517794	NONE		0		0		-	49	39	5.28814e-21	-	-
D:/20230308_snakes_venoms/peak/mzml/4_Red_1_ms2.msalign	863	1001330	HCD	1810	1067.75	130	7	7834.50138	7834.517794	2	28	3.113e+08	0.93529	65.5	1	3FTx-21	3FTx-21	22	91		RMCYINSRVAEPCPEGENLCYLKAWCDAFCSSRGKRLEFGCAATCPTVKPHEEITCCSTDNCNPHPKQKP	T.RMCYINSRVAEPCPEGENLCYLKAWCDAFCSSRGKRLEFGCAATCPTVKPHEEITCCSTDNCNPHPKQKP.	7834.517794	NONE		0		0		-	35	29	3.81007e-15	-	-
D:/20230308_snakes_venoms/peak/mzml/4_Red_1_ms2.msalign	864	1001331	HCD	1811	1068.27	106	9	7834.50135	7834.517794	2	28	3.113e+08	0.93529	65.5	1	3FTx-21	3FTx-21	22	91		RMCYINSRVAEPCPEGENLCYLKAWCDAFCSSRGKRLEFGCAATCPTVKPHEEITCCSTDNCNPHPKQKP	T.RMCYINSRVAEPCPEGENLCYLKAWCDAFCSSRGKRLEFGCAATCPTVKPHEEITCCSTDNCNPHPKQKP.	7834.517794	NONE		0		0		-	31	28	2.00904e-20	-	-
D:/20230308_snakes_venoms/peak/mzml/4_Red_1_ms2.msalign	865	1001332	HCD	1812	1068.80	130	8	7834.50136	7834.517794	2	28	3.113e+08	0.93529	65.5	1	3FTx-21	3FTx-21	22	91		RMCYINSRVAEPCPEGENLCYLKAWCDAFCSSRGKRLEFGCAATCPTVKPHEEITCCSTDNCNPHPKQKP	T.RMCYINSRVAEPCPEGENLCYLKAWCDAFCSSRGKRLEFGCAATCPTVKPHEEITCCSTDNCNPHPKQKP.	7834.517794	NONE		0		0		-	34	27	8.58561e-19	-	-
D:/20230308_snakes_venoms/peak/mzml/4_Red_1_ms2.msalign	866	1001333	HCD	1814	1069.89	130	7	7834.50138	7834.517794	2	28	3.113e+08	0.93529	65.5	1	3FTx-21	3FTx-21	22	91		RMCYINSRVAEPCPEGENLCYLKAWCDAFCSSRGKRLEFGCAATCPTVKPHEEITCCSTDNCNPHPKQKP	T.RMCYINSRVAEPCPEGENLCYLKAWCDAFCSSRGKRLEFGCAATCPTVKPHEEITCCSTDNCNPHPKQKP.	7834.517794	NONE		0		0		-	27	24	8.64193e-14	-	-
D:/20230308_snakes_venoms/peak/mzml/4_Red_1_ms2.msalign	867	1001334	HCD	1815	1070.41	130	8	7834.50136	7834.517794	2	28	3.113e+08	0.93529	65.5	1	3FTx-21	3FTx-21	22	91		RMCYINSRVAEPCPEGENLCYLKAWCDAFCSSRGKRLEFGCAATCPTVKPHEEITCCSTDNCNPHPKQKP	T.RMCYINSRVAEPCPEGENLCYLKAWCDAFCSSRGKRLEFGCAATCPTVKPHEEITCCSTDNCNPHPKQKP.	7834.517794	NONE		0		0		-	25	22	3.7136e-13	-	-
D:/20230308_snakes_venoms/peak/mzml/4_Red_1_ms2.msalign	868	1001335	HCD	1816	1070.93	130	7	7834.50138	7834.517794	2	28	3.113e+08	0.93529	65.5	1	3FTx-21	3FTx-21	22	91		RMCYINSRVAEPCPEGENLCYLKAWCDAFCSSRGKRLEFGCAATCPTVKPHEEITCCSTDNCNPHPKQKP	T.RMCYINSRVAEPCPEGENLCYLKAWCDAFCSSRGKRLEFGCAATCPTVKPHEEITCCSTDNCNPHPKQKP.	7834.517794	NONE		0		0		-	21	17	9.29599e-10	-	-
D:/20230308_snakes_venoms/peak/mzml/4_Red_1_ms2.msalign	869	1001336	HCD	1818	1072.03	62	8	7527.28912	7527.29584	35	-	-	-	-	2	3FTx-17	3FTx-17	22	88		RMCYINSHVPEPCPEGENLCYLKAWCDAWCSSRGKRLEFGCAATCPTVKPHEEITCCSTDNCNPHPK	T.RMCYINSHVPEPCPEGENLCYLKAWCDAWCSSRGKRLEFGCAATCPTVKPHEEITCCSTDNCNPHPK.R	7527.29584	NONE		0		0		-	25	21	2.362078175e-14	-	-
D:/20230308_snakes_venoms/peak/mzml/4_Red_1_ms2.msalign	869															3FTx-22	3FTx-22	22	88
D:/20230308_snakes_venoms/peak/mzml/4_Red_1_ms2.msalign	870	1001337	HCD	1819	1072.55	55	8	7527.28912	7527.29412	35	-	-	-	-	2	3FTx-17	3FTx-17	22	91		RMCYINSHVPEPCPEGENLCYLKAWCDAWCSSRGKRLEFGCAATCPTVKPHEEITCCSTDNCNPHPKRKP	T.RMCYINSHVPEPCPEGENLCYLKAWCDAWCSSRGKRLEFGCAATCPTVKPHEEITCCSTDNCN(PHPKRKP)[-381.2506].	7527.29412	NONE		1	-381.2506:[64-70]	0		-	23	20	8.5582753e-16	-	-
D:/20230308_snakes_venoms/peak/mzml/4_Red_1_ms2.msalign	870															3FTx-22	3FTx-22	22	91
D:/20230308_snakes_venoms/peak/mzml/4_Red_1_ms2.msalign	871	1001338	HCD	1820	1073.07	130	7	7834.50138	7834.517794	2	28	3.113e+08	0.93529	65.5	1	3FTx-21	3FTx-21	22	91		RMCYINSRVAEPCPEGENLCYLKAWCDAFCSSRGKRLEFGCAATCPTVKPHEEITCCSTDNCNPHPKQKP	T.RMCYINSRVAEPCPEGENLCYLKAWCDAFCSSRGKRLEFGCAATCPTVKPHEEITCCSTDNCNPHPKQKP.	7834.517794	NONE		0		0		-	19	17	2.45135e-09	-	-
D:/20230308_snakes_venoms/peak/mzml/4_Red_1_ms2.msalign	872	1001339	HCD	1822	1074.17	84	9	7834.50135	7834.517794	2	28	3.113e+08	0.93529	65.5	1	3FTx-21	3FTx-21	22	91		RMCYINSRVAEPCPEGENLCYLKAWCDAFCSSRGKRLEFGCAATCPTVKPHEEITCCSTDNCNPHPKQKP	T.RMCYINSRVAEPCPEGENLCYLKAWCDAFCSSRGKRLEFGCAATCPTVKPHEEITCCSTDNCNPHPKQKP.	7834.517794	NONE		0		0		-	20	18	1.53032e-13	-	-
D:/20230308_snakes_venoms/peak/mzml/4_Red_1_ms2.msalign	873	1001340	HCD	1823	1074.69	130	8	7834.50136	7834.517794	2	28	3.113e+08	0.93529	65.5	1	3FTx-21	3FTx-21	22	91		RMCYINSRVAEPCPEGENLCYLKAWCDAFCSSRGKRLEFGCAATCPTVKPHEEITCCSTDNCNPHPKQKP	T.RMCYINSRVAEPCPEGENLCYLKAWCDAFCSSRGKRLEFGCAATCPTVKPHEEITCCSTDNCNPHPKQKP.	7834.517794	NONE		0		0		-	25	21	3.09639e-14	-	-
D:/20230308_snakes_venoms/peak/mzml/4_Red_1_ms2.msalign	874	1001342	HCD	1826	1076.58	115	7	7834.50138	7834.517794	2	28	3.113e+08	0.93529	65.5	1	3FTx-21	3FTx-21	22	91		RMCYINSRVAEPCPEGENLCYLKAWCDAFCSSRGKRLEFGCAATCPTVKPHEEITCCSTDNCNPHPKQKP	T.RMCYINSRVAEPCPEGENLCYLKAWCDAFCSSRGKRLEFGCAATCPTVKPHEEITCCSTDNCNPHPKQKP.	7834.517794	NONE		0		0		-	17	16	3.14798e-08	-	-
D:/20230308_snakes_venoms/peak/mzml/4_Red_1_ms2.msalign	875	1001343	HCD	1827	1077.11	39	6	7834.50134	7834.50634	2	28	3.113e+08	0.93529	65.5	1	3FTx-16	3FTx-16	22	92		KKCYRTPDIKSVTCPHGENLCYTKKWCDSFCFSRGKRLELGCAATCPTGKFYEQITCCDTDNCNPHPKQKP	T.KKCYRTPDIKSVTCP(HGENLCYTKKWCDSFCFSRGKRLELGCAATCPTGKFYEQITCCDTD)[-256.2232]NCNPHPKQKP.	7834.50634	NONE		1	-256.2232:[16-61]	0		-	12	12	3.151243953e-06	-	-
D:/20230308_snakes_venoms/peak/mzml/4_Red_1_ms2.msalign	876	1001352	HCD	1839	1083.53	77	6	4632.19868	4632.20368	13	45	1.760e+08	0.99699	1046.3	1	KUN-5	KUN-5	40	82		ANIPAFYYNLAAKQCQKFIYGGCGGNANRFKTIDECRRTCAGK	N.ANIPAFYYNLAAKQCQKFIYGGCGGNANRFKTIDECR(R)[-128.0948]TCAGK.	4632.20368	NONE		1	-128.0948:[38]	0		-	26	22	3.95135468e-14	-	-
D:/20230308_snakes_venoms/peak/mzml/4_Red_1_ms2.msalign	877	1001353	HCD	1840	1084.05	77	7	4632.19868	4632.20368	13	45	1.760e+08	0.99699	1046.3	1	KUN-5	KUN-5	40	82		ANIPAFYYNLAAKQCQKFIYGGCGGNANRFKTIDECRRTCAGK	N.ANIPAFYYNLAAKQCQKFIYGGCGGNANRFKTIDECR(R)[-128.0948]TCAGK.	4632.20368	NONE		1	-128.0948:[38]	0		-	26	22	2.002596024e-19	-	-
D:/20230308_snakes_venoms/peak/mzml/4_Red_1_ms2.msalign	878	1001354	HCD	1842	1085.14	77	6	4632.19868	4632.203533	13	45	1.760e+08	0.99699	1046.3	1	KUN-5	KUN-5	40	81		ANIPAFYYNLAAKQCQKFIYGGCGGNANRFKTIDECRRTCAG	N.ANIPAFYYNLAAKQCQKFIYGGCGGNANRFKTIDECRRTCAG.K	4632.203533	NONE		0		0		-	25	20	9.33693918e-12	-	-
D:/20230308_snakes_venoms/peak/mzml/4_Red_1_ms2.msalign	879	1001356	HCD	1844	1086.18	77	6	4632.19868	4632.203533	13	45	1.760e+08	0.99699	1046.3	1	KUN-5	KUN-5	40	81		ANIPAFYYNLAAKQCQKFIYGGCGGNANRFKTIDECRRTCAG	N.ANIPAFYYNLAAKQCQKFIYGGCGGNANRFKTIDECRRTCAG.K	4632.203533	NONE		0		0		-	26	20	1.688760576e-14	-	-
D:/20230308_snakes_venoms/peak/mzml/4_Red_1_ms2.msalign	880	1001357	HCD	1846	1087.56	77	5	4632.19868	4632.203533	13	45	1.760e+08	0.99699	1046.3	1	KUN-5	KUN-5	40	81		ANIPAFYYNLAAKQCQKFIYGGCGGNANRFKTIDECRRTCAG	N.ANIPAFYYNLAAKQCQKFIYGGCGGNANRFKTIDECRRTCAG.K	4632.203533	NONE		0		0		-	31	20	1.753044672e-15	-	-
D:/20230308_snakes_venoms/peak/mzml/4_Red_1_ms2.msalign	881	1001358	HCD	1847	1088.08	77	7	4632.19868	4632.19868	13	45	1.760e+08	0.99699	1046.3	1	KUN-5	KUN-5	40	82		ANIPAFYYNLAAKQCQKFIYGGCGGNANRFKTIDECRRTCAGK	N.ANIPAFYYNLAAKQCQKFIYGGCGGNANRFKTIDECR(R)[-128.0998]TCAGK.	4632.19868	NONE		1	-128.0998:[38]	0		-	24	22	4.172438816e-17	-	-
D:/20230308_snakes_venoms/peak/mzml/4_Red_1_ms2.msalign	882	1001359	HCD	1848	1088.60	77	6	4632.19868	4632.19868	13	45	1.760e+08	0.99699	1046.3	1	KUN-5	KUN-5	40	82		ANIPAFYYNLAAKQCQKFIYGGCGGNANRFKTIDECRRTCAGK	N.ANIPAFYYNLAAKQCQKFIYGGCGGNANRFKTIDECR(R)[-128.0998]TCAGK.	4632.19868	NONE		1	-128.0998:[38]	0		-	29	22	8.497316984e-17	-	-
D:/20230308_snakes_venoms/peak/mzml/4_Red_1_ms2.msalign	883	1001360	HCD	1850	1089.69	77	6	4632.19868	4632.20368	13	45	1.760e+08	0.99699	1046.3	1	KUN-5	KUN-5	40	82		ANIPAFYYNLAAKQCQKFIYGGCGGNANRFKTIDECRRTCAGK	N.ANIPAFYYNLAAKQCQKFIYGGCGGNANRFKTIDECR(R)[-128.0948]TCAGK.	4632.20368	NONE		1	-128.0948:[38]	0		-	30	23	1.088559056e-18	-	-
D:/20230308_snakes_venoms/peak/mzml/4_Red_1_ms2.msalign	884	1001361	HCD	1851	1090.22	53	5	4632.19868	4632.19868	13	45	1.760e+08	0.99699	1046.3	1	KUN-5	KUN-5	40	82		ANIPAFYYNLAAKQCQKFIYGGCGGNANRFKTIDECRRTCAGK	N.ANIPAFYYNLAAKQCQKFIYGGCGGNANRFKTIDE(CRR)[-128.0998]TCAGK.	4632.19868	NONE		1	-128.0998:[36-38]	0		-	24	18	2.444250744e-14	-	-
D:/20230308_snakes_venoms/peak/mzml/4_Red_1_ms2.msalign	885	1001366	HCD	1858	1093.98	38	8	7834.50136	7834.517794	2	28	3.113e+08	0.93529	65.5	1	3FTx-21	3FTx-21	22	91		RMCYINSRVAEPCPEGENLCYLKAWCDAFCSSRGKRLEFGCAATCPTVKPHEEITCCSTDNCNPHPKQKP	T.RMCYINSRVAEPCPEGENLCYLKAWCDAFCSSRGKRLEFGCAATCPTVKPHEEITCCSTDNCNPHPKQKP.	7834.517794	NONE		0		0		-	8	8	2.85065e-08	-	-
D:/20230308_snakes_venoms/peak/mzml/4_Red_1_ms2.msalign	886	1001373	HCD	1867	1099.08	34	8	7905.56224	7905.71724	0	5	1.290e+09	0.99914	898.36	2	3FTx-17	3FTx-17	22	91		RMCYINSHVPEPCPEGENLCYLKAWCDAWCSSRGKRLEFGCAATCPTVKPHEEITCCSTDNCNPHPKRKP	T.RMCYINSHV(PE)[-2.8274]PCPEGENLCYLKAWCDAWCSSRGKRLEFGCAATCPTVKPHEEITCCSTDNCNPHPKRKP.	7905.71724	NONE		1	-2.8274:[10-11]	0		-	9	8	0.0003543868125	-	-
D:/20230308_snakes_venoms/peak/mzml/4_Red_1_ms2.msalign	886															3FTx-22	3FTx-22	22	91
D:/20230308_snakes_venoms/peak/mzml/4_Red_1_ms2.msalign	887	1001383	HCD	1880	1106.84	22	8	7834.50136	7834.517794	2	28	3.113e+08	0.93529	65.5	1	3FTx-21	3FTx-21	22	91		RMCYINSRVAEPCPEGENLCYLKAWCDAFCSSRGKRLEFGCAATCPTVKPHEEITCCSTDNCNPHPKQKP	T.RMCYINSRVAEPCPEGENLCYLKAWCDAFCSSRGKRLEFGCAATCPTVKPHEEITCCSTDNCNPHPKQKP.	7834.517794	NONE		0		0		-	5	5	2.97374e-05	-	-
D:/20230308_snakes_venoms/peak/mzml/4_Red_1_ms2.msalign	888	1001417	HCD	1926	1135.57	17	7	7819.36493	7819.36993	19	360	2.054e+07	0.99522	1031.2	1	3FTx-15	3FTx-15	22	91		RMCYISSDDPEPCPAGENLCYLKAWCDAWCSIRGKRLEFGCAATCPTVKPGVDITCCDTDNCNPHPKRKP	T.RMCYISSDDPEPCPAGENLCYLKAWCDAWCSIRGKRLEFGCAATCPTVK(PGVDITCCD)[+71.8954]TDNCNPHPKRKP.	7819.36993	NONE		1	+71.8954:[50-58]	0		-	13	12	6.413290688e-12	-	-
D:/20230308_snakes_venoms/peak/mzml/4_Red_1_ms2.msalign	889	1001419	HCD	1928	1136.61	15	8	7819.36492	7819.51992	19	360	2.054e+07	0.99522	1031.2	1	3FTx-15	3FTx-15	22	91		RMCYISSDDPEPCPAGENLCYLKAWCDAWCSIRGKRLEFGCAATCPTVKPGVDITCCDTDNCNPHPKRKP	T.RMCYISSDDPE(PCPAGENLCYLKAWCDAWCSIRGKRLEFGCAATCPTVK)[+72.0454]PGVDITCCDTDNCNPHPKRKP.	7819.51992	NONE		1	+72.0454:[12-49]	0		-	10	10	1.160280688e-12	-	-
D:/20230308_snakes_venoms/peak/mzml/4_Red_1_ms2.msalign	890	1001428	HCD	1940	1143.87	15	8	7819.36492	7819.51992	19	360	2.054e+07	0.99522	1031.2	1	3FTx-15	3FTx-15	22	91		RMCYISSDDPEPCPAGENLCYLKAWCDAWCSIRGKRLEFGCAATCPTVKPGVDITCCDTDNCNPHPKRKP	T.RMCYISSDDPE(PCPAGENLCYLKAWCDAWCSIRGKRLEFGCAATCPTVKPGVDITCCDTDNCN)[+72.0454]PHPKRKP.	7819.51992	NONE		1	+72.0454:[12-63]	0		-	7	7	4.74414416e-07	-	-
D:/20230308_snakes_venoms/peak/mzml/4_Red_1_ms2.msalign	891	1001431	HCD	1944	1146.02	20	7	7819.36493	7819.36993	19	360	2.054e+07	0.99522	1031.2	1	3FTx-15	3FTx-15	22	91		RMCYISSDDPEPCPAGENLCYLKAWCDAWCSIRGKRLEFGCAATCPTVKPGVDITCCDTDNCNPHPKRKP	T.RMCYISSDDPEPCPAGENLCYLKAWCDAWCSIRGKRLEFGCAATCPTVK(PGVDITCCD)[+71.8954]TDNCNPHPKRKP.	7819.36993	NONE		1	+71.8954:[50-58]	0		-	16	14	1.003834608e-12	-	-
D:/20230308_snakes_venoms/peak/mzml/4_Red_1_ms2.msalign	892	1001437	HCD	1952	1151.14	29	3	3091.53541	3091.53541	67	362	2.041e+07	0.90085	975.25	1	KUN-5	KUN-5	25	52		RPGLCELPAASGLCNANIPAFYYNLAAK	G.RPGLCELPAASGLCNANIPAFYY(NLAAK)[+155.0677].Q	3091.53541	NONE		1	+155.0677:[24-28]	0		-	13	11	0.000316448868	-	-
D:/20230308_snakes_venoms/peak/mzml/4_Red_1_ms2.msalign	893	1001438	HCD	1954	1152.25	22	3	3091.53541	3091.59541	67	362	2.041e+07	0.90085	975.25	1	KUN-5	KUN-5	25	49		RPGLCELPAASGLCNANIPAFYYNL	G.RPGLCELPAASGLCNANI(PAFYYNL)[+425.2969].A	3091.59541	NONE		1	+425.2969:[19-25]	0		-	12	11	0.000901135433	-	-
D:/20230308_snakes_venoms/peak/mzml/4_Red_1_ms2.msalign	894	1001440	HCD	1956	1153.29	32	7	7819.36493	7819.36493	19	360	2.054e+07	0.99522	1031.2	1	3FTx-15	3FTx-15	22	91		RMCYISSDDPEPCPAGENLCYLKAWCDAWCSIRGKRLEFGCAATCPTVKPGVDITCCDTDNCNPHPKRKP	T.RMCYISSDDPEPCPAGENLCYLKAWCDAWCSIRGKRLEFGCAATCPTVKPGVD(ITCCD)[+71.8904]TDNCNPHPKRKP.	7819.36493	NONE		1	+71.8904:[54-58]	0		-	20	17	4.332141744e-14	-	-
D:/20230308_snakes_venoms/peak/mzml/4_Red_1_ms2.msalign	895	1001442	HCD	1959	1154.92	31	7	7819.36493	7818.36758	19	360	2.054e+07	0.99522	1031.2	1	3FTx-15	3FTx-15	22	91		RMCYISSDDPEPCPAGENLCYLKAWCDAWCSIRGKRLEFGCAATCPTVKPGVDITCCDTDNCNPHPKRKP	T.RMCYISSDDPEPCP(AGENLCYLKAWCDAWCSIRGKRLEFGCAATCPTVKPGVDITCCDTDNCN)[+70.8930]PHPKRKP.	7818.36758	NONE		1	+70.8930:[15-63]	0		-	15	14	9.95845872e-10	-	-
D:/20230308_snakes_venoms/peak/mzml/4_Red_1_ms2.msalign	896	1001443	HCD	1960	1155.44	27	8	7819.36492	7819.36992	19	360	2.054e+07	0.99522	1031.2	1	3FTx-15	3FTx-15	22	91		RMCYISSDDPEPCPAGENLCYLKAWCDAWCSIRGKRLEFGCAATCPTVKPGVDITCCDTDNCNPHPKRKP	T.RMCYISSDDPEPCPAGENLCYLKAWCDAWCSIRGKRLEFGCAATCPTVKPGVDITCC(DT)[+71.8954]DNCNPHPKRKP.	7819.36992	NONE		1	+71.8954:[58-59]	0		-	15	15	1.48082872e-13	-	-
D:/20230308_snakes_venoms/peak/mzml/4_Red_1_ms2.msalign	897	1001445	HCD	1963	1157.08	32	7	7819.36493	7819.36993	19	360	2.054e+07	0.99522	1031.2	1	3FTx-15	3FTx-15	22	91		RMCYISSDDPEPCPAGENLCYLKAWCDAWCSIRGKRLEFGCAATCPTVKPGVDITCCDTDNCNPHPKRKP	T.RMCYISSDDPEPCPAGENLCYLKAWCDAWCSIRGKRLEFGCAATCPTVK(PGVDITCCD)[+71.8954]TDNCNPHPKRKP.	7819.36993	NONE		1	+71.8954:[50-58]	0		-	14	12	1.656664128e-08	-	-
D:/20230308_snakes_venoms/peak/mzml/4_Red_1_ms2.msalign	898	1001446	HCD	1964	1157.60	28	8	7819.36492	7819.36992	19	360	2.054e+07	0.99522	1031.2	1	3FTx-15	3FTx-15	22	91		RMCYISSDDPEPCPAGENLCYLKAWCDAWCSIRGKRLEFGCAATCPTVKPGVDITCCDTDNCNPHPKRKP	T.RMCYISSDDPEPCPAGENLCYLKAWCDAWCSIRGKRLEFGCAATCPTVKP(GVDITCCD)[+71.8954]TDNCNPHPKRKP.	7819.36992	NONE		1	+71.8954:[51-58]	0		-	17	17	2.61131808e-14	-	-
D:/20230308_snakes_venoms/peak/mzml/4_Red_1_ms2.msalign	899	1001449	HCD	1968	1160.55	73	8	7763.4592	7763.4692	15	211	3.915e+07	0.60837	2383.9	1	3FTx-15	3FTx-15	21	91		TRMCYISSDDPEPCPAGENLCYLKAWCDAWCSIRGKRLEFGCAATCPTVKPGVDITCCDTDNCNPHPKRKP	Y.(TRMCY)[-85.0530]ISSDDPEPCPAGENLCYLKAWCDAWCSIRGKRLEFGCAATCPTVKPGVDITCCDTDNCNPHPKRKP.	7763.4692	NONE		1	-85.0530:[1-5]	0		-	24	21	2.565986472e-15	-	-
D:/20230308_snakes_venoms/peak/mzml/4_Red_1_ms2.msalign	900	1001450	HCD	1970	1161.66	62	7	7763.45922	7763.46922	15	211	3.915e+07	0.60837	2383.9	1	3FTx-15	3FTx-15	21	91		TRMCYISSDDPEPCPAGENLCYLKAWCDAWCSIRGKRLEFGCAATCPTVKPGVDITCCDTDNCNPHPKRKP	Y.(TRMCYI)[-85.0530]SSDDPEPCPAGENLCYLKAWCDAWCSIRGKRLEFGCAATCPTVKPGVDITCCDTDNCNPHPKRKP.	7763.46922	NONE		1	-85.0530:[1-6]	0		-	24	18	4.492395975e-12	-	-
D:/20230308_snakes_venoms/peak/mzml/4_Red_1_ms2.msalign	901	1001451	HCD	1971	1162.18	72	8	7763.4592	7763.4692	15	211	3.915e+07	0.60837	2383.9	1	3FTx-15	3FTx-15	22	91		RMCYISSDDPEPCPAGENLCYLKAWCDAWCSIRGKRLEFGCAATCPTVKPGVDITCCDTDNCNPHPKRKP	T.(RMCYI)[+15.9947]SSDDPEPCPAGENLCYLKAWCDAWCSIRGKRLEFGCAATCPTVKPGVDITCCDTDNCNPHPKRKP.	7763.4692	NONE		1	+15.9947:[1-5]	0		-	27	24	5.534514993e-19	-	-
D:/20230308_snakes_venoms/peak/mzml/4_Red_1_ms2.msalign	902	1001452	HCD	1972	1162.71	68	7	7763.45922	7763.46922	15	211	3.915e+07	0.60837	2383.9	1	3FTx-15	3FTx-15	22	91		RMCYISSDDPEPCPAGENLCYLKAWCDAWCSIRGKRLEFGCAATCPTVKPGVDITCCDTDNCNPHPKRKP	T.(RMCYI)[+15.9947]SSDDPEPCPAGENLCYLKAWCDAWCSIRGKRLEFGCAATCPTVKPGVDITCCDTDNCNPHPKRKP.	7763.46922	NONE		1	+15.9947:[1-5]	0		-	27	22	3.408295068e-14	-	-
D:/20230308_snakes_venoms/peak/mzml/4_Red_1_ms2.msalign	903	1001453	HCD	1974	1163.82	57	7	7763.45922	7763.46922	15	211	3.915e+07	0.60837	2383.9	1	3FTx-15	3FTx-15	22	91		RMCYISSDDPEPCPAGENLCYLKAWCDAWCSIRGKRLEFGCAATCPTVKPGVDITCCDTDNCNPHPKRKP	T.(RMCYI)[+15.9947]SSDDPEPCPAGENLCYLKAWCDAWCSIRGKRLEFGCAATCPTVKPGVDITCCDTDNCNPHPKRKP.	7763.46922	NONE		1	+15.9947:[1-5]	0		-	26	21	3.400699935e-15	-	-
D:/20230308_snakes_venoms/peak/mzml/4_Red_1_ms2.msalign	904	1001454	HCD	1975	1164.34	54	8	7763.4592	7763.4692	15	211	3.915e+07	0.60837	2383.9	1	3FTx-15	3FTx-15	22	91		RMCYISSDDPEPCPAGENLCYLKAWCDAWCSIRGKRLEFGCAATCPTVKPGVDITCCDTDNCNPHPKRKP	T.(RMCY)[+15.9947]ISSDDPEPCPAGENLCYLKAWCDAWCSIRGKRLEFGCAATCPTVKPGVDITCCDTDNCNPHPKRKP.	7763.4692	NONE		1	+15.9947:[1-4]	0		-	20	17	6.583144125e-13	-	-
D:/20230308_snakes_venoms/peak/mzml/4_Red_1_ms2.msalign	905	1001455	HCD	1976	1164.86	45	8	7763.4592	7763.4692	15	211	3.915e+07	0.60837	2383.9	1	3FTx-15	3FTx-15	21	91		TRMCYISSDDPEPCPAGENLCYLKAWCDAWCSIRGKRLEFGCAATCPTVKPGVDITCCDTDNCNPHPKRKP	Y.(TRMCY)[-85.0530]ISSDDPEPCPAGENLCYLKAWCDAWCSIRGKRLEFGCAATCPTVKPGVDITCCDTDNCNPHPKRKP.	7763.4692	NONE		1	-85.0530:[1-5]	0		-	19	17	1.543397796e-16	-	-
D:/20230308_snakes_venoms/peak/mzml/4_Red_1_ms2.msalign	906	1001456	HCD	1978	1165.97	53	7	7763.45922	7763.61422	15	211	3.915e+07	0.60837	2383.9	1	3FTx-15	3FTx-15	22	91		RMCYISSDDPEPCPAGENLCYLKAWCDAWCSIRGKRLEFGCAATCPTVKPGVDITCCDTDNCNPHPKRKP	T.RMCYISSDD(PE)[+16.1397]PCPAGENLCYLKAWCDAWCSIRGKRLEFGCAATCPTVKPGVDITCCDTDNCNPHPKRKP.	7763.61422	NONE		1	+16.1397:[10-11]	0		-	21	18	9.96381294e-15	-	-
D:/20230308_snakes_venoms/peak/mzml/4_Red_1_ms2.msalign	907	1001457	HCD	1979	1166.50	45	7	7763.45922	7763.46922	15	211	3.915e+07	0.60837	2383.9	1	3FTx-15	3FTx-15	22	91		RMCYISSDDPEPCPAGENLCYLKAWCDAWCSIRGKRLEFGCAATCPTVKPGVDITCCDTDNCNPHPKRKP	T.(RMCYI)[+15.9947]SSDDPEPCPAGENLCYLKAWCDAWCSIRGKRLEFGCAATCPTVKPGVDITCCDTDNCNPHPKRKP.	7763.46922	NONE		1	+15.9947:[1-5]	0		-	19	17	4.833759645e-12	-	-
D:/20230308_snakes_venoms/peak/mzml/4_Red_1_ms2.msalign	908	1001458	HCD	1980	1167.02	111	7	6677.04913	6677.058416	11	63	1.265e+08	0.97107	69.35	1	3FTx-15	3FTx-15	31	91		PEPCPAGENLCYLKAWCDAWCSIRGKRLEFGCAATCPTVKPGVDITCCDTDNCNPHPKRKP	D.PEPCPAGENLCYLKAWCDAWCSIRGKRLEFGCAATCPTVKPGVDITCCDTDNCNPHPKRKP.	6677.058416	NONE		0		0		-	43	33	5.84148e-25	-	-
D:/20230308_snakes_venoms/peak/mzml/4_Red_1_ms2.msalign	909	1001459	HCD	1982	1168.12	111	7	6677.04913	6677.058416	11	63	1.265e+08	0.97107	69.35	1	3FTx-15	3FTx-15	31	91		PEPCPAGENLCYLKAWCDAWCSIRGKRLEFGCAATCPTVKPGVDITCCDTDNCNPHPKRKP	D.PEPCPAGENLCYLKAWCDAWCSIRGKRLEFGCAATCPTVKPGVDITCCDTDNCNPHPKRKP.	6677.058416	NONE		0		0		-	39	28	2.66292e-19	-	-
D:/20230308_snakes_venoms/peak/mzml/4_Red_1_ms2.msalign	910	1001460	HCD	1983	1168.64	111	8	6677.04913	6677.058416	11	63	1.265e+08	0.97107	69.35	1	3FTx-15	3FTx-15	31	91		PEPCPAGENLCYLKAWCDAWCSIRGKRLEFGCAATCPTVKPGVDITCCDTDNCNPHPKRKP	D.PEPCPAGENLCYLKAWCDAWCSIRGKRLEFGCAATCPTVKPGVDITCCDTDNCNPHPKRKP.	6677.058416	NONE		0		0		-	23	21	2.51736e-15	-	-
D:/20230308_snakes_venoms/peak/mzml/4_Red_1_ms2.msalign	911	1001461	HCD	1984	1169.16	129	7	7747.46471	7747.474532	7	18	3.808e+08	0.99972	1169.7	1	3FTx-15	3FTx-15	22	91		RMCYISSDDPEPCPAGENLCYLKAWCDAWCSIRGKRLEFGCAATCPTVKPGVDITCCDTDNCNPHPKRKP	T.RMCYISSDDPEPCPAGENLCYLKAWCDAWCSIRGKRLEFGCAATCPTVKPGVDITCCDTDNCNPHPKRKP.	7747.474532	NONE		0		0		-	57	40	3.44656e-25	-	-
D:/20230308_snakes_venoms/peak/mzml/4_Red_1_ms2.msalign	912	1001462	HCD	1986	1170.48	129	7	7747.46471	7747.474532	7	18	3.808e+08	0.99972	1169.7	1	3FTx-15	3FTx-15	22	91		RMCYISSDDPEPCPAGENLCYLKAWCDAWCSIRGKRLEFGCAATCPTVKPGVDITCCDTDNCNPHPKRKP	T.RMCYISSDDPEPCPAGENLCYLKAWCDAWCSIRGKRLEFGCAATCPTVKPGVDITCCDTDNCNPHPKRKP.	7747.474532	NONE		0		0		-	51	37	9.0176e-26	-	-
D:/20230308_snakes_venoms/peak/mzml/4_Red_1_ms2.msalign	913	1001463	HCD	1987	1171.00	129	8	7747.4647	7747.474532	7	18	3.808e+08	0.99972	1169.7	1	3FTx-15	3FTx-15	22	91		RMCYISSDDPEPCPAGENLCYLKAWCDAWCSIRGKRLEFGCAATCPTVKPGVDITCCDTDNCNPHPKRKP	T.RMCYISSDDPEPCPAGENLCYLKAWCDAWCSIRGKRLEFGCAATCPTVKPGVDITCCDTDNCNPHPKRKP.	7747.474532	NONE		0		0		-	44	30	2.11152e-19	-	-
D:/20230308_snakes_venoms/peak/mzml/4_Red_1_ms2.msalign	914	1001464	HCD	1988	1171.53	129	8	7747.4647	7747.474532	7	18	3.808e+08	0.99972	1169.7	1	3FTx-15	3FTx-15	22	91		RMCYISSDDPEPCPAGENLCYLKAWCDAWCSIRGKRLEFGCAATCPTVKPGVDITCCDTDNCNPHPKRKP	T.RMCYISSDDPEPCPAGENLCYLKAWCDAWCSIRGKRLEFGCAATCPTVKPGVDITCCDTDNCNPHPKRKP.	7747.474532	NONE		0		0		-	48	36	1.27648e-24	-	-
D:/20230308_snakes_venoms/peak/mzml/4_Red_1_ms2.msalign	915	1001465	HCD	1990	1172.62	129	8	7747.4647	7747.474532	7	18	3.808e+08	0.99972	1169.7	1	3FTx-15	3FTx-15	22	91		RMCYISSDDPEPCPAGENLCYLKAWCDAWCSIRGKRLEFGCAATCPTVKPGVDITCCDTDNCNPHPKRKP	T.RMCYISSDDPEPCPAGENLCYLKAWCDAWCSIRGKRLEFGCAATCPTVKPGVDITCCDTDNCNPHPKRKP.	7747.474532	NONE		0		0		-	48	38	3.65624e-28	-	-
D:/20230308_snakes_venoms/peak/mzml/4_Red_1_ms2.msalign	916	1001466	HCD	1991	1173.14	129	7	7747.46471	7747.474532	7	18	3.808e+08	0.99972	1169.7	1	3FTx-15	3FTx-15	22	91		RMCYISSDDPEPCPAGENLCYLKAWCDAWCSIRGKRLEFGCAATCPTVKPGVDITCCDTDNCNPHPKRKP	T.RMCYISSDDPEPCPAGENLCYLKAWCDAWCSIRGKRLEFGCAATCPTVKPGVDITCCDTDNCNPHPKRKP.	7747.474532	NONE		0		0		-	55	41	6.71472e-27	-	-
D:/20230308_snakes_venoms/peak/mzml/4_Red_1_ms2.msalign	917	1001467	HCD	1992	1173.66	129	8	7747.4647	7747.474532	7	18	3.808e+08	0.99972	1169.7	1	3FTx-15	3FTx-15	22	91		RMCYISSDDPEPCPAGENLCYLKAWCDAWCSIRGKRLEFGCAATCPTVKPGVDITCCDTDNCNPHPKRKP	T.RMCYISSDDPEPCPAGENLCYLKAWCDAWCSIRGKRLEFGCAATCPTVKPGVDITCCDTDNCNPHPKRKP.	7747.474532	NONE		0		0		-	46	35	6.27928e-23	-	-
D:/20230308_snakes_venoms/peak/mzml/4_Red_1_ms2.msalign	918	1001468	HCD	1994	1175.50	129	7	7747.46471	7747.474532	7	18	3.808e+08	0.99972	1169.7	1	3FTx-15	3FTx-15	22	91		RMCYISSDDPEPCPAGENLCYLKAWCDAWCSIRGKRLEFGCAATCPTVKPGVDITCCDTDNCNPHPKRKP	T.RMCYISSDDPEPCPAGENLCYLKAWCDAWCSIRGKRLEFGCAATCPTVKPGVDITCCDTDNCNPHPKRKP.	7747.474532	NONE		0		0		-	56	42	3.53616e-27	-	-
D:/20230308_snakes_venoms/peak/mzml/4_Red_1_ms2.msalign	919	1001469	HCD	1995	1176.02	129	7	7747.46471	7747.474532	7	18	3.808e+08	0.99972	1169.7	1	3FTx-15	3FTx-15	22	91		RMCYISSDDPEPCPAGENLCYLKAWCDAWCSIRGKRLEFGCAATCPTVKPGVDITCCDTDNCNPHPKRKP	T.RMCYISSDDPEPCPAGENLCYLKAWCDAWCSIRGKRLEFGCAATCPTVKPGVDITCCDTDNCNPHPKRKP.	7747.474532	NONE		0		0		-	51	38	3.44984e-23	-	-
D:/20230308_snakes_venoms/peak/mzml/4_Red_1_ms2.msalign	920	1001470	HCD	1996	1176.54	129	8	7747.4647	7747.474532	7	18	3.808e+08	0.99972	1169.7	1	3FTx-15	3FTx-15	22	91		RMCYISSDDPEPCPAGENLCYLKAWCDAWCSIRGKRLEFGCAATCPTVKPGVDITCCDTDNCNPHPKRKP	T.RMCYISSDDPEPCPAGENLCYLKAWCDAWCSIRGKRLEFGCAATCPTVKPGVDITCCDTDNCNPHPKRKP.	7747.474532	NONE		0		0		-	48	38	2.49784e-27	-	-
D:/20230308_snakes_venoms/peak/mzml/4_Red_1_ms2.msalign	921	1001471	HCD	1998	1177.64	129	7	7747.46471	7747.474532	7	18	3.808e+08	0.99972	1169.7	1	3FTx-15	3FTx-15	22	91		RMCYISSDDPEPCPAGENLCYLKAWCDAWCSIRGKRLEFGCAATCPTVKPGVDITCCDTDNCNPHPKRKP	T.RMCYISSDDPEPCPAGENLCYLKAWCDAWCSIRGKRLEFGCAATCPTVKPGVDITCCDTDNCNPHPKRKP.	7747.474532	NONE		0		0		-	56	40	1.82512e-26	-	-
D:/20230308_snakes_venoms/peak/mzml/4_Red_1_ms2.msalign	922	1001472	HCD	1999	1178.16	129	8	7747.4647	7747.474532	7	18	3.808e+08	0.99972	1169.7	1	3FTx-15	3FTx-15	22	91		RMCYISSDDPEPCPAGENLCYLKAWCDAWCSIRGKRLEFGCAATCPTVKPGVDITCCDTDNCNPHPKRKP	T.RMCYISSDDPEPCPAGENLCYLKAWCDAWCSIRGKRLEFGCAATCPTVKPGVDITCCDTDNCNPHPKRKP.	7747.474532	NONE		0		0		-	37	29	3.32056e-19	-	-
D:/20230308_snakes_venoms/peak/mzml/4_Red_1_ms2.msalign	923	1001473	HCD	2000	1178.69	129	7	7747.46471	7747.474532	7	18	3.808e+08	0.99972	1169.7	1	3FTx-15	3FTx-15	22	91		RMCYISSDDPEPCPAGENLCYLKAWCDAWCSIRGKRLEFGCAATCPTVKPGVDITCCDTDNCNPHPKRKP	T.RMCYISSDDPEPCPAGENLCYLKAWCDAWCSIRGKRLEFGCAATCPTVKPGVDITCCDTDNCNPHPKRKP.	7747.474532	NONE		0		0		-	43	32	4.19056e-19	-	-
D:/20230308_snakes_venoms/peak/mzml/4_Red_1_ms2.msalign	924	1001474	HCD	2002	1180.58	104	8	7747.4647	7747.474532	7	18	3.808e+08	0.99972	1169.7	1	3FTx-15	3FTx-15	22	91		RMCYISSDDPEPCPAGENLCYLKAWCDAWCSIRGKRLEFGCAATCPTVKPGVDITCCDTDNCNPHPKRKP	T.RMCYISSDDPEPCPAGENLCYLKAWCDAWCSIRGKRLEFGCAATCPTVKPGVDITCCDTDNCNPHPKRKP.	7747.474532	NONE		0		0		-	37	30	6.72832e-24	-	-
D:/20230308_snakes_venoms/peak/mzml/4_Red_1_ms2.msalign	925	1001476	HCD	2004	1181.63	64	9	7747.4647	7747.474532	7	18	3.808e+08	0.99972	1169.7	1	3FTx-15	3FTx-15	22	91		RMCYISSDDPEPCPAGENLCYLKAWCDAWCSIRGKRLEFGCAATCPTVKPGVDITCCDTDNCNPHPKRKP	T.RMCYISSDDPEPCPAGENLCYLKAWCDAWCSIRGKRLEFGCAATCPTVKPGVDITCCDTDNCNPHPKRKP.	7747.474532	NONE		0		0		-	20	18	2.5124e-17	-	-
D:/20230308_snakes_venoms/peak/mzml/4_Red_1_ms2.msalign	926	1001477	HCD	2006	1182.73	62	9	7747.4647	7747.474532	7	18	3.808e+08	0.99972	1169.7	1	3FTx-15	3FTx-15	22	91		RMCYISSDDPEPCPAGENLCYLKAWCDAWCSIRGKRLEFGCAATCPTVKPGVDITCCDTDNCNPHPKRKP	T.RMCYISSDDPEPCPAGENLCYLKAWCDAWCSIRGKRLEFGCAATCPTVKPGVDITCCDTDNCNPHPKRKP.	7747.474532	NONE		0		0		-	19	18	1.15952e-16	-	-
D:/20230308_snakes_venoms/peak/mzml/4_Red_1_ms2.msalign	927	1001496	HCD	2031	1197.74	87	7	6113.90875	6113.915437	17	206	4.027e+07	0.96516	816.1	1	KUN-5	KUN-5	25	81		RPGLCELPAASGLCNANIPAFYYNLAAKQCQKFIYGGCGGNANRFKTIDECRRTCAG	G.RPGLCELPAASGLCNANIPAFYYNLAAKQCQKFIYGGCGGNANRFKTIDECRRTCAG.K	6113.915437	NONE		0		0		-	39	30	5.776921275e-23	-	-
D:/20230308_snakes_venoms/peak/mzml/4_Red_1_ms2.msalign	928	1001497	HCD	2032	1198.26	83	7	6113.90875	6113.91375	17	206	4.027e+07	0.96516	816.1	1	KUN-5	KUN-5	25	82		RPGLCELPAASGLCNANIPAFYYNLAAKQCQKFIYGGCGGNANRFKTIDECRRTCAGK	G.RPGLCELPAASGLCNANIPAFYYNLAAKQCQKFIYGGCGGNANRFKTID(ECRR)[-128.0967]TCAGK.	6113.91375	NONE		1	-128.0967:[50-53]	0		-	43	29	3.378053384e-24	-	-
D:/20230308_snakes_venoms/peak/mzml/4_Red_1_ms2.msalign	929	1001500	HCD	2036	1200.42	52	6	6113.90876	6113.915437	17	206	4.027e+07	0.96516	816.1	1	KUN-5	KUN-5	25	81		RPGLCELPAASGLCNANIPAFYYNLAAKQCQKFIYGGCGGNANRFKTIDECRRTCAG	G.RPGLCELPAASGLCNANIPAFYYNLAAKQCQKFIYGGCGGNANRFKTIDECRRTCAG.K	6113.915437	NONE		0		0		-	27	20	8.7797523e-17	-	-
D:/20230308_snakes_venoms/peak/mzml/4_Red_1_ms2.msalign	930	1001501	HCD	2038	1201.53	48	6	6113.90876	6113.915437	17	206	4.027e+07	0.96516	816.1	1	KUN-5	KUN-5	25	81		RPGLCELPAASGLCNANIPAFYYNLAAKQCQKFIYGGCGGNANRFKTIDECRRTCAG	G.RPGLCELPAASGLCNANIPAFYYNLAAKQCQKFIYGGCGGNANRFKTIDECRRTCAG.K	6113.915437	NONE		0		0		-	24	20	5.324176768e-18	-	-
D:/20230308_snakes_venoms/peak/mzml/4_Red_1_ms2.msalign	931	1001502	HCD	2039	1202.05	56	7	6113.90875	6113.91375	17	206	4.027e+07	0.96516	816.1	1	KUN-5	KUN-5	25	82		RPGLCELPAASGLCNANIPAFYYNLAAKQCQKFIYGGCGGNANRFKTIDECRRTCAGK	G.RPGLCELPAASGLCNANIPAFYYNLAAKQCQKFIYGGCGGNANRFKTID(ECRR)[-128.0967]TCAGK.	6113.91375	NONE		1	-128.0967:[50-53]	0		-	33	26	5.759009686e-23	-	-
D:/20230308_snakes_venoms/peak/mzml/4_Red_1_ms2.msalign	932	1001503	HCD	2040	1202.57	62	7	6113.90875	6113.915437	17	206	4.027e+07	0.96516	816.1	1	KUN-5	KUN-5	25	81		RPGLCELPAASGLCNANIPAFYYNLAAKQCQKFIYGGCGGNANRFKTIDECRRTCAG	G.RPGLCELPAASGLCNANIPAFYYNLAAKQCQKFIYGGCGGNANRFKTIDECRRTCAG.K	6113.915437	NONE		0		0		-	21	18	4.669751033e-13	-	-
D:/20230308_snakes_venoms/peak/mzml/4_Red_1_ms2.msalign	933	1001504	HCD	2042	1203.68	13	7	7366.2186	7366.2236	26	394	1.860e+07	0.96134	76.32	1	3FTx-15	3FTx-15	22	91		RMCYISSDDPEPCPAGENLCYLKAWCDAWCSIRGKRLEFGCAATCPTVKPGVDITCCDTDNCNPHPKRKP	T.RMCYISSDDPEPCPAGENLCYLKAWCDAWCSIRGKRLEFGCAATCPTVKPGVDITCCDTDNCN(PHPKRKP)[-381.2509].	7366.2236	NONE		1	-381.2509:[64-70]	0		-	9	9	1.586780235e-09	-	-
D:/20230308_snakes_venoms/peak/mzml/4_Red_1_ms2.msalign	934	1001505	HCD	2043	1204.20	12	7	7366.2186	7366.2236	26	394	1.860e+07	0.96134	76.32	1	3FTx-15	3FTx-15	22	91		RMCYISSDDPEPCPAGENLCYLKAWCDAWCSIRGKRLEFGCAATCPTVKPGVDITCCDTDNCNPHPKRKP	T.RMCYISSDDPEPCPAGENLCYLKAWCDAWCSIRGKRLEFGCAATCPTVKPGVDITCCDTD(NCNPHPKRKP)[-381.2509].	7366.2236	NONE		1	-381.2509:[61-70]	0		-	7	7	3.526009986e-05	-	-
D:/20230308_snakes_venoms/peak/mzml/4_Red_1_ms2.msalign	935	1001521	HCD	2064	1215.76	116	8	6212.98835	6212.99335	30	85	9.379e+07	0.86877	469.66	1	KUN-5	KUN-5	25	82		RPGLCELPAASGLCNANIPAFYYNLAAKQCQKFIYGGCGGNANRFKTIDECRRTCAGK	G.RPGLCELPAASGLCNANIPAFYYNLAAKQCQKFIYGGCGGNANRFKTID(ECRRTCAGK)[-29.0171].	6212.99335	NONE		1	-29.0171:[50-58]	0		-	34	28	2.217798411e-18	-	-
D:/20230308_snakes_venoms/peak/mzml/4_Red_1_ms2.msalign	936	1001524	HCD	2068	1217.90	103	7	6212.98835	6212.99335	30	85	9.379e+07	0.86877	469.66	1	KUN-5	KUN-5	25	82		RPGLCELPAASGLCNANIPAFYYNLAAKQCQKFIYGGCGGNANRFKTIDECRRTCAGK	G.RPGLCELPAASGLCNANIPAFYYNLAAKQCQKFIYGGCGGNANRFKTID(ECRRTCAGK)[-29.0171].	6212.99335	NONE		1	-29.0171:[50-58]	0		-	40	28	2.782524699e-18	-	-
D:/20230308_snakes_venoms/peak/mzml/4_Red_1_ms2.msalign	937	1001526	HCD	2071	1219.80	103	8	6212.98835	6212.99335	30	85	9.379e+07	0.86877	469.66	1	KUN-5	KUN-5	25	82		RPGLCELPAASGLCNANIPAFYYNLAAKQCQKFIYGGCGGNANRFKTIDECRRTCAGK	G.RPGLCELPAASGLCNANIPAFYYNLAAKQCQKFIYGGCGGNANRFKTID(ECRRTCAGK)[-29.0171].	6212.99335	NONE		1	-29.0171:[50-58]	0		-	40	28	3.125223309e-16	-	-
D:/20230308_snakes_venoms/peak/mzml/4_Red_1_ms2.msalign	938	1001527	HCD	2072	1220.32	103	7	6212.98835	6212.99335	30	85	9.379e+07	0.86877	469.66	1	KUN-5	KUN-5	25	82		RPGLCELPAASGLCNANIPAFYYNLAAKQCQKFIYGGCGGNANRFKTIDECRRTCAGK	G.RPGLCELPAASGLCNANIPAFYYNLAAKQCQKFIYGGCGGNANRFKTID(ECRRTCAGK)[-29.0171].	6212.99335	NONE		1	-29.0171:[50-58]	0		-	40	28	1.951331013e-14	-	-
D:/20230308_snakes_venoms/peak/mzml/4_Red_1_ms2.msalign	939	1001528	HCD	2074	1221.43	95	7	6212.98835	6212.99335	30	85	9.379e+07	0.86877	469.66	1	KUN-5	KUN-5	25	82		RPGLCELPAASGLCNANIPAFYYNLAAKQCQKFIYGGCGGNANRFKTIDECRRTCAGK	G.RPGLCELPAASGLCNANIPAFYYNLAAKQCQKFIYGGCGGNANRFKTID(ECRRTCAGK)[-29.0171].	6212.99335	NONE		1	-29.0171:[50-58]	0		-	33	24	3.93718827e-16	-	-
D:/20230308_snakes_venoms/peak/mzml/4_Red_1_ms2.msalign	940	1001529	HCD	2075	1221.95	73	8	6212.98835	6212.99335	30	85	9.379e+07	0.86877	469.66	1	KUN-5	KUN-5	25	82		RPGLCELPAASGLCNANIPAFYYNLAAKQCQKFIYGGCGGNANRFKTIDECRRTCAGK	G.RPGLCELPAASGLCNANIPAFYYNLAAKQCQKFIYGGCGGNANRFKTID(ECRR)[-29.0171]TCAGK.	6212.99335	NONE		1	-29.0171:[50-53]	0		-	29	24	1.073304699e-18	-	-
D:/20230308_snakes_venoms/peak/mzml/4_Red_1_ms2.msalign	941	1001537	HCD	2086	1228.14	101	6	6113.9102	6113.915437	1	1	2.401e+09	0.99872	1236.2	1	KUN-5	KUN-5	25	81		RPGLCELPAASGLCNANIPAFYYNLAAKQCQKFIYGGCGGNANRFKTIDECRRTCAG	G.RPGLCELPAASGLCNANIPAFYYNLAAKQCQKFIYGGCGGNANRFKTIDECRRTCAG.K	6113.915437	NONE		0		0		-	42	30	4.131999316e-19	-	-
D:/20230308_snakes_venoms/peak/mzml/4_Red_1_ms2.msalign	942	1001539	HCD	2088	1229.19	116	7	6113.91019	6113.915437	1	1	2.401e+09	0.99872	1236.2	1	KUN-5	KUN-5	25	81		RPGLCELPAASGLCNANIPAFYYNLAAKQCQKFIYGGCGGNANRFKTIDECRRTCAG	G.RPGLCELPAASGLCNANIPAFYYNLAAKQCQKFIYGGCGGNANRFKTIDECRRTCAG.K	6113.915437	NONE		0		0		-	45	30	1.356741028e-21	-	-
D:/20230308_snakes_venoms/peak/mzml/4_Red_1_ms2.msalign	943	1001540	HCD	2090	1230.29	116	7	6113.91019	6113.915437	1	1	2.401e+09	0.99872	1236.2	1	KUN-5	KUN-5	25	81		RPGLCELPAASGLCNANIPAFYYNLAAKQCQKFIYGGCGGNANRFKTIDECRRTCAG	G.RPGLCELPAASGLCNANIPAFYYNLAAKQCQKFIYGGCGGNANRFKTIDECRRTCAG.K	6113.915437	NONE		0		0		-	44	29	7.92059546e-22	-	-
D:/20230308_snakes_venoms/peak/mzml/4_Red_1_ms2.msalign	944	1001541	HCD	2091	1230.81	116	7	6113.91019	6113.915437	1	1	2.401e+09	0.99872	1236.2	1	KUN-5	KUN-5	25	81		RPGLCELPAASGLCNANIPAFYYNLAAKQCQKFIYGGCGGNANRFKTIDECRRTCAG	G.RPGLCELPAASGLCNANIPAFYYNLAAKQCQKFIYGGCGGNANRFKTIDECRRTCAG.K	6113.915437	NONE		0		0		-	47	30	2.979080919e-23	-	-
D:/20230308_snakes_venoms/peak/mzml/4_Red_1_ms2.msalign	945	1001542	HCD	2092	1231.33	101	8	6113.91019	6113.915437	1	1	2.401e+09	0.99872	1236.2	1	KUN-5	KUN-5	25	81		RPGLCELPAASGLCNANIPAFYYNLAAKQCQKFIYGGCGGNANRFKTIDECRRTCAG	G.RPGLCELPAASGLCNANIPAFYYNLAAKQCQKFIYGGCGGNANRFKTIDECRRTCAG.K	6113.915437	NONE		0		0		-	41	30	6.51375858e-26	-	-
D:/20230308_snakes_venoms/peak/mzml/4_Red_1_ms2.msalign	946	1001543	HCD	2094	1232.43	101	6	6113.9102	6113.915437	1	1	2.401e+09	0.99872	1236.2	1	KUN-5	KUN-5	25	81		RPGLCELPAASGLCNANIPAFYYNLAAKQCQKFIYGGCGGNANRFKTIDECRRTCAG	G.RPGLCELPAASGLCNANIPAFYYNLAAKQCQKFIYGGCGGNANRFKTIDECRRTCAG.K	6113.915437	NONE		0		0		-	41	29	2.361123926e-20	-	-
D:/20230308_snakes_venoms/peak/mzml/4_Red_1_ms2.msalign	947	1001544	HCD	2095	1232.95	101	6	6113.9102	6113.915437	1	1	2.401e+09	0.99872	1236.2	1	KUN-5	KUN-5	25	81		RPGLCELPAASGLCNANIPAFYYNLAAKQCQKFIYGGCGGNANRFKTIDECRRTCAG	G.RPGLCELPAASGLCNANIPAFYYNLAAKQCQKFIYGGCGGNANRFKTIDECRRTCAG.K	6113.915437	NONE		0		0		-	42	31	4.960462713e-21	-	-
D:/20230308_snakes_venoms/peak/mzml/4_Red_1_ms2.msalign	948	1001545	HCD	2096	1233.47	101	8	6113.91019	6113.915437	1	1	2.401e+09	0.99872	1236.2	1	KUN-5	KUN-5	25	81		RPGLCELPAASGLCNANIPAFYYNLAAKQCQKFIYGGCGGNANRFKTIDECRRTCAG	G.RPGLCELPAASGLCNANIPAFYYNLAAKQCQKFIYGGCGGNANRFKTIDECRRTCAG.K	6113.915437	NONE		0		0		-	39	28	1.693395536e-20	-	-
D:/20230308_snakes_venoms/peak/mzml/4_Red_1_ms2.msalign	949	1001546	HCD	2098	1234.56	101	6	6113.9102	6113.915437	1	1	2.401e+09	0.99872	1236.2	1	KUN-5	KUN-5	25	81		RPGLCELPAASGLCNANIPAFYYNLAAKQCQKFIYGGCGGNANRFKTIDECRRTCAG	G.RPGLCELPAASGLCNANIPAFYYNLAAKQCQKFIYGGCGGNANRFKTIDECRRTCAG.K	6113.915437	NONE		0		0		-	41	30	3.971458982e-21	-	-
D:/20230308_snakes_venoms/peak/mzml/4_Red_1_ms2.msalign	950	1001547	HCD	2099	1235.09	101	7	6113.91019	6113.915437	1	1	2.401e+09	0.99872	1236.2	1	KUN-5	KUN-5	25	81		RPGLCELPAASGLCNANIPAFYYNLAAKQCQKFIYGGCGGNANRFKTIDECRRTCAG	G.RPGLCELPAASGLCNANIPAFYYNLAAKQCQKFIYGGCGGNANRFKTIDECRRTCAG.K	6113.915437	NONE		0		0		-	44	30	4.52549834e-24	-	-
D:/20230308_snakes_venoms/peak/mzml/4_Red_1_ms2.msalign	951	1001548	HCD	2100	1235.61	101	7	6113.91019	6113.915437	1	1	2.401e+09	0.99872	1236.2	1	KUN-5	KUN-5	25	81		RPGLCELPAASGLCNANIPAFYYNLAAKQCQKFIYGGCGGNANRFKTIDECRRTCAG	G.RPGLCELPAASGLCNANIPAFYYNLAAKQCQKFIYGGCGGNANRFKTIDECRRTCAG.K	6113.915437	NONE		0		0		-	40	27	1.081992534e-20	-	-
D:/20230308_snakes_venoms/peak/mzml/4_Red_1_ms2.msalign	952	1001549	HCD	2102	1236.70	101	6	6113.9102	6113.915437	1	1	2.401e+09	0.99872	1236.2	1	KUN-5	KUN-5	25	81		RPGLCELPAASGLCNANIPAFYYNLAAKQCQKFIYGGCGGNANRFKTIDECRRTCAG	G.RPGLCELPAASGLCNANIPAFYYNLAAKQCQKFIYGGCGGNANRFKTIDECRRTCAG.K	6113.915437	NONE		0		0		-	47	32	3.451033162e-22	-	-
D:/20230308_snakes_venoms/peak/mzml/4_Red_1_ms2.msalign	953	1001550	HCD	2103	1237.22	101	8	6113.91019	6113.915437	1	1	2.401e+09	0.99872	1236.2	1	KUN-5	KUN-5	25	81		RPGLCELPAASGLCNANIPAFYYNLAAKQCQKFIYGGCGGNANRFKTIDECRRTCAG	G.RPGLCELPAASGLCNANIPAFYYNLAAKQCQKFIYGGCGGNANRFKTIDECRRTCAG.K	6113.915437	NONE		0		0		-	38	29	2.595445327e-23	-	-
D:/20230308_snakes_venoms/peak/mzml/4_Red_1_ms2.msalign	954	1001551	HCD	2104	1237.74	101	8	6113.91019	6113.915437	1	1	2.401e+09	0.99872	1236.2	1	KUN-5	KUN-5	25	81		RPGLCELPAASGLCNANIPAFYYNLAAKQCQKFIYGGCGGNANRFKTIDECRRTCAG	G.RPGLCELPAASGLCNANIPAFYYNLAAKQCQKFIYGGCGGNANRFKTIDECRRTCAG.K	6113.915437	NONE		0		0		-	42	30	1.795858425e-25	-	-
D:/20230308_snakes_venoms/peak/mzml/4_Red_1_ms2.msalign	955	1001552	HCD	2106	1238.83	101	5	6113.91017	6113.915437	1	1	2.401e+09	0.99872	1236.2	1	KUN-5	KUN-5	25	81		RPGLCELPAASGLCNANIPAFYYNLAAKQCQKFIYGGCGGNANRFKTIDECRRTCAG	G.RPGLCELPAASGLCNANIPAFYYNLAAKQCQKFIYGGCGGNANRFKTIDECRRTCAG.K	6113.915437	NONE		0		0		-	49	36	2.348080835e-20	-	-
D:/20230308_snakes_venoms/peak/mzml/4_Red_1_ms2.msalign	956	1001553	HCD	2107	1239.35	101	8	6113.91019	6113.915437	1	1	2.401e+09	0.99872	1236.2	1	KUN-5	KUN-5	25	81		RPGLCELPAASGLCNANIPAFYYNLAAKQCQKFIYGGCGGNANRFKTIDECRRTCAG	G.RPGLCELPAASGLCNANIPAFYYNLAAKQCQKFIYGGCGGNANRFKTIDECRRTCAG.K	6113.915437	NONE		0		0		-	39	29	1.040072948e-24	-	-
D:/20230308_snakes_venoms/peak/mzml/4_Red_1_ms2.msalign	957	1001554	HCD	2108	1239.88	101	7	6113.91019	6113.915437	1	1	2.401e+09	0.99872	1236.2	1	KUN-5	KUN-5	25	81		RPGLCELPAASGLCNANIPAFYYNLAAKQCQKFIYGGCGGNANRFKTIDECRRTCAG	G.RPGLCELPAASGLCNANIPAFYYNLAAKQCQKFIYGGCGGNANRFKTIDECRRTCAG.K	6113.915437	NONE		0		0		-	43	29	3.711830091e-24	-	-
D:/20230308_snakes_venoms/peak/mzml/4_Red_1_ms2.msalign	958	1001555	HCD	2110	1240.96	101	6	6113.9102	6113.915437	1	1	2.401e+09	0.99872	1236.2	1	KUN-5	KUN-5	25	81		RPGLCELPAASGLCNANIPAFYYNLAAKQCQKFIYGGCGGNANRFKTIDECRRTCAG	G.RPGLCELPAASGLCNANIPAFYYNLAAKQCQKFIYGGCGGNANRFKTIDECRRTCAG.K	6113.915437	NONE		0		0		-	46	31	6.42096445e-23	-	-
D:/20230308_snakes_venoms/peak/mzml/4_Red_1_ms2.msalign	959	1001556	HCD	2111	1241.49	101	5	6113.91017	6113.915437	1	1	2.401e+09	0.99872	1236.2	1	KUN-5	KUN-5	25	81		RPGLCELPAASGLCNANIPAFYYNLAAKQCQKFIYGGCGGNANRFKTIDECRRTCAG	G.RPGLCELPAASGLCNANIPAFYYNLAAKQCQKFIYGGCGGNANRFKTIDECRRTCAG.K	6113.915437	NONE		0		0		-	47	36	1.72350496e-19	-	-
D:/20230308_snakes_venoms/peak/mzml/4_Red_1_ms2.msalign	960	1001557	HCD	2112	1242.01	101	6	6113.9102	6113.915437	1	1	2.401e+09	0.99872	1236.2	1	KUN-5	KUN-5	25	81		RPGLCELPAASGLCNANIPAFYYNLAAKQCQKFIYGGCGGNANRFKTIDECRRTCAG	G.RPGLCELPAASGLCNANIPAFYYNLAAKQCQKFIYGGCGGNANRFKTIDECRRTCAG.K	6113.915437	NONE		0		0		-	47	34	1.975995841e-23	-	-
D:/20230308_snakes_venoms/peak/mzml/4_Red_1_ms2.msalign	961	1001558	HCD	2114	1243.36	101	8	6113.91019	6113.915437	1	1	2.401e+09	0.99872	1236.2	1	KUN-5	KUN-5	25	81		RPGLCELPAASGLCNANIPAFYYNLAAKQCQKFIYGGCGGNANRFKTIDECRRTCAG	G.RPGLCELPAASGLCNANIPAFYYNLAAKQCQKFIYGGCGGNANRFKTIDECRRTCAG.K	6113.915437	NONE		0		0		-	40	30	5.993916779e-25	-	-
D:/20230308_snakes_venoms/peak/mzml/4_Red_1_ms2.msalign	962	1001559	HCD	2115	1243.88	101	7	6113.91019	6113.915437	1	1	2.401e+09	0.99872	1236.2	1	KUN-5	KUN-5	25	81		RPGLCELPAASGLCNANIPAFYYNLAAKQCQKFIYGGCGGNANRFKTIDECRRTCAG	G.RPGLCELPAASGLCNANIPAFYYNLAAKQCQKFIYGGCGGNANRFKTIDECRRTCAG.K	6113.915437	NONE		0		0		-	43	28	1.987870894e-23	-	-
D:/20230308_snakes_venoms/peak/mzml/4_Red_1_ms2.msalign	963	1001560	HCD	2116	1244.41	101	5	6113.91017	6113.915437	1	1	2.401e+09	0.99872	1236.2	1	KUN-5	KUN-5	25	81		RPGLCELPAASGLCNANIPAFYYNLAAKQCQKFIYGGCGGNANRFKTIDECRRTCAG	G.RPGLCELPAASGLCNANIPAFYYNLAAKQCQKFIYGGCGGNANRFKTIDECRRTCAG.K	6113.915437	NONE		0		0		-	45	35	1.336884382e-18	-	-
D:/20230308_snakes_venoms/peak/mzml/4_Red_1_ms2.msalign	964	1001561	HCD	2118	1245.50	97	5	6113.91017	6113.915437	1	1	2.401e+09	0.99872	1236.2	1	KUN-5	KUN-5	25	81		RPGLCELPAASGLCNANIPAFYYNLAAKQCQKFIYGGCGGNANRFKTIDECRRTCAG	G.RPGLCELPAASGLCNANIPAFYYNLAAKQCQKFIYGGCGGNANRFKTIDECRRTCAG.K	6113.915437	NONE		0		0		-	46	33	1.593982524e-18	-	-
D:/20230308_snakes_venoms/peak/mzml/4_Red_1_ms2.msalign	965	1001562	HCD	2119	1246.02	101	8	6113.91019	6113.915437	1	1	2.401e+09	0.99872	1236.2	1	KUN-5	KUN-5	25	81		RPGLCELPAASGLCNANIPAFYYNLAAKQCQKFIYGGCGGNANRFKTIDECRRTCAG	G.RPGLCELPAASGLCNANIPAFYYNLAAKQCQKFIYGGCGGNANRFKTIDECRRTCAG.K	6113.915437	NONE		0		0		-	39	28	1.497294934e-20	-	-
D:/20230308_snakes_venoms/peak/mzml/4_Red_1_ms2.msalign	966	1001563	HCD	2120	1246.54	87	5	6113.91017	6113.915437	1	1	2.401e+09	0.99872	1236.2	1	KUN-5	KUN-5	25	81		RPGLCELPAASGLCNANIPAFYYNLAAKQCQKFIYGGCGGNANRFKTIDECRRTCAG	G.RPGLCELPAASGLCNANIPAFYYNLAAKQCQKFIYGGCGGNANRFKTIDECRRTCAG.K	6113.915437	NONE		0		0		-	40	31	2.881419964e-17	-	-
D:/20230308_snakes_venoms/peak/mzml/4_Red_1_ms2.msalign	967	1001564	HCD	2122	1248.33	101	7	6113.91019	6113.915437	1	1	2.401e+09	0.99872	1236.2	1	KUN-5	KUN-5	25	81		RPGLCELPAASGLCNANIPAFYYNLAAKQCQKFIYGGCGGNANRFKTIDECRRTCAG	G.RPGLCELPAASGLCNANIPAFYYNLAAKQCQKFIYGGCGGNANRFKTIDECRRTCAG.K	6113.915437	NONE		0		0		-	42	29	9.928323e-23	-	-
D:/20230308_snakes_venoms/peak/mzml/4_Red_1_ms2.msalign	968	1001565	HCD	2123	1248.86	101	6	6113.9102	6113.915437	1	1	2.401e+09	0.99872	1236.2	1	KUN-5	KUN-5	25	81		RPGLCELPAASGLCNANIPAFYYNLAAKQCQKFIYGGCGGNANRFKTIDECRRTCAG	G.RPGLCELPAASGLCNANIPAFYYNLAAKQCQKFIYGGCGGNANRFKTIDECRRTCAG.K	6113.915437	NONE		0		0		-	44	30	9.32353888e-20	-	-
D:/20230308_snakes_venoms/peak/mzml/4_Red_1_ms2.msalign	969	1001566	HCD	2124	1249.38	101	6	6113.9102	6113.915437	1	1	2.401e+09	0.99872	1236.2	1	KUN-5	KUN-5	25	81		RPGLCELPAASGLCNANIPAFYYNLAAKQCQKFIYGGCGGNANRFKTIDECRRTCAG	G.RPGLCELPAASGLCNANIPAFYYNLAAKQCQKFIYGGCGGNANRFKTIDECRRTCAG.K	6113.915437	NONE		0		0		-	46	30	1.858867586e-20	-	-
D:/20230308_snakes_venoms/peak/mzml/4_Red_1_ms2.msalign	970	1001581	HCD	2144	1260.88	74	6	6113.9102	6113.9102	1	1	2.401e+09	0.99872	1236.2	1	KUN-5	KUN-5	25	82		RPGLCELPAASGLCNANIPAFYYNLAAKQCQKFIYGGCGGNANRFKTIDECRRTCAGK	G.RPGLCELPAASGLCNANIPAFYYNLAAKQCQKFIYGGCGGNANRFKTID(ECRR)[-128.1002]TCAGK.	6113.9102	NONE		1	-128.1002:[50-53]	0		-	33	25	8.448896736e-16	-	-
D:/20230308_snakes_venoms/peak/mzml/4_Red_1_ms2.msalign	971	1001582	HCD	2146	1261.98	79	7	6113.91019	6113.91519	1	1	2.401e+09	0.99872	1236.2	1	KUN-5	KUN-5	25	82		RPGLCELPAASGLCNANIPAFYYNLAAKQCQKFIYGGCGGNANRFKTIDECRRTCAGK	G.RPGLCELPAASGLCNANIPAFYYNLAAKQCQKFIYGGCGGNANRFKTIDECR(R)[-128.0952]TCAGK.	6113.91519	NONE		1	-128.0952:[53]	0		-	39	30	5.382168912e-24	-	-
D:/20230308_snakes_venoms/peak/mzml/4_Red_1_ms2.msalign	972	1001583	HCD	2147	1262.51	86	7	6113.91019	6113.915437	1	1	2.401e+09	0.99872	1236.2	1	KUN-5	KUN-5	25	81		RPGLCELPAASGLCNANIPAFYYNLAAKQCQKFIYGGCGGNANRFKTIDECRRTCAG	G.RPGLCELPAASGLCNANIPAFYYNLAAKQCQKFIYGGCGGNANRFKTIDECRRTCAG.K	6113.915437	NONE		0		0		-	41	27	1.305412247e-21	-	-
D:/20230308_snakes_venoms/peak/mzml/4_Red_1_ms2.msalign	973	1001584	HCD	2148	1263.03	72	7	6113.91019	6113.91019	1	1	2.401e+09	0.99872	1236.2	1	KUN-5	KUN-5	25	82		RPGLCELPAASGLCNANIPAFYYNLAAKQCQKFIYGGCGGNANRFKTIDECRRTCAGK	G.RPGLCELPAASGLCNANIPAFYYNLAAKQCQKFIYGGCGGNANRFKTID(ECRR)[-128.1002]TCAGK.	6113.91019	NONE		1	-128.1002:[50-53]	0		-	34	24	4.085805859e-20	-	-
D:/20230308_snakes_venoms/peak/mzml/4_Red_1_ms2.msalign	974	1001585	HCD	2150	1264.93	61	6	6113.9102	6113.9102	1	1	2.401e+09	0.99872	1236.2	1	KUN-5	KUN-5	25	82		RPGLCELPAASGLCNANIPAFYYNLAAKQCQKFIYGGCGGNANRFKTIDECRRTCAGK	G.RPGLCELPAASGLCNANIPAFYYNLAAKQCQKFIYGGCGGNANRFKTID(ECRR)[-128.1002]TCAGK.	6113.9102	NONE		1	-128.1002:[50-53]	0		-	37	30	1.422176212e-20	-	-
D:/20230308_snakes_venoms/peak/mzml/4_Red_1_ms2.msalign	975	1001586	HCD	2151	1265.45	62	6	6113.9102	6113.9102	1	1	2.401e+09	0.99872	1236.2	1	KUN-5	KUN-5	25	82		RPGLCELPAASGLCNANIPAFYYNLAAKQCQKFIYGGCGGNANRFKTIDECRRTCAGK	G.RPGLCELPAASGLCNANIPAFYYNLAAKQCQKFIYGGCGGNANRFKTID(ECRR)[-128.1002]TCAGK.	6113.9102	NONE		1	-128.1002:[50-53]	0		-	31	23	2.302269622e-18	-	-
D:/20230308_snakes_venoms/peak/mzml/4_Red_1_ms2.msalign	976	1001588	HCD	2154	1267.07	71	6	6113.9102	6113.9052	1	1	2.401e+09	0.99872	1236.2	1	KUN-5	KUN-5	25	82		RPGLCELPAASGLCNANIPAFYYNLAAKQCQKFIYGGCGGNANRFKTIDECRRTCAGK	G.RPGLCELPAASGLCNANIPAFYYNLAAKQCQKFIYGGCGGNANRFKTIDECR(R)[-128.1052]TCAGK.	6113.9052	NONE		1	-128.1052:[53]	0		-	38	30	2.391048724e-21	-	-
D:/20230308_snakes_venoms/peak/mzml/4_Red_1_ms2.msalign	977	1001589	HCD	2155	1267.59	74	7	6113.91019	6113.915437	1	1	2.401e+09	0.99872	1236.2	1	KUN-5	KUN-5	25	81		RPGLCELPAASGLCNANIPAFYYNLAAKQCQKFIYGGCGGNANRFKTIDECRRTCAG	G.RPGLCELPAASGLCNANIPAFYYNLAAKQCQKFIYGGCGGNANRFKTIDECRRTCAG.K	6113.915437	NONE		0		0		-	37	26	1.939007971e-21	-	-
D:/20230308_snakes_venoms/peak/mzml/4_Red_1_ms2.msalign	978	1001590	HCD	2156	1268.12	62	8	6113.91019	6113.915437	1	1	2.401e+09	0.99872	1236.2	1	KUN-5	KUN-5	25	81		RPGLCELPAASGLCNANIPAFYYNLAAKQCQKFIYGGCGGNANRFKTIDECRRTCAG	G.RPGLCELPAASGLCNANIPAFYYNLAAKQCQKFIYGGCGGNANRFKTIDECRRTCAG.K	6113.915437	NONE		0		0		-	29	24	1.406252861e-20	-	-
D:/20230308_snakes_venoms/peak/mzml/4_Red_1_ms2.msalign	979	1001591	HCD	2158	1269.22	64	6	6113.9102	6113.9102	1	1	2.401e+09	0.99872	1236.2	1	KUN-5	KUN-5	25	82		RPGLCELPAASGLCNANIPAFYYNLAAKQCQKFIYGGCGGNANRFKTIDECRRTCAGK	G.RPGLCELPAASGLCNANIPAFYYNLAAKQCQKFI(YGGCGGNANRFKTIDECRR)[-128.1002]TCAGK.	6113.9102	NONE		1	-128.1002:[35-53]	0		-	27	23	2.479229123e-15	-	-
D:/20230308_snakes_venoms/peak/mzml/4_Red_1_ms2.msalign	980	1001594	HCD	2162	1272.17	88	7	6113.91019	6113.915437	1	1	2.401e+09	0.99872	1236.2	1	KUN-5	KUN-5	25	81		RPGLCELPAASGLCNANIPAFYYNLAAKQCQKFIYGGCGGNANRFKTIDECRRTCAG	G.RPGLCELPAASGLCNANIPAFYYNLAAKQCQKFIYGGCGGNANRFKTIDECRRTCAG.K	6113.915437	NONE		0		0		-	33	26	1.075762998e-20	-	-
D:/20230308_snakes_venoms/peak/mzml/4_Red_1_ms2.msalign	981	1001595	HCD	2163	1272.69	72	8	6113.91019	6113.915437	1	1	2.401e+09	0.99872	1236.2	1	KUN-5	KUN-5	25	81		RPGLCELPAASGLCNANIPAFYYNLAAKQCQKFIYGGCGGNANRFKTIDECRRTCAG	G.RPGLCELPAASGLCNANIPAFYYNLAAKQCQKFIYGGCGGNANRFKTIDECRRTCAG.K	6113.915437	NONE		0		0		-	27	24	4.924837554e-19	-	-
D:/20230308_snakes_venoms/peak/mzml/4_Red_1_ms2.msalign	982	1001596	HCD	2164	1273.21	65	8	6113.91019	6113.91019	1	1	2.401e+09	0.99872	1236.2	1	KUN-5	KUN-5	25	82		RPGLCELPAASGLCNANIPAFYYNLAAKQCQKFIYGGCGGNANRFKTIDECRRTCAGK	G.RPGLCELPAASGLCNANIPAFYYNLAAKQCQKFIYGGCGGNANRFKTIDECR(R)[-128.1002]TCAGK.	6113.91019	NONE		1	-128.1002:[53]	0		-	27	24	1.6763684e-20	-	-
D:/20230308_snakes_venoms/peak/mzml/4_Red_1_ms2.msalign	983	1001597	HCD	2166	1274.32	63	6	6113.9102	6113.9052	1	1	2.401e+09	0.99872	1236.2	1	KUN-5	KUN-5	25	82		RPGLCELPAASGLCNANIPAFYYNLAAKQCQKFIYGGCGGNANRFKTIDECRRTCAGK	G.RPGLCELPAASGLCNANIPAFYYNLAAKQCQKFIYGGCGGNANRFKTID(ECRR)[-128.1052]TCAGK.	6113.9052	NONE		1	-128.1052:[50-53]	0		-	29	25	1.026348e-17	-	-
D:/20230308_snakes_venoms/peak/mzml/4_Red_1_ms2.msalign	984	1001598	HCD	2167	1274.84	52	6	6113.9102	6114.90755	1	1	2.401e+09	0.99872	1236.2	1	KUN-5	KUN-5	25	81		RPGLCELPAASGLCNANIPAFYYNLAAKQCQKFIYGGCGGNANRFKTIDECRRTCAG	G.RPGLCELPAASGLCNANIPAFY(Y)[+0.9921]NLAAKQCQKFIYGGCGGNANRFKTIDECRRTCAG.K	6114.90755	NONE		1	+0.9921:[23]	0		-	28	24	1.261942907e-16	-	-
D:/20230308_snakes_venoms/peak/mzml/4_Red_1_ms2.msalign	985	1001599	HCD	2168	1275.36	97	6	5860.75487	5860.761563	28	95	8.166e+07	0.91709	580.54	1	KUN-5	KUN-5	27	81		GLCELPAASGLCNANIPAFYYNLAAKQCQKFIYGGCGGNANRFKTIDECRRTCAG	P.GLCELPAASGLCNANIPAFYYNLAAKQCQKFIYGGCGGNANRFKTIDECRRTCAG.K	5860.761563	NONE		0		0		-	36	24	2.534104638e-16	-	-
D:/20230308_snakes_venoms/peak/mzml/4_Red_1_ms2.msalign	986	1001600	HCD	2170	1277.26	60	7	6113.91019	6113.915437	1	1	2.401e+09	0.99872	1236.2	1	KUN-5	KUN-5	25	81		RPGLCELPAASGLCNANIPAFYYNLAAKQCQKFIYGGCGGNANRFKTIDECRRTCAG	G.RPGLCELPAASGLCNANIPAFYYNLAAKQCQKFIYGGCGGNANRFKTIDECRRTCAG.K	6113.915437	NONE		0		0		-	34	25	8.7018831e-22	-	-
D:/20230308_snakes_venoms/peak/mzml/4_Red_1_ms2.msalign	987	1001601	HCD	2171	1277.78	97	6	5860.75487	5860.761563	28	95	8.166e+07	0.91709	580.54	1	KUN-5	KUN-5	27	81		GLCELPAASGLCNANIPAFYYNLAAKQCQKFIYGGCGGNANRFKTIDECRRTCAG	P.GLCELPAASGLCNANIPAFYYNLAAKQCQKFIYGGCGGNANRFKTIDECRRTCAG.K	5860.761563	NONE		0		0		-	36	24	1.57817439e-15	-	-
D:/20230308_snakes_venoms/peak/mzml/4_Red_1_ms2.msalign	988	1001602	HCD	2172	1278.31	97	6	5860.75487	5860.761563	28	95	8.166e+07	0.91709	580.54	1	KUN-5	KUN-5	27	81		GLCELPAASGLCNANIPAFYYNLAAKQCQKFIYGGCGGNANRFKTIDECRRTCAG	P.GLCELPAASGLCNANIPAFYYNLAAKQCQKFIYGGCGGNANRFKTIDECRRTCAG.K	5860.761563	NONE		0		0		-	41	27	1.059855615e-17	-	-
D:/20230308_snakes_venoms/peak/mzml/4_Red_1_ms2.msalign	989	1001603	HCD	2174	1279.41	97	7	5860.75486	5860.761563	28	95	8.166e+07	0.91709	580.54	1	KUN-5	KUN-5	27	81		GLCELPAASGLCNANIPAFYYNLAAKQCQKFIYGGCGGNANRFKTIDECRRTCAG	P.GLCELPAASGLCNANIPAFYYNLAAKQCQKFIYGGCGGNANRFKTIDECRRTCAG.K	5860.761563	NONE		0		0		-	34	22	1.530168588e-14	-	-
D:/20230308_snakes_venoms/peak/mzml/4_Red_1_ms2.msalign	990	1001604	HCD	2175	1279.93	89	7	5860.75486	5860.761563	28	95	8.166e+07	0.91709	580.54	1	KUN-5	KUN-5	27	81		GLCELPAASGLCNANIPAFYYNLAAKQCQKFIYGGCGGNANRFKTIDECRRTCAG	P.GLCELPAASGLCNANIPAFYYNLAAKQCQKFIYGGCGGNANRFKTIDECRRTCAG.K	5860.761563	NONE		0		0		-	32	24	1.838739942e-19	-	-
D:/20230308_snakes_venoms/peak/mzml/4_Red_1_ms2.msalign	991	1001605	HCD	2176	1280.46	97	6	5860.75487	5860.761563	28	95	8.166e+07	0.91709	580.54	1	KUN-5	KUN-5	27	81		GLCELPAASGLCNANIPAFYYNLAAKQCQKFIYGGCGGNANRFKTIDECRRTCAG	P.GLCELPAASGLCNANIPAFYYNLAAKQCQKFIYGGCGGNANRFKTIDECRRTCAG.K	5860.761563	NONE		0		0		-	40	30	1.793481066e-19	-	-
D:/20230308_snakes_venoms/peak/mzml/4_Red_1_ms2.msalign	992	1001607	HCD	2179	1282.09	80	6	5860.75487	5860.761563	28	95	8.166e+07	0.91709	580.54	1	KUN-5	KUN-5	27	81		GLCELPAASGLCNANIPAFYYNLAAKQCQKFIYGGCGGNANRFKTIDECRRTCAG	P.GLCELPAASGLCNANIPAFYYNLAAKQCQKFIYGGCGGNANRFKTIDECRRTCAG.K	5860.761563	NONE		0		0		-	29	20	1.223820936e-13	-	-
D:/20230308_snakes_venoms/peak/mzml/4_Red_1_ms2.msalign	993	1001608	HCD	2180	1282.61	52	7	5860.75486	5860.75986	28	95	8.166e+07	0.91709	580.54	1	KUN-5	KUN-5	27	82		GLCELPAASGLCNANIPAFYYNLAAKQCQKFIYGGCGGNANRFKTIDECRRTCAGK	P.GLCELPAASGLCNANIPAFYYNLAAKQCQKFIYGGCGGNANRFKTID(ECRR)[-128.0967]TCAGK.	5860.75986	NONE		1	-128.0967:[48-51]	0		-	24	20	8.240346902e-17	-	-
D:/20230308_snakes_venoms/peak/mzml/4_Red_1_ms2.msalign	994	1001622	HCD	2199	1294.45	75	6	5237.5427	5237.545996	25	282	2.786e+07	0.99735	913.81	1	KUN-5	KUN-5	25	73		RPGLCELPAASGLCNANIPAFYYNLAAKQCQKFIYGGCGGNANRFKTID	G.RPGLCELPAASGLCNANIPAFYYNLAAKQCQKFIYGGCGGNANRFKTID.E	5237.545996	NONE		0		0		-	29	22	7.1118751e-18	-	-
D:/20230308_snakes_venoms/peak/mzml/4_Red_1_ms2.msalign	995	1001623	HCD	2200	1294.98	64	6	5237.5427	5237.545996	25	282	2.786e+07	0.99735	913.81	1	KUN-5	KUN-5	25	73		RPGLCELPAASGLCNANIPAFYYNLAAKQCQKFIYGGCGGNANRFKTID	G.RPGLCELPAASGLCNANIPAFYYNLAAKQCQKFIYGGCGGNANRFKTID.E	5237.545996	NONE		0		0		-	33	24	1.756639815e-20	-	-
D:/20230308_snakes_venoms/peak/mzml/4_Red_1_ms2.msalign	996	1001624	HCD	2202	1296.88	61	6	5237.5427	5237.545996	25	282	2.786e+07	0.99735	913.81	1	KUN-5	KUN-5	25	73		RPGLCELPAASGLCNANIPAFYYNLAAKQCQKFIYGGCGGNANRFKTID	G.RPGLCELPAASGLCNANIPAFYYNLAAKQCQKFIYGGCGGNANRFKTID.E	5237.545996	NONE		0		0		-	23	19	1.631132216e-15	-	-
D:/20230308_snakes_venoms/peak/mzml/4_Red_1_ms2.msalign	997	1001625	HCD	2203	1297.41	27	5	5393.59597	5393.59597	21	307	2.558e+07	0.95431	2291.4	1	KUN-5	KUN-5	25	73		RPGLCELPAASGLCNANIPAFYYNLAAKQCQKFIYGGCGGNANRFKTID	G.RPGLCELPAASGLCNANIPAFYYNLAAKQCQKFIY(GGCG)[+156.0500]GNANRFKTID.E	5393.59597	NONE		1	+156.0500:[36-39]	0		-	16	15	1.645861968e-09	-	-
D:/20230308_snakes_venoms/peak/mzml/4_Red_1_ms2.msalign	998	1001626	HCD	2204	1297.93	34	6	5393.59598	5393.59598	21	307	2.558e+07	0.95431	2291.4	1	KUN-5	KUN-5	25	73		RPGLCELPAASGLCNANIPAFYYNLAAKQCQKFIYGGCGGNANRFKTID	G.RPGLCELPAASGLCNANIPAFYYNLAAKQCQKFIYGGC(G)[+156.0500]GNANRFKTID.E	5393.59598	NONE		1	+156.0500:[39]	0		-	21	18	1.114401888e-14	-	-
D:/20230308_snakes_venoms/peak/mzml/4_Red_1_ms2.msalign	999	1001627	HCD	2206	1299.04	22	6	5393.59598	5393.59598	21	307	2.558e+07	0.95431	2291.4	1	KUN-5	KUN-5	25	78		RPGLCELPAASGLCNANIPAFYYNLAAKQCQKFIYGGCGGNANRFKTIDECRRT	G.RPGLCELPAASGLCNANIPAFYYNLAAKQCQKFIY(GGCGGNANRFKTIDECRRT)[-489.2517].C	5393.59598	NONE		1	-489.2517:[36-54]	0		-	16	13	9.57349332e-09	-	-
D:/20230308_snakes_venoms/peak/mzml/4_Red_1_ms2.msalign	1000	1001628	HCD	2207	1299.57	16	6	5393.59598	5393.60098	21	307	2.558e+07	0.95431	2291.4	1	KUN-5	KUN-5	25	78		RPGLCELPAASGLCNANIPAFYYNLAAKQCQKFIYGGCGGNANRFKTIDECRRT	G.RPGLCELPAASGLCNANI(PAFYYNLAAKQCQKFIYGGCG)[-489.2467]GNANRFKTIDECRRT.C	5393.60098	NONE		1	-489.2467:[19-39]	0		-	9	8	0.00537081648	-	-
D:/20230308_snakes_venoms/peak/mzml/4_Red_1_ms2.msalign	1001	1001641	HCD	2224	1310.31	16	6	6113.9102	6114.91755	1	1	2.401e+09	0.99872	1236.2	1	KUN-5	KUN-5	25	82		RPGLCELPAASGLCNANIPAFYYNLAAKQCQKFIYGGCGGNANRFKTIDECRRTCAGK	G.RPGLCELPAASGLCNANIPAFYYNLA(AKQCQKFIYGGCGGNANRFKTIDECRRTCAGK)[-127.0929].	6114.91755	NONE		1	-127.0929:[27-58]	0		-	9	9	3.366506969e-08	-	-
D:/20230308_snakes_venoms/peak/mzml/4_Red_1_ms2.msalign	1002	1001662	HCD	2252	1327.82	22	9	13422.84861	13422.85824	5	536	1.263e+07	0.93983	1819	1	PLA2-1	PLA2-1	22	141		NLLQFNNMIQCTIPTSIPWLDYSNYGCYCGYGGSGTPVDELDRCCQTHDNCYSEAEKLSECKPYYKIYSYECSEGTLTCGGDNEECAAFVCNCDREAAICFAGAPYIKANKKIDTKERCQ	L.NLLQFNNMIQCTIPTSIPWLDYSNYGCYCGYGGSGTPVDELDRCCQTHDNCYSEAEKLSECKPYYKIYSYECSEGTLTCGGDNEECAAFVCNCDREAAICFAGAPYIKANKKIDTKERCQ.	13422.85824	NONE		0		0		-	10	10	2.892864e-11	-	-
D:/20230308_snakes_venoms/peak/mzml/4_Red_1_ms2.msalign	1003	1001663	HCD	2254	1329.74	14	9	13422.84861	13421.85126	5	536	1.263e+07	0.93983	1819	1	PLA2-1	PLA2-1	22	141		NLLQFNNMIQCTIPTSIPWLDYSNYGCYCGYGGSGTPVDELDRCCQTHDNCYSEAEKLSECKPYYKIYSYECSEGTLTCGGDNEECAAFVCNCDREAAICFAGAPYIKANKKIDTKERCQ	L.NLLQFNNMIQCTIPTSIPWLDYSNYGCYCGYGGSGTPVDELDRCCQTHDNCYSEAEKLSECKPYYKIYSYECSEGTLTCGGD(NEE)[-1.0070]CAAFVCNCDREAAICFAGAPYIKANKKIDTKERCQ.	13421.85126	NONE		1	-1.0070:[83-85]	0		-	8	8	1.759380354e-08	-	-
D:/20230308_snakes_venoms/peak/mzml/4_Red_1_ms2.msalign	1004	1001664	HCD	2255	1330.26	18	9	13422.84861	13423.86096	5	536	1.263e+07	0.93983	1819	1	PLA2-1	PLA2-1	22	141		NLLQFNNMIQCTIPTSIPWLDYSNYGCYCGYGGSGTPVDELDRCCQTHDNCYSEAEKLSECKPYYKIYSYECSEGTLTCGGDNEECAAFVCNCDREAAICFAGAPYIKANKKIDTKERCQ	L.NLLQFNNMIQCTIPTSIPWLDYSNYGCYCGYGGSGTPVDELDRCCQTHDNCYSEAEKLSECKPYYKIYSYECSEGTLTCGGDNEECAAFVCNCDREAAICFA(GA)[+1.0027]PYIKANKKIDTKERCQ.	13423.86096	NONE		1	+1.0027:[103-104]	0		-	9	9	6.1846425e-09	-	-
D:/20230308_snakes_venoms/peak/mzml/4_Red_1_ms2.msalign	1005	1001665	HCD	2256	1330.79	12	9	13422.84861	13422.85824	5	536	1.263e+07	0.93983	1819	1	PLA2-1	PLA2-1	22	141		NLLQFNNMIQCTIPTSIPWLDYSNYGCYCGYGGSGTPVDELDRCCQTHDNCYSEAEKLSECKPYYKIYSYECSEGTLTCGGDNEECAAFVCNCDREAAICFAGAPYIKANKKIDTKERCQ	L.NLLQFNNMIQCTIPTSIPWLDYSNYGCYCGYGGSGTPVDELDRCCQTHDNCYSEAEKLSECKPYYKIYSYECSEGTLTCGGDNEECAAFVCNCDREAAICFAGAPYIKANKKIDTKERCQ.	13422.85824	NONE		0		0		-	5	5	2.453997e-05	-	-
D:/20230308_snakes_venoms/peak/mzml/4_Red_1_ms2.msalign	1006	1001680	HCD	2276	1343.18	29	4	3960.9476	3960.947742	69	-	-	-	-	1	KUN-5	KUN-5	25	61		RPGLCELPAASGLCNANIPAFYYNLAAKQCQKFIYGG	G.RPGLCELPAASGLCNANIPAFYYNLAAKQCQKFIYGG.C	3960.947742	NONE		0		0		-	12	10	1.294857008e-06	-	-
D:/20230308_snakes_venoms/peak/mzml/4_Red_1_ms2.msalign	1007	1001683	HCD	2280	1345.35	30	4	3960.9476	3960.947742	69	-	-	-	-	1	KUN-5	KUN-5	25	61		RPGLCELPAASGLCNANIPAFYYNLAAKQCQKFIYGG	G.RPGLCELPAASGLCNANIPAFYYNLAAKQCQKFIYGG.C	3960.947742	NONE		0		0		-	13	10	7.66348464e-07	-	-
D:/20230308_snakes_venoms/peak/mzml/4_Red_1_ms2.msalign	1008	1001686	HCD	2284	1347.52	30	4	3960.9476	3960.947742	69	-	-	-	-	1	KUN-5	KUN-5	25	61		RPGLCELPAASGLCNANIPAFYYNLAAKQCQKFIYGG	G.RPGLCELPAASGLCNANIPAFYYNLAAKQCQKFIYGG.C	3960.947742	NONE		0		0		-	14	10	7.83736528e-07	-	-
D:/20230308_snakes_venoms/peak/mzml/4_Red_1_ms2.msalign	1009	1001689	HCD	2288	1349.68	27	4	3955.98366	3955.98866	73	725	8.905e+06	0.93297	1132.1	1	KUN-5	KUN-5	25	61		RPGLCELPAASGLCNANIPAFYYNLAAKQCQKFIYGG	G.RPGLCELPAASGLCNANIPAFYYNLA(AKQCQKFIYGG)[-4.9591].C	3955.98866	NONE		1	-4.9591:[27-37]	0		-	13	11	0.0002084184	-	-
D:/20230308_snakes_venoms/peak/mzml/4_Red_1_ms2.msalign	1010	1001692	HCD	2292	1352.63	21	4	3955.98366	3955.98866	73	725	8.905e+06	0.93297	1132.1	1	KUN-5	KUN-5	25	66		RPGLCELPAASGLCNANIPAFYYNLAAKQCQKFIYGGCGGNA	G.RPGLCELPAASGLCNANIPAFYYNLA(AKQCQKFIYGGCGGNA)[-407.0912].N	3955.98866	NONE		1	-407.0912:[27-42]	0		-	12	11	4.5794154e-05	-	-
D:/20230308_snakes_venoms/peak/mzml/4_Red_1_ms2.msalign	1011	1001703	HCD	2307	1362.33	30	4	3987.95569	3987.95569	57	241	3.208e+07	0.98749	1263.6	1	KUN-5	KUN-5	25	62		RPGLCELPAASGLCNANIPAFYYNLAAKQCQKFIYGGC	G.RPGLCELPAASGLCNANIPAFYYNL(AAKQCQKFIYGGC)[-76.0012].G	3987.95569	NONE		1	-76.0012:[26-38]	0		-	15	13	5.5215992e-06	-	-
D:/20230308_snakes_venoms/peak/mzml/4_Red_1_ms2.msalign	1012	1001710	HCD	2316	1367.17	35	4	3987.95569	3987.95569	57	241	3.208e+07	0.98749	1263.6	1	KUN-5	KUN-5	25	67		RPGLCELPAASGLCNANIPAFYYNLAAKQCQKFIYGGCGGNAN	G.RPGLCELPAASGLCNANIPAFYYNL(AAKQCQKFIYGGCGGNAN)[-489.1671].R	3987.95569	NONE		1	-489.1671:[26-43]	0		-	18	13	3.9979008e-05	-	-
D:/20230308_snakes_venoms/peak/mzml/4_Red_1_ms2.msalign	1013	1001711	HCD	2318	1368.28	35	4	3987.95569	3987.95569	57	241	3.208e+07	0.98749	1263.6	1	KUN-5	KUN-5	25	60		RPGLCELPAASGLCNANIPAFYYNLAAKQCQKFIYG	G.RPGLCELPAASGLCNANIPAFYYNL(AAKQCQKFIYG)[+84.0294].G	3987.95569	NONE		1	+84.0294:[26-36]	0		-	19	15	3.3032424e-05	-	-
D:/20230308_snakes_venoms/peak/mzml/4_Red_1_ms2.msalign	1014	1001712	HCD	2319	1368.81	33	4	3987.95569	3987.95569	57	241	3.208e+07	0.98749	1263.6	1	KUN-5	KUN-5	25	57		RPGLCELPAASGLCNANIPAFYYNLAAKQCQKF	G.RPGLCELPAASGLCNANIPAFYYNL(AAKQCQKF)[+417.1983].I	3987.95569	NONE		1	+417.1983:[26-33]	0		-	17	14	7.810328e-07	-	-
D:/20230308_snakes_venoms/peak/mzml/4_Red_1_ms2.msalign	1015	1001713	HCD	2320	1369.33	33	4	3987.95569	3987.96069	57	241	3.208e+07	0.98749	1263.6	1	KUN-5	KUN-5	25	62		RPGLCELPAASGLCNANIPAFYYNLAAKQCQKFIYGGC	G.RPGLCELPAASGLCNANIPAFYYNLAA(KQCQKFIYGGC)[-75.9962].G	3987.96069	NONE		1	-75.9962:[28-38]	0		-	16	13	6.265036e-06	-	-
D:/20230308_snakes_venoms/peak/mzml/4_Red_1_ms2.msalign	1016	1001716	HCD	2324	1372.29	12	9	13241.67024	13241.93024	3	-	-	-	-	1	PLA2-2	PLA2-2	28	146		NLYQFKNMIKCTVPSRSWWDFADYGCFCGYGGSGTPVDDLDRCCQTHDNCYSEAEKLPSCTPYIKTYSYECSEGTLTCGGDNDECAAFVCNCDRVAAICFAGAPYINDNYNVNLKERCQ	L.NLYQFKNMIKCTVPSRSWWDFAD(YGCFCGYGGSGTPVDDLDRCCQTHDNCYSEAEKLPSCTPYIKTYSYECSEGTLT)[-57.7558]CGGDNDECAAFVCNCDRVAAICFAGAPYINDNYNVNLKERCQ.	13241.93024	NONE		1	-57.7558:[24-77]	0		-	6	6	8.26434156e-06	-	-
D:/20230308_snakes_venoms/peak/mzml/4_Red_1_ms2.msalign	1017	1002644	HCD	3687	2165.45	12	8	7836.47886	7836.63386	83	565	1.190e+07	0.94063	1130	1	3FTx-16	3FTx-16	22	92		KKCYRTPDIKSVTCPHGENLCYTKKWCDSFCFSRGKRLELGCAATCPTGKFYEQITCCDTDNCNPHPKQKP	T.KKCYRTPDIKSV(TCPHGENLCYTKKWCDSFCFSRGKRLELGCAATCPTGKFYEQITCCDTDNCNPH)[-254.0956]PKQKP.	7836.63386	NONE		1	-254.0956:[13-66]	0		-	6	6	0.003339049296	-	-
D:/20230308_snakes_venoms/peak/mzml/4_Red_1_ms2.msalign	1018	1002645	HCD	3688	2165.97	20	8	7836.47886	7835.63151	83	565	1.190e+07	0.94063	1130	1	3FTx-16	3FTx-16	22	92		KKCYRTPDIKSVTCPHGENLCYTKKWCDSFCFSRGKRLELGCAATCPTGKFYEQITCCDTDNCNPHPKQKP	T.KKCYRTPDIKSV(TCPHGENLC)[-255.0980]YTKKWCDSFCFSRGKRLELGCAATCPTGKFYEQITCCDTDNCNPHPKQKP.	7835.63151	NONE		1	-255.0980:[13-21]	0		-	6	6	0.0002997948426	-	-
